# Supplementary material for: Metagenome-Assembled Genomes Support the Proposal of Candidatus Flavobacterium genomatis from the Northeast Black Soil Ecosystem
Source: Microorganisms. 2026 Jun 8;14(6):1292. doi: 10.3390/microorganisms14061292 (PMC13304339; doi:10.3390/microorganisms14061292)
Supplement: Supplementary file 1 [file microorganisms-14-01292-s001.zip]

Archive with 33 entries (29 files):
- Supplementary_Code/
- Supplementary_Code/cluster_scripts/
- Supplementary_Code/cluster_scripts/01_copy_reference_genomes_from_gtdb.sh
- Supplementary_Code/cluster_scripts/02_gtdbtk_marker_alignment.sh
- Supplementary_Code/cluster_scripts/03_iqtree_phylogeny.sh
- Supplementary_Code/cluster_scripts/04_prepare_itol_species_annotation.sh
- Supplementary_Code/cluster_scripts/05_calculate_aai_ezaai.sh
- Supplementary_Code/cluster_scripts/06_calculate_ani_fastani.sh
- Supplementary_Code/cluster_scripts/07_prodigal_gene_prediction.sh
- Supplementary_Code/cluster_scripts/08_eggnog_mapper_annotation.sh
- Supplementary_Code/optional_intermediate_R/
- Supplementary_Code/optional_intermediate_R/optional_abundance_boxplot_draft.R
- Supplementary_Code/optional_intermediate_R/optional_ani_heatmap_all_genomes.R
- Supplementary_Code/optional_intermediate_R/optional_ko_count_by_selected_genomes.R
- Supplementary_Code/optional_intermediate_R/optional_process_kegg_functional_pathways_previous_version.R
- Supplementary_Code/optional_intermediate_R/optional_tree_metadata_cleaning_and_colours.R
- Supplementary_Code/README.md
- Supplementary_Code/R_scripts/
- Supplementary_Code/R_scripts/01_prepare_reference_genome_list.R
- Supplementary_Code/R_scripts/02_merge_sample_coordinates.R
- Supplementary_Code/R_scripts/03_prepare_distribution_table.R
- Supplementary_Code/R_scripts/04_plot_global_distribution_map.R
- Supplementary_Code/R_scripts/05_plot_habitat_abundance_boxplot.R
- Supplementary_Code/R_scripts/06_plot_habitat_composition_donut.R
- Supplementary_Code/R_scripts/07_plot_ani_aai_composite_heatmap.R
- Supplementary_Code/R_scripts/08_process_kegg_functional_pathways.R
- Table S1. CheckM2-based genome quality assessment and GTDB classification.xlsx
- Table S2. Pairwise Average Nucleotide Identity (ANI) values among the genomes.xlsx
- Table S3. Pairwise Average Amino Acid Identity (AAI) matrix among the genomes.xlsx
- Table S4. Ecological habitat distribution, source characteristics, and abundance of the target taxon with sequencing metadata across samples.xlsx
- Table S5. KEGG Orthology (KO) distribution matrix of the compared genomes.xlsx
- Table S6. Enrichment analysis of major habitat categories for Candidatus Flavobacterium genomatis in the MicrobeAtlas database.xlsx
- Table S7. BLASTn verification of the recovered 16S rRNA locus in the representative genome SRR24124298_bin.7 and its corresponding contig assembly.xlsx
