# Supplementary material for: Metagenome-Assembled Genomes Support the Proposal of Candidatus Flavobacterium genomatis from the Northeast Black Soil Ecosystem
Source: Microorganisms. 2026 Jun 8;14(6):1292. doi: 10.3390/microorganisms14061292 (PMC13304339; doi:10.3390/microorganisms14061292)
Supplement: Supplementary file 1 [file microorganisms-14-01292-s001.zip › Supplementary_Code/cluster_scripts/01_copy_reference_genomes_from_gtdb.sh]

#!/usr/bin/env bash
set -euo pipefail

# Purpose: copy selected reference genome files from a GTDB genome path list.
# Input: genome_list.txt, one genome path per line.
# Output: copied genome files in the current working directory.

sed -i 's/\r//g' genome_list.txt
cat genome_list.txt | xargs -I {} cp -v {} .
