# Supplementary material for: Metagenome-Assembled Genomes Support the Proposal of Candidatus Flavobacterium genomatis from the Northeast Black Soil Ecosystem
Source: Microorganisms. 2026 Jun 8;14(6):1292. doi: 10.3390/microorganisms14061292 (PMC13304339; doi:10.3390/microorganisms14061292)
Supplement: Supplementary file 1 [file microorganisms-14-01292-s001.zip › Supplementary_Code/cluster_scripts/02_gtdbtk_marker_alignment.sh]

#!/usr/bin/env bash
set -euo pipefail

# Purpose: identify and align GTDB-Tk bacterial marker genes for phylogenomic analysis.

source /public/home/lcy/miniconda3/bin/activate
conda activate gtdbtk-2.6.1

export GTDBTK_DATA_PATH="/public/database/GTDB_226/release226/"

GENOME_DIR="/public/home/zxy/new_species/01.genomes_littletree"
IDENTIFY_DIR="/public/home/zxy/new_species/01identify_littletree"
ALIGN_DIR="/public/home/zxy/new_species/02align_littletree"
TMP_IDENTIFY="/public/home/zxy/new_species/tmp3"
TMP_ALIGN="/public/home/zxy/new_species/tmp4"

gtdbtk identify \
  --genome_dir "${GENOME_DIR}" \
  --out_dir "${IDENTIFY_DIR}" \
  --cpus 32 \
  --tmpdir "${TMP_IDENTIFY}"

gtdbtk align \
  --identify_dir "${IDENTIFY_DIR}" \
  --out_dir "${ALIGN_DIR}" \
  --skip_gtdb_refs \
  --cpus 16 \
  --tmpdir "${TMP_ALIGN}"
