# Supplementary material for: Metagenome-Assembled Genomes Support the Proposal of Candidatus Flavobacterium genomatis from the Northeast Black Soil Ecosystem
Source: Microorganisms. 2026 Jun 8;14(6):1292. doi: 10.3390/microorganisms14061292 (PMC13304339; doi:10.3390/microorganisms14061292)
Supplement: Supplementary file 1 [file microorganisms-14-01292-s001.zip › Supplementary_Code/cluster_scripts/03_iqtree_phylogeny.sh]

#!/usr/bin/env bash
set -euo pipefail

# Purpose: reconstruct maximum-likelihood phylogenomic trees from GTDB-Tk marker-gene alignments.
# The bacterial command was used for the Flavobacterium phylogenomic tree.

source /public/home/lcy/miniconda3/bin/activate
conda activate iqtree

# Bacterial marker alignment example
# gunzip ./*.gz  # optional, if uncompressed input is required

iqtree -s /public/home/luluotian/desert/6_gtdbtk_2330_4/align/gtdbtk.bac120.user_msa.fasta.gz \
  -m MFP \
  --prefix desert_bac \
  -B 1000 \
  --bnni \
  -T 64

# Archaeal marker alignment example retained from the analysis environment
# cd /public/zyz/project/202309/MbPL2023081824/9_gtdbtk/align
# iqtree2 -s ./02align/gtdbtk.ar53.user_msa.fasta.gz -m MFP --prefix sedi_arc -B 1000 --bnni -T AUTO
