# Supplementary material for: Metagenome-Assembled Genomes Support the Proposal of Candidatus Flavobacterium genomatis from the Northeast Black Soil Ecosystem
Source: Microorganisms. 2026 Jun 8;14(6):1292. doi: 10.3390/microorganisms14061292 (PMC13304339; doi:10.3390/microorganisms14061292)
Supplement: Supplementary file 1 [file microorganisms-14-01292-s001.zip › Supplementary_Code/cluster_scripts/04_prepare_itol_species_annotation.sh]

#!/usr/bin/env bash
set -euo pipefail

# Purpose: generate iTOL annotation files for the external species-level color circle in Fig. 1.
# The external circle represents species-level taxonomic identities.

Rscript /usr/local/bin/table2itol.R \
  -a \
  -d \
  -c none \
  -D ./xh \
  --identifier accession \
  -b genus \
  --label species \
  -t %s \
  -w 0.5 \
  '/Users/caiyulu/Library/Containers/com.tencent.xinWeChat/Data/Documents/xwechat_files/wxid_y76wdm6ut0db22_353e/msg/file/2026-01/gtdb-search (3)(1).txt'
