# Supplementary material for: Metagenome-Assembled Genomes Support the Proposal of Candidatus Flavobacterium genomatis from the Northeast Black Soil Ecosystem
Source: Microorganisms. 2026 Jun 8;14(6):1292. doi: 10.3390/microorganisms14061292 (PMC13304339; doi:10.3390/microorganisms14061292)
Supplement: Supplementary file 1 [file microorganisms-14-01292-s001.zip › Supplementary_Code/cluster_scripts/05_calculate_aai_ezaai.sh]

#!/usr/bin/env bash
set -euo pipefail

echo "====================================="
echo "Job start: $(date)"
echo "Running on host: $(hostname)"
echo "PBS_JOBID: ${PBS_JOBID:-NA}"
echo "====================================="

export PATH=/public/home/lcy/miniconda3/bin:$PATH

PRODIGAL=/public/home/lcy/miniconda3/bin/prodigal
EZAai=/public/home/lcy/miniconda3/bin/ezaai

GENOMEDIR=/public/home/zxy/new_species/01.genomes_littletree
AAIDIR=/public/home/zxy/new_species/aai_littletree

ORFDIR=${AAIDIR}/orf
DBDIR=${AAIDIR}/db
TMPDIR=${AAIDIR}/tmp_${PBS_JOBID:-manual}

mkdir -p "${ORFDIR}" "${DBDIR}" "${TMPDIR}"
cd "${AAIDIR}"

for fa in "${GENOMEDIR}"/*.fna; do
    base=$(basename "${fa}" .fna)
    if [ ! -s "${ORFDIR}/${base}.faa" ]; then
        "${PRODIGAL}" -i "${fa}" -a "${ORFDIR}/${base}.faa" -p single \
          > "${ORFDIR}/${base}.prodigal.log" 2>&1
    fi
done

for faa in "${ORFDIR}"/*.faa; do
    base=$(basename "${faa}" .faa)
    if [ ! -d "${DBDIR}/${base}.db" ]; then
        "${EZAai}" convert \
            -i "${faa}" \
            -s prot \
            -o "${DBDIR}/${base}.db" \
            -tmp "${TMPDIR}"
    fi
done

OUTAAI="${AAIDIR}/aai_all_vs_all_lt.txt"
if [ ! -s "${OUTAAI}" ]; then
    "${EZAai}" calculate \
        -i "${DBDIR}" \
        -j "${DBDIR}" \
        -o "${OUTAAI}" \
        -t 16 \
        -tmp "${TMPDIR}"
fi

echo "Job finished: $(date)"
