# Supplementary material for: Metagenome-Assembled Genomes Support the Proposal of Candidatus Flavobacterium genomatis from the Northeast Black Soil Ecosystem
Source: Microorganisms. 2026 Jun 8;14(6):1292. doi: 10.3390/microorganisms14061292 (PMC13304339; doi:10.3390/microorganisms14061292)
Supplement: Supplementary file 1 [file microorganisms-14-01292-s001.zip › Supplementary_Code/cluster_scripts/06_calculate_ani_fastani.sh]

#!/usr/bin/env bash
set -euo pipefail

echo "Job start: $(date)"
cd "${PBS_O_WORKDIR:-.}"

set +u
source /public/home/lcy/miniconda3/bin/activate
conda activate drep
set -u

echo "fastANI path: $(which fastANI || true)"
fastANI --version

GENOMEDIR="/public/home/zxy/new_species/01.genomes_littletree"
OUTDIR="/public/home/zxy/new_species/fastani_littletree"

mkdir -p "${OUTDIR}"

ls "${GENOMEDIR}"/*.fna > "${OUTDIR}/ql_lt.txt"
cp "${OUTDIR}/ql_lt.txt" "${OUTDIR}/rl_lt.txt"

fastANI \
  --ql "${OUTDIR}/ql_lt.txt" \
  --rl "${OUTDIR}/rl_lt.txt" \
  -o "${OUTDIR}/ani_all_vs_all_lt.txt" \
  --threads 16

echo "Job end: $(date)"
