# Supplementary material for: Metagenome-Assembled Genomes Support the Proposal of Candidatus Flavobacterium genomatis from the Northeast Black Soil Ecosystem
Source: Microorganisms. 2026 Jun 8;14(6):1292. doi: 10.3390/microorganisms14061292 (PMC13304339; doi:10.3390/microorganisms14061292)
Supplement: Supplementary file 1 [file microorganisms-14-01292-s001.zip › Supplementary_Code/cluster_scripts/07_prodigal_gene_prediction.sh]

#!/usr/bin/env bash
set -euo pipefail

source /public/home/lcy/miniconda3/bin/activate

INPUT_DIR="/public/home/zxy/new_species/SRR/"
OUTPUT_DIR="/public/home/zxy/new_species/prodigal_out"
LOG_DIR="/public/home/zxy/new_species/logs_prodigal_out"

mkdir -p "${OUTPUT_DIR}" "${LOG_DIR}"

for fa_file in "${INPUT_DIR}"/*.fna; do
  base=$(basename "${fa_file}" .fna)
  if [[ -f "${OUTPUT_DIR}/${base}.faa" && -f "${OUTPUT_DIR}/${base}.gbk" ]]; then
    echo "${base}: .faa and .gbk already exist; skipping."
  else
    echo "Processing ${base} ..."
    prodigal -i "${fa_file}" \
      -a "${OUTPUT_DIR}/${base}.faa" \
      -o "${OUTPUT_DIR}/${base}.gbk" \
      -p meta \
      > "${LOG_DIR}/${base}.prodigal.log" 2>&1
  fi
done
