# Supplementary material for: Metagenome-Assembled Genomes Support the Proposal of Candidatus Flavobacterium genomatis from the Northeast Black Soil Ecosystem
Source: Microorganisms. 2026 Jun 8;14(6):1292. doi: 10.3390/microorganisms14061292 (PMC13304339; doi:10.3390/microorganisms14061292)
Supplement: Supplementary file 1 [file microorganisms-14-01292-s001.zip › Supplementary_Code/cluster_scripts/08_eggnog_mapper_annotation.sh]

#!/usr/bin/env bash
set -euo pipefail

source /public/home/zyz/miniconda3/bin/activate
conda activate eggnog-mapper

export EGGNOG_DATA_DIR="/public/home/zyz/database/egg_mapper"

INPUT_PROTEINS="/public/home/zxy/new_species/prodigal_out/merged.faa"
OUTPUT_PREFIX="/public/home/zxy/new_species/egg/egg_results"

echo "Checking eggNOG database path: ${EGGNOG_DATA_DIR}"
ls -la "${EGGNOG_DATA_DIR}"

echo "Running eggNOG-mapper..."
emapper.py \
  -i "${INPUT_PROTEINS}" \
  -o "${OUTPUT_PREFIX}" \
  --cpu 32 \
  --data_dir "${EGGNOG_DATA_DIR}" \
  --dbtype seqdb \
  -m diamond \
  --itype proteins

echo "eggNOG-mapper analysis finished."
