# Supplementary material for: Metagenome-Assembled Genomes Support the Proposal of Candidatus Flavobacterium genomatis from the Northeast Black Soil Ecosystem
Source: Microorganisms. 2026 Jun 8;14(6):1292. doi: 10.3390/microorganisms14061292 (PMC13304339; doi:10.3390/microorganisms14061292)
Supplement: Supplementary file 1 [file microorganisms-14-01292-s001.zip › Supplementary_Code/optional_intermediate_R/optional_abundance_boxplot_draft.R]

# Optional intermediate script: optional_abundance_boxplot_draft.R
# Note: This script was used during exploratory/intermediate processing and is provided for transparency.
# Replace absolute paths with local paths before running.

# 加载必要的库
library(ggplot2)
library(ggridges)
library(ggbeeswarm)
library(dplyr)
install.packages("ggbeeswarm")
# 加载数据
data <- read.csv("D:/Desktop/yan2/黑土新种挖掘/分布/zxyabundance_plot_chuli.csv")
# 删除包含NA值的行
data_clean <- data %>%
  filter(!is.na(type1) & !is.na(ABUNDANCE_PPM))

# 确保 ABUNDANCE_PPM 列是数值类型
data_clean$ABUNDANCE_PPM <- as.numeric(data_clean$ABUNDANCE_PPM)
# 确保type1是因子类型
data_clean$type1 <- as.factor(data_clean$type1)
# 绘制图形
ggplot(data_clean, aes(x = type1, y =log(ABUNDANCE_PPM), fill = type1)) +
  # 半小提琴图：geom_density_ridges
  #geom_density_ridges() +
  # 添加散点图：geom_quasirandom
  geom_quasirandom(aes(x = type1, color = type1), 
                   method = 'tukeyDense', 
                   width = 0.2, 
                   size = 1.5, 
                   dodge.width = 0.4, 
                   alpha = 0.1) +
  # 添加箱线图：geom_boxplot
  geom_boxplot(aes(color = type1), 
               width = 0.4, outlier.shape = NA, alpha =1, staplewidth = 0.2) +
  # 设置x轴和y轴标签
  labs(y = NULL, x = "Habibats") +
  scale_fill_manual(values =mycol35 )+
  scale_color_manual(values = mycol35)+
  # 设置主题
  theme_bw() +
  theme(
    panel.grid = element_blank(),
    axis.text.y = element_text(size = 10, face = "bold"),
    axis.title.y = element_blank(),
    axis.ticks.y = element_blank(),
    legend.position = "none", # 去掉legend
    aspect.ratio = 1,
    axis.text.x = element_text(size = 10, color = "black")
  )

  
  mycol35<-c("#B2A782","#4DBBD5FF","#008B45E5",
             "#BB0021E5",
             "#00A087FF",
             "#3C5488FF","#F39B7FFF","#8491B4FF","#91D1C2FF","#DC0000FF",
             "#7E6148FF","#207589","#bb7a8c","#b1d5c8","grey60","#a9be7b",
             "#698e6a","#45493d","#ebe3c7","#AA94A1","#9A93A9", "#8A91B1",
             "#8596B5","#87A0B7","#88A9B9","#8AB2BB","#8CBCBD","#8EC5BF",
             "#90CEC1","#C5A07A","#66C2A5","#79BB9C", "#8CB493", "#9FAD8B",
             "#ADD8E6")
  
