# Supplementary material for: Metagenome-Assembled Genomes Support the Proposal of Candidatus Flavobacterium genomatis from the Northeast Black Soil Ecosystem
Source: Microorganisms. 2026 Jun 8;14(6):1292. doi: 10.3390/microorganisms14061292 (PMC13304339; doi:10.3390/microorganisms14061292)
Supplement: Supplementary file 1 [file microorganisms-14-01292-s001.zip › Supplementary_Code/optional_intermediate_R/optional_ani_heatmap_all_genomes.R]

# Optional intermediate script: optional_ani_heatmap_all_genomes.R
# Note: This script was used during exploratory/intermediate processing and is provided for transparency.
# Replace absolute paths with local paths before running.

library(tidyverse)
library(pheatmap)

## ===============================
## 1. 读入 ANI 结果
## ===============================
ani <- read.table(
  "D:/Desktop/yan2/黑土新种挖掘/fastani/ani_all_vs_all.txt",
  header = FALSE,
  sep = "\t",
  stringsAsFactors = FALSE
)

colnames(ani) <- c("query", "ref", "ANI", "frag", "total")

## 去掉路径，只保留基因组名
ani$query <- basename(ani$query)
ani$ref   <- basename(ani$ref)

# 筛选只保留指定的基因组名（为了最后显示）
selected_genomes <- c("SRR24124299_bin.22.fna", "SRR24124298_bin.7.fna", "SRR24124297_bin.1.fna")

## ===============================
## 2. long → wide（pairwise → matrix）
## ===============================
ani_mat <- ani %>%
  select(query, ref, ANI) %>%
  distinct() %>%
  pivot_wider(
    names_from = ref,
    values_from = ANI,
    values_fill = NA
  ) %>%
  column_to_rownames("query") %>%
  as.matrix()

## ===============================
## 3. 处理 NA（仅用于画图）
## ===============================
# 用 0 填充 NA
ani_mat[is.na(ani_mat)] <- 0

## ===============================
## 4. 设置颜色：以 95 为阈值
## ===============================
# 颜色断点（关键）
bk <- seq(
  floor(min(ani_mat)),
  ceiling(max(ani_mat)),
  length.out = 101
)

# 找到 95 所在位置
bk95 <- which.min(abs(bk - 95))

# 自定义颜色（低于95偏绿，高于95偏深绿/红）
my_colors <- c(
  colorRampPalette(c("#dcefe6", "#9ec9b3"))(bk95),
  colorRampPalette(c("#b1d5c8", "#698e6a"))(length(bk) - bk95)
)

# 红蓝配色方案，95为断点
bk95 <- which.min(abs(bk - 95))

my_colors <- c(
  colorRampPalette(c("#f1eeed", "#fccdc9"))(bk95),  # 低于95使用蓝色渐变
  colorRampPalette(c("#ee9d9f", "#982b2d"))(length(bk) - bk95)  # 高于95使用红色渐变
)


#自己设定
ani_plot <- ani_mat[custom_order, custom_order]
## ===============================
## 5. 保存热图到文件
## ===============================
# 设置保存路径
output_path <- "D:/Desktop/yan2/黑土新种挖掘/fastani/ANI_heatmap4.png"

# 使用 pheatmap 保存为 PNG 文件
pheatmap(
  ani_plot,
  color = my_colors,
  breaks = bk,
  cluster_cols = FALSE,             # 不进行列聚类
  cluster_rows = FALSE,             # 不进行行聚类
  display_numbers = FALSE,
  fontsize = 8,
  fontsize_number = 8,
  gaps_row = NULL,
  gaps_col = NULL,
  cellwidth = 5,
  cellheight = 5,
  main = "ANI Matrix Heatmap (threshold = 95%)",
  border_color = "grey90",
  # 增大边距
  margins = c(20, 20),

  # 限制只显示 selected_genomes 的行和列
  labels_row = ifelse(rownames(ani_plot) %in% selected_genomes, rownames(ani_plot), ""),
  labels_col = ifelse(colnames(ani_plot) %in% selected_genomes, colnames(ani_plot), ""),
  
  # 将热图保存到 PNG 文件
  filename = output_path
)

# 提示保存成功
cat("Heatmap saved to:", output_file, "\n")
