# Supplementary material for: Metagenome-Assembled Genomes Support the Proposal of Candidatus Flavobacterium genomatis from the Northeast Black Soil Ecosystem
Source: Microorganisms. 2026 Jun 8;14(6):1292. doi: 10.3390/microorganisms14061292 (PMC13304339; doi:10.3390/microorganisms14061292)
Supplement: Supplementary file 1 [file microorganisms-14-01292-s001.zip › Supplementary_Code/optional_intermediate_R/optional_ko_count_by_selected_genomes.R]

# Optional intermediate script: optional_ko_count_by_selected_genomes.R
# Note: This script was used during exploratory/intermediate processing and is provided for transparency.
# Replace absolute paths with local paths before running.

# 加载必要的包
library(readr)
library(dplyr)
library(tidyr)
library(openxlsx)

# 读取CSV和Excel文件
egg_results_split <- read_csv("D:/Desktop/yan2/黑土新种挖掘/egg_results_split.csv")
function_ko_pathway <- read.xlsx("D:/Desktop/yan2/黑土新种挖掘/fucntion-ko-pathway.xlsx")

# 创建样本列表（您指定的四个样本）
target_samples <- c("GCA_937967995.1", "SRR22808022_bin.63", 
                    "SRR22808028_bin.46", "SRR22808030_bin.14")
# 方法2（更简洁）：使用tidyr的pivot_wider
# 先统计所有样本的KO号计数
all_counts <- egg_results_split %>%
  filter(gene %in% target_samples) %>%
  group_by(gene, KEGG_ko) %>%
  summarise(count = n(), .groups = 'drop')

# 将长格式转换为宽格式
wide_counts <- all_counts %>%
  pivot_wider(names_from = gene, values_from = count, values_fill = 0)

# 合并到原始表
ko_gene_counts_v2 <- function_ko_pathway %>%
  left_join(wide_counts, by = "KEGG_ko") %>%
  mutate(across(all_of(target_samples), ~replace_na(., 0)))

# 计算每个KO号的总基因数（可选）
ko_gene_counts_v2 <- ko_gene_counts_v2 %>%
  mutate(gene_count = rowSums(select(., all_of(target_samples)), na.rm = TRUE))

# 查看结果
print(ko_gene_counts_v2)

# 保存结果到新的Excel文件
write.xlsx(ko_gene_counts_v2, "D:/Desktop/yan2/黑土新种挖掘/ko_gene_counts_by_sample.xlsx")
