# Supplementary material for: Metagenome-Assembled Genomes Support the Proposal of Candidatus Flavobacterium genomatis from the Northeast Black Soil Ecosystem
Source: Microorganisms. 2026 Jun 8;14(6):1292. doi: 10.3390/microorganisms14061292 (PMC13304339; doi:10.3390/microorganisms14061292)
Supplement: Supplementary file 1 [file microorganisms-14-01292-s001.zip › Supplementary_Code/optional_intermediate_R/optional_tree_metadata_cleaning_and_colours.R]

# Optional intermediate script: optional_tree_metadata_cleaning_and_colours.R
# Note: This script was used during exploratory/intermediate processing and is provided for transparency.
# Replace absolute paths with local paths before running.

library(data.table)

# 设置文件路径
file_path <- "D:/Desktop/heitu/第二次物种功能merge/(04_没有去除NA)merged_dir_list_with_ko.txt"

# 读取文件，处理缺失字段和引号问题
df <- fread(file_path, sep = "\t", header = TRUE, fill = TRUE, quote = "")

# 查看数据的前几行
head(df)

# 去除列名中的引号
colnames(df) <- gsub("\"", "", colnames(df))
# 打印数据框的实际列名
cat("实际的列名：\n")
print(colnames(df))

# 删除指定的列中全为 NA 或者 "" 的行
cols_to_check <- c("Completeness", "Contamination", "Completeness_Model_Used", 
                   "Translation_Table_Used", "Coding_Density", "Contig_N50", 
                   "Average_Gene_Length", "Genome_Size", "GC_Content", 
                   "Total_Coding_Sequences", "Total_Contigs", "Max_Contig_Length", 
                   "Additional_Notes", "query", "seed_ortholog", "evalue", 
                   "score", "eggNOG_OGs", "max_annot_lvl", "COG_category", 
                   "Description", "Preferred_name", "GOs", "EC", "KEGG_ko", 
                   "KEGG_Pathway", "KEGG_Module", "KEGG_Reaction", "KEGG_rclass", 
                   "BRITE", "KEGG_TC", "CAZy", "BiGG_Reaction", "PFAMs", 
                   "Pathway_ID", "Category", "Subcategory_ID", "Subcategory", 
                   "Pathway_Code", "Pathway_Name", "KEGG_ko", "Gene_Symbol", 
                   "Enzyme_Name", "EC_Number")

# 删除这些列中全为 NA 或者 "" 的行
df_clean <- df[!apply(df[, cols_to_check, with = FALSE], 1, function(x) all(is.na(x) | x == "")), ]

# 查看清理后的数据
head(df_clean)

# 保存清理后的数据
write.table(df_clean, "D:/Desktop/heitu/cleaned_merged_data_with_user_genome.tsv", sep = "\t", row.names = FALSE, col.names = TRUE)

cat("\n数据清理完成，已保存！\n")


library(RColorBrewer)
library(dplyr)
# 加载需要的包
library(dplyr)  # 用于数据操作

# 读取数据文件
file_path <- "D:/Desktop/yan2/黑土新种挖掘/tree/New folder1/lt_nodeid.txt"
data <- read.table(file_path, header = TRUE, sep = "\t", stringsAsFactors = FALSE, fill = TRUE)

# 加载必要的包
library(scales)  # 用于 hue_pal() 调色板

# 提供的颜色列表
base_colors <- c(
  "#dc0000", "#B76262", "#f39b7e", "#F07E0A", "#EDAF6F", "#FFB70A", "#FADE9A", "#455D1C", 
  "#7ca72f", "#cae0a2", "#4ebad4", "#059f86", "#91d1c2", "#14434f", "#207589", "#4FBAD4", 
  "#43324a", "#7a5d83", "#9d96a7", "#3b538f", "#8491b4", "#f2ebce", "#bed2bb", "#80a492", 
  "#e8b49a", "#e67762"
)

# 使用 `colorRampPalette` 从基础颜色生成更多颜色
generated_colors <- colorRampPalette(base_colors)(59)  # 生成816个颜色

# 查看生成的前几个颜色
head(generated_colors)


# 如果你希望将这些颜色应用于数据或进一步处理，可以将其赋给一个变量

# 将生成的颜色添加到 color 列
data$color <- generated_colors

# 查看数据的前几行，确保颜色列已正确生成
head(data)
# 保存修改后的数据到新文件
write.table(data, "D:/Desktop/yan2/黑土新种挖掘/tree/New folder1/colorstrip2.txt", sep = "\t", row.names = FALSE, quote = FALSE)


# 加载必要的包
library(readxl)  # 用于读取 Excel 文件
library(dplyr)   # 用于数据操作

# 1. 读取 colorstrip2.csv 和 species.xlsx
colorstrip_df <- read.csv("D:/Desktop/yan2/黑土新种挖掘/tree/meihua/colorstrip2.csv", stringsAsFactors = FALSE)
species_df <- read_excel("D:/Desktop/yan2/黑土新种挖掘/tree/meihua/species.xlsx")

# 2. 去掉 species 列中的前后空格
colorstrip_df$species <- trimws(colorstrip_df$species)
species_df$species <- trimws(species_df$species)

# 3. 按照 species.xlsx 中的 species 顺序对 colorstrip_df 排序
colorstrip_df <- colorstrip_df %>%
  arrange(match(species, species_df$species))

# 4. 保存排序后的结果
write.csv(colorstrip_df, "D:/Desktop/yan2/黑土新种挖掘/tree/meihua/sorted_colorstrip2.csv", row.names = FALSE)

# 查看排序后的数据
head(colorstrip_df)
