# Supplementary material for: Metagenome-Assembled Genomes Support the Proposal of Candidatus Flavobacterium genomatis from the Northeast Black Soil Ecosystem
Source: Microorganisms. 2026 Jun 8;14(6):1292. doi: 10.3390/microorganisms14061292 (PMC13304339; doi:10.3390/microorganisms14061292)
Supplement: Supplementary file 1 [file microorganisms-14-01292-s001.zip › Supplementary_Code/README.md]

# Supplementary Code

This supplementary code package contains the main scripts used for genome collection, phylogenomic analysis, genome relatedness estimation, functional annotation, and figure generation in the manuscript.

The scripts are organized into two main parts:

- `cluster_scripts/`: shell scripts or command templates used on the high-performance computing cluster.
- `R_scripts/`: cleaned R scripts used for data processing and figure generation.
- `optional_intermediate_R/`: intermediate R scripts used during exploratory processing; these are provided for transparency but are not required for reproducing the final figures.
- `metadata_templates/`: simple template files indicating the expected input columns.

Absolute paths in the original analysis environment have been retained as examples where necessary. Users should replace them with local paths before running the scripts.

## Main workflow

1. Prepare/download reference genome files from GTDB.
2. Generate GTDB-Tk marker-gene alignments.
3. Reconstruct maximum-likelihood phylogenomic trees using IQ-TREE.
4. Prepare iTOL annotation files for species-level color annotation of Fig. 1.
5. Calculate pairwise AAI using Prodigal and EzAAI.
6. Calculate pairwise ANI using FastANI.
7. Predict protein-coding genes using Prodigal and annotate genes with eggNOG-mapper.
8. Process KEGG functional annotations and plot metabolic/biogeographic summary figures using R.

## Software used

GTDB-Tk, IQ-TREE/IQ-TREE2, Prodigal, EzAAI, FastANI, eggNOG-mapper, R, and the R packages listed at the beginning of each R script.
