# Supplementary material for: Metagenome-Assembled Genomes Support the Proposal of Candidatus Flavobacterium genomatis from the Northeast Black Soil Ecosystem
Source: Microorganisms. 2026 Jun 8;14(6):1292. doi: 10.3390/microorganisms14061292 (PMC13304339; doi:10.3390/microorganisms14061292)
Supplement: Supplementary file 1 [file microorganisms-14-01292-s001.zip › Supplementary_Code/R_scripts/01_prepare_reference_genome_list.R]

# Supplementary script: 01_prepare_reference_genome_list.R
# Purpose: Prepare selected GTDB reference genome paths for copying on the cluster.
# Note: Replace absolute paths with local paths before running.

library(readxl)  # 用于读取 Excel 文件

# 1. 读取两个表
target <- read.csv("D:/Desktop/yan2/黑土新种挖掘/wwh/xly2_filter.csv", stringsAsFactors = FALSE)
paths  <- read.csv("D:/Desktop/yan2/黑土新种挖掘/genome_paths.csv", stringsAsFactors = FALSE)

# 2. merge：以 accession 为键，只保留目标基因组
merged <- merge(
  target,
  paths,
  by = "accession",
  all.x = TRUE
)

# 3. 拼接完整路径
merged$full_path <- paste0(
  "/public/database/GTDB_226/release226/skani/",
  merged$relative_path,
  merged$accession,
  "_",
  "genomic.fna.gz"
)

# 4. 可选：检查有没有没匹配上的
merged[is.na(merged$relative_path), ]

# 5. 只导出路径列表”（给 Linux 用）
write.table(
  merged$full_path,
  file = "D:/Desktop/yan2/黑土新种挖掘/wwh/genome_list_xly.txt",  # 你可以修改保存路径
  quote = FALSE,
  row.names = FALSE,
  col.names = FALSE
)
