# Supplementary material for: Metagenome-Assembled Genomes Support the Proposal of Candidatus Flavobacterium genomatis from the Northeast Black Soil Ecosystem
Source: Microorganisms. 2026 Jun 8;14(6):1292. doi: 10.3390/microorganisms14061292 (PMC13304339; doi:10.3390/microorganisms14061292)
Supplement: Supplementary file 1 [file microorganisms-14-01292-s001.zip › Supplementary_Code/R_scripts/02_merge_sample_coordinates.R]

# Supplementary script: 02_merge_sample_coordinates.R
# Purpose: Merge MicrobeAtlas/taxon table with sample latitude and longitude information.
# Note: Replace absolute paths with local paths before running.

library(readxl)
library(data.table)
library(dplyr)
# 表1：你的样品主表
taxon_df <- read_excel(
  "C:/Users/luoti/Desktop/taxon_90_4562_samples (1).xlsx"
)

# 表2：样品经纬度表
loc_df <- fread(
  "C:/Users/luoti/Desktop/samples_location.txt",
  sep = "\t",
  header = TRUE,
  data.table = FALSE
)
loc_df$parsedLat[loc_df$parsedLat == "None"] <- NA
loc_df$parsedLon[loc_df$parsedLon == "None"] <- NA

loc_df$parsedLat <- as.numeric(loc_df$parsedLat)
loc_df$parsedLon <- as.numeric(loc_df$parsedLon)
loc_df_sub <- loc_df %>%
  select(`#sampleId`, parsedLat, parsedLon)
merged_df <- taxon_df %>%
  left_join(loc_df_sub, by = "#sampleId")
head(merged_df)
summary(merged_df$parsedLat)
summary(merged_df$parsedLon)
install.packages("openxlsx")
library(openxlsx)
write.xlsx(
  merged_df,
  "C:/Users/luoti/Desktop/taxon_90_4562_samples_with_location.xlsx",
  rowNames = FALSE
)
