# Supplementary material for: Metagenome-Assembled Genomes Support the Proposal of Candidatus Flavobacterium genomatis from the Northeast Black Soil Ecosystem
Source: Microorganisms. 2026 Jun 8;14(6):1292. doi: 10.3390/microorganisms14061292 (PMC13304339; doi:10.3390/microorganisms14061292)
Supplement: Supplementary file 1 [file microorganisms-14-01292-s001.zip › Supplementary_Code/R_scripts/03_prepare_distribution_table.R]

# Supplementary script: 03_prepare_distribution_table.R
# Purpose: Convert and merge occurrence/abundance tables for global distribution analysis.
# Note: Replace absolute paths with local paths before running.

zxyabundance<-read.delim("/Users/caiyulu/Library/Containers/com.tencent.xinWeChat/Data/Documents/xwechat_files/wxid_y76wdm6ut0db22_353e/msg/file/2026-01/分布/taxon_90_1218-96_5371-97_6484-98_8071-99_12942_samples.tsv",sep="\t",header=TRUE)
sample_micro<-read.csv("/Users/caiyulu/Library/Containers/com.tencent.xinWeChat/Data/Documents/xwechat_files/wxid_y76wdm6ut0db22_353e/msg/file/2026-01/分布/samples_location.txt",sep="\t",header=TRUE)
zxyabundance<-zxyabundance%>% left_join(sample_micro,join_by("X.SAMPLE_ID"=="X.sampleId"))
zxyabundance<-zxyabundance%>%filter(!parsedLat=="None")

zxyabundance_plot<-zxyabundance[,c(1,6,7,10:12)]
zxyabundance_plot<-separate(zxyabundance_plot,col = "ENVIRONMENT",into = c("sub1","sub2","sub3","sub4","sub5"),sep=";")
zxyabundance_plot<-separate(zxyabundance_plot,col = "sub1",into = c("type1","type2","type3","type4"),sep="\\|")

write.csv(zxyabundance_plot,"/Users/caiyulu/Desktop/BMA/黑土/new/zxy/f4/zxyabundance_plot.csv")


library(readxl)
library(data.table)
library(dplyr)
# 表1：你的样品主表
taxon_df <- read_excel(
  "D:/Desktop/yan2/黑土新种挖掘/分布/taxon_90_samples.xlsx"
)

# 表2：样品经纬度表
loc_df <- fread(
  "D:/Desktop/yan2/黑土新种挖掘/分布/samples_location.txt",
  sep = "\t",
  header = TRUE,
  data.table = FALSE
)
loc_df$parsedLat[loc_df$parsedLat == "None"] <- NA
loc_df$parsedLon[loc_df$parsedLon == "None"] <- NA

loc_df$parsedLat <- as.numeric(loc_df$parsedLat)
loc_df$parsedLon <- as.numeric(loc_df$parsedLon)
loc_df_sub <- loc_df %>%
  select(`#sampleId`, parsedLat, parsedLon)
merged_df <- taxon_df %>%
  left_join(loc_df_sub, by = "#sampleId")
head(merged_df)
summary(merged_df$parsedLat)
summary(merged_df$parsedLon)
install.packages("openxlsx")
library(openxlsx)
write.xlsx(
  merged_df,
  "D:/Desktop/yan2/黑土新种挖掘/分布/taxon_90_samples_with_location.xlsx",
  rowNames = FALSE
)

# 查看 taxon_df 中的列名
colnames(taxon_df)

# 查看 loc_df_sub 中的列名
colnames(loc_df_sub)
