# Supplementary material for: Metagenome-Assembled Genomes Support the Proposal of Candidatus Flavobacterium genomatis from the Northeast Black Soil Ecosystem
Source: Microorganisms. 2026 Jun 8;14(6):1292. doi: 10.3390/microorganisms14061292 (PMC13304339; doi:10.3390/microorganisms14061292)
Supplement: Supplementary file 1 [file microorganisms-14-01292-s001.zip › Supplementary_Code/R_scripts/04_plot_global_distribution_map.R]

# Supplementary script: 04_plot_global_distribution_map.R
# Purpose: Generate the global distribution map used for the biogeography figure.
# Note: Replace absolute paths with local paths before running.

#改变投影方式####

library(sf)
library(rnaturalearth)
library(dplyr)
library(ggplot2)

#分布更换投影方法####
library(sf)
library(rnaturalearth)
library(dplyr)

# 1) 世界多边形（sf）
world_sf <- rnaturalearth::ne_countries(scale = "medium", returnclass = "sf")

# 2) 先定义投影（示例：Winkel–Tripel）
# 3) 选一个真的不一样的投影（改这一行即可）
# proj <- "+proj=robin"      # Robinson
# proj <- "+proj=wintri"     # Winkel Tripel
proj <- "+proj=eqearth"    # Equal Earth（等积）
#proj <- "+proj=moll"         # Mollweide（等积，椭圆外框，非常好区分）
#proj <- "+proj=wintri +datum=WGS84 +no_defs"
#proj <- "+proj=wintri"
# 3) 在经纬度坐标下做等度网格（20° × 20°），再转投影
bbox_ll  <- st_as_sfc(st_bbox(c(xmin = -180, ymin = -90, xmax = 180, ymax = 90), crs = 4326))
grat_poly_ll <- st_make_grid(bbox_ll, cellsize = c(20, 20), what = "polygons", square = TRUE) |> 
  st_as_sf()
grat_line_ll <- st_boundary(grat_poly_ll)
grat_line_prj <- st_transform(grat_line_ll, crs = proj)
# 4) 全部转到目标投影
world_prj    <- st_transform(world_sf, crs = proj)
grat_poly_prj <- st_transform(grat_poly_ll, crs = proj)

# 2) 你的点数据 -> sf，经纬度列替换成你代码里的列名
# 这里假设 c4 里有 jitter_lon / jitter_lat、Ecosystem、p.abundance 列
# ---- 把 c4 转成 sf，并投影 ----
# 5) 画图：网格是 polygon，可以用 fill 上色
library(ggplot2)
# 读取数据
s1_sm1 <- read.csv("D:/Desktop/yan2/黑土新种挖掘/分布/zxyabundance_plot_chuli.csv", stringsAsFactors = FALSE)
# 找出非数值（例如文本、符号）
s1_sm1_clean<-s1_sm1 %>%
  filter(!grepl("^-?[0-9.]+$", as.character(parsedLon)) |
           !grepl("^-?[0-9.]+$", as.character(parsedLat)))# %>%
#dplyr::select(parsedLon, parsedLat)

# 找出范围之外的
# 删除parsedLon和parsedLat中含有NA的行
s1_sm1_clean <- s1_sm1 %>%
  filter(!is.na(parsedLon) & !is.na(parsedLat))
#  dplyr::select(parsedLon, parsedLat)

# 2) 经纬度 -> sf（注意经度在前、纬度在后）
s1_sm1_sf  <- sf::st_as_sf(s1_sm1_clean, coords = c("parsedLon", "parsedLat"), crs = 4326)

# 3) 投影到和底图一致的 Winkel–Tripel（或你定义的 proj）
s1_sm1_prj <- sf::st_transform(s1_sm1_sf, crs = proj)
s1_sm1_prj<-s1_sm1_prj %>% filter(!type1=="")
ggplot() +
  # geom_sf(data = grat_poly_prj, fill = NA,
  #         alpha = 0.5, color = NA) + 
  # geom_sf(data = world_prj, fill = "grey80", color = "grey97", linewidth = 0.2) +
  # #geom_sf(data = grat_prj,# fill= "#814662",
  #       #  color = "grey70", linewidth = 0.1)+
  # 网格底色（可选，不想要可以删）
  geom_sf(data = grat_poly_prj, fill = "grey96", color = NA) +
  # 世界底图
  geom_sf(data = world_prj, fill = "grey78", color = "grey95", linewidth = 0.2) +
  # 经纬网线
  geom_sf(data = grat_line_prj, color = "grey87", linetype = "dashed", linewidth = 0.10) +
  geom_sf(
    data = s1_sm1_prj,
    aes(
      color = type1,
      size = ABUNDANCE_PPM,
      alpha=0.2
      #shape = ifelse(`Archaeal MAGs` == "Yes", "No", "Yes")
    ), shape=1,
    # Use 'Yes' and 'No' for shape
    inherit.aes = FALSE
  ) +
  scale_color_manual(
    values = mycol35
    #name = "Ecosystem\n(Number of samples) of Archaeal MAGs",
    # breaks = names(Archaeal.sample),
    # labels = leg.lab1
  ) +scale_size_continuous(range = c(2, 10),  
                           # scale_size_continuous(range = c(0, 400000))+# name = "Ecosystem\n(Number of MAGs)",
                           breaks = c(100, 5000, 10000, 15000))+
  #  limits = c(1, 489732)) +
  #scale_shape_manual(values = c("Yes" = 17, "No" = 21), guide = "none") +  # Discrete values for shape
  #theme_void() +
  guides(
    colour = guide_legend(nrow = 1),
    size = guide_legend(title = "", nrow = 1),
    alpha = "none"
  ) +
  theme(
    legend.position = "bottom",
    legend.text = element_text(size = 7),
    legend.title = element_text(size = 8, face = "bold"),
    legend.box = "vertical",
    legend.box.just = "left",
    legend.key.size = unit(1, "mm"),
    legend.spacing = unit(1, "mm"),
    # panel.grid =element_blank(),
    axis.text =element_blank(),
    axis.ticks =element_blank(),
    axis.title =element_blank()
  )
ggsave(filename = "D:/Desktop/yan2/黑土新种挖掘/分布/map.new_eqearth(zuizong).pdf",
       height = 6,
       width = 8)

mycol35<-c("#BB0021E5","#4DBBD5FF","#008B45E5",
           "#B2A782",
           "#00A087FF",
           "#3C5488FF","#F39B7FFF","#8491B4FF","#91D1C2FF","#DC0000FF",
           "#7E6148FF","#207589","#bb7a8c","#b1d5c8","grey60","#a9be7b",
           "#698e6a","#45493d","#ebe3c7","#AA94A1","#9A93A9", "#8A91B1",
           "#8596B5","#87A0B7","#88A9B9","#8AB2BB","#8CBCBD","#8EC5BF",
           "#90CEC1","#C5A07A","#66C2A5","#79BB9C", "#8CB493", "#9FAD8B",
           "#ADD8E6")

mycol35<-c("#BB0021E5","#4DBBD5FF","#008B45E5",
           "#7E6148FF",
           "#00A087FF",
           "#3C5488FF","#F39B7FFF","#8491B4FF","#91D1C2FF","#DC0000FF",
           "#B2A782","#207589","#bb7a8c","#b1d5c8","grey60","#a9be7b",
           "#698e6a","#45493d","#ebe3c7","#AA94A1","#9A93A9", "#8A91B1",
           "#8596B5","#87A0B7","#88A9B9","#8AB2BB","#8CBCBD","#8EC5BF",
           "#90CEC1","#C5A07A","#66C2A5","#79BB9C", "#8CB493", "#9FAD8B",
           "#ADD8E6")

mycol35<-c("#B2A782","#4DBBD5FF","#008B45E5",
           "#BB0021E5",
           "#00A087FF",
           "#3C5488FF","#F39B7FFF","#8491B4FF","#91D1C2FF","#DC0000FF",
           "#7E6148FF","#207589","#bb7a8c","#b1d5c8","grey60","#a9be7b",
           "#698e6a","#45493d","#ebe3c7","#AA94A1","#9A93A9", "#8A91B1",
           "#8596B5","#87A0B7","#88A9B9","#8AB2BB","#8CBCBD","#8EC5BF",
           "#90CEC1","#C5A07A","#66C2A5","#79BB9C", "#8CB493", "#9FAD8B",
           "#ADD8E6")
