# Supplementary material for: Metagenome-Assembled Genomes Support the Proposal of Candidatus Flavobacterium genomatis from the Northeast Black Soil Ecosystem
Source: Microorganisms. 2026 Jun 8;14(6):1292. doi: 10.3390/microorganisms14061292 (PMC13304339; doi:10.3390/microorganisms14061292)
Supplement: Supplementary file 1 [file microorganisms-14-01292-s001.zip › Supplementary_Code/R_scripts/05_plot_habitat_abundance_boxplot.R]

# Supplementary script: 05_plot_habitat_abundance_boxplot.R
# Purpose: Generate habitat-level abundance boxplots.
# Note: Replace absolute paths with local paths before running.

# 加载必要的库
library(ggplot2)
library(ggridges)
library(ggbeeswarm)
library(dplyr)
install.packages("ggbeeswarm")
# 加载数据
data <- read.csv("D:/Desktop/yan2/黑土新种挖掘/分布/zxyabundance_plot_chuli.csv")
# 删除包含NA值的行
data_clean <- data %>%
  filter(!is.na(type1) & !is.na(ABUNDANCE_PPM))

# 确保 ABUNDANCE_PPM 列是数值类型
data_clean$ABUNDANCE_PPM <- as.numeric(data_clean$ABUNDANCE_PPM)
# 确保type1是因子类型，并指定因子的顺序
data_clean$type1 <- factor(data_clean$type1, levels = c("soil", "plant", "aquatic", "animal"))

pal8 <- c(
  soil       = "#BB0021E5",
  plant      = "#008B45E5",
  aquatic    = "#4DBBD5FF",
  animal     = "#B2A782"
)
hab_order <- c("soil","plant","aquatic","animal")
# # 绘制图形
# ggplot(data_clean, aes(x = type1, y =log(ABUNDANCE_PPM), fill = type1)) +
#   # 半小提琴图：geom_density_ridges
#   #geom_density_ridges() +
#   # 添加散点图：geom_quasirandom
#   geom_quasirandom(aes(x = type1, color = type1), 
#                    method = 'tukeyDense', 
#                    width = 0.2, 
#                    size = 1.5, 
#                    dodge.width = 0.4, 
#                    alpha = 0.1) +
#   # 添加箱线图：geom_boxplot
#   geom_boxplot(aes(color = type1), 
#                width = 0.4, outlier.shape = NA, alpha =1, staplewidth = 0.2) +
#   # 设置x轴和y轴标签
#   labs(y = NULL, x = "Habibats") +
#   scale_fill_manual(values =mycol35 )+
#   scale_color_manual(values = mycol35)+
#   # 设置主题
#   theme_bw() +
#   theme(
#     panel.grid = element_blank(),
#     axis.text.y = element_text(size = 10, face = "bold"),
#     axis.title.y = element_blank(),
#     axis.ticks.y = element_blank(),
#     legend.position = "none", # 去掉legend
#     aspect.ratio = 1,
#     axis.text.x = element_text(size = 10, color = "black")
#   )
p_log <- ggplot(data_clean, aes(x = type1, y = ABUNDANCE_PPM, fill = type1)) +
  geom_boxplot(width = 0.45, outlier.shape = NA, alpha = 0.65) +
  geom_jitter(aes(color = type1), width = 0.18, size = 1.2, alpha = 0.7) +
  scale_fill_manual(values = pal8) +
  scale_color_manual(values = pal8) +
  scale_y_log10() +
  labs(x = NULL, y = "abundance(log10)") +
  theme_bw() +
  theme(legend.position = "none",
        axis.text.x = element_text(angle = 45, hjust = 1))
print(p_log)


mycol35<-c("#B2A782","#4DBBD5FF","#008B45E5",
           "#BB0021E5",
           "#00A087FF",
           "#3C5488FF","#F39B7FFF","#8491B4FF","#91D1C2FF","#DC0000FF",
           "#7E6148FF","#207589","#bb7a8c","#b1d5c8","grey60","#a9be7b",
           "#698e6a","#45493d","#ebe3c7","#AA94A1","#9A93A9", "#8A91B1",
           "#8596B5","#87A0B7","#88A9B9","#8AB2BB","#8CBCBD","#8EC5BF",
           "#90CEC1","#C5A07A","#66C2A5","#79BB9C", "#8CB493", "#9FAD8B",
           "#ADD8E6")
