# Supplementary material for: Metagenome-Assembled Genomes Support the Proposal of Candidatus Flavobacterium genomatis from the Northeast Black Soil Ecosystem
Source: Microorganisms. 2026 Jun 8;14(6):1292. doi: 10.3390/microorganisms14061292 (PMC13304339; doi:10.3390/microorganisms14061292)
Supplement: Supplementary file 1 [file microorganisms-14-01292-s001.zip › Supplementary_Code/R_scripts/06_plot_habitat_composition_donut.R]

# Supplementary script: 06_plot_habitat_composition_donut.R
# Purpose: Generate donut charts for habitat and soil-subcategory composition.
# Note: Replace absolute paths with local paths before running.

# 加载必要的库
library(ggplot2)
library(ggpubr)
library(readxl)
library(dplyr)
install.packages("ggplot2")
# 读取数据
data <- read_excel("D:/Desktop/yan2/黑土新种挖掘/分布/饼状图表格.xlsx")

# 假设数据框有 "type1" 和 "value" 列，如果没有，你需要调整列名
# 计算百分比
data <- data %>%
  mutate(Percentage = value2 / sum(value2) * 100)

# 设置颜色调色板
pal8 <- c(
  agricultural = "#eb687b",
  field = "#f7dfd7",
  forest = "#d5d3df",
  peatland = "#cdc6ff",
  farm = "#f6b3a0",
  tundra = "#8B8CC0",
  paddy = "#d0cce5",
  desert = "#f1837b",
  shrub = "#b6b3d6",
  unknown = "#e3e3e3"
)
pal8 <- c(
  agricultural = "#eb687b",
  field = "#f7dfd7",
  forest = "#f2fafc",
  peatland = "#A8cbdf",
  farm = "#f6b3a0",
  tundra = "#7895c1",
  paddy = "#d6eff4",
  desert = "#f1837b",
  shrub = "#8fb4be",
  unknown = "#e3e3e3"
)

#cdc6ff
# 创建甜甜圈图
ggplot(data, aes(x = 2, y = value2, fill = type2)) +
  geom_bar(stat = "identity", color = "white") +
  coord_polar(theta = "y") +
  xlim(0.5, 2.5) +
  theme_void() +
  theme(legend.position = "right",
        legend.title = element_blank()) +
  # 使用 scale_fill_manual() 来设置颜色
  scale_fill_manual(values = pal8) +
  # 添加文本标签显示百分比
  geom_text(aes(label = paste0("(", value2, ", ", round(Percentage, 1), "%)")),
            position = position_stack(vjust = 0.5)) +
  # 添加中心总值文本
  geom_text(aes(x = 0.5, y = sum(value2) / 2, label = paste("Total:\n", sum(value))),
            size = 6, color = "black")

# 保存图形
ggsave("甜甜圈饼图.png")
