# Supplementary material for: Metagenome-Assembled Genomes Support the Proposal of Candidatus Flavobacterium genomatis from the Northeast Black Soil Ecosystem
Source: Microorganisms. 2026 Jun 8;14(6):1292. doi: 10.3390/microorganisms14061292 (PMC13304339; doi:10.3390/microorganisms14061292)
Supplement: Supplementary file 1 [file microorganisms-14-01292-s001.zip › Supplementary_Code/R_scripts/07_plot_ani_aai_composite_heatmap.R]

# Supplementary script: 07_plot_ani_aai_composite_heatmap.R
# Purpose: Generate the composite ANI/AAI heatmap for pairwise genome relatedness.
# Note: Replace absolute paths with local paths before running.

# ==============================================================================
# 1. 检查并安装 CRAN 上的标准包 (circlize, tidyr, dplyr)
# ==============================================================================
cran_packages <- c("circlize", "tidyr", "dplyr")

for (pkg in cran_packages) {
  if (!require(pkg, character.only = TRUE)) {
    message(paste("正在安装 CRAN 包:", pkg))
    install.packages(pkg)
    library(pkg, character.only = TRUE)
  } else {
    message(paste("已安装:", pkg))
  }
}

# ==============================================================================
# 2. 检查并安装 Bioconductor 包 (ComplexHeatmap)
#    注意：ComplexHeatmap 通常不在 CRAN 上，需要用 BiocManager 安装
# ==============================================================================
if (!require("ComplexHeatmap", character.only = TRUE)) {
  message("正在安装 ComplexHeatmap (通过 Bioconductor)...")
  
  # 先检查是否安装了 BiocManager，如果没有则安装
  if (!require("BiocManager", character.only = TRUE)) {
    install.packages("BiocManager")
  }
  
  # 使用 BiocManager 安装 ComplexHeatmap
  BiocManager::install("ComplexHeatmap")
  
  library(ComplexHeatmap)
} else {
  message("已安装: ComplexHeatmap")
}

# ==============================================================================
# 3. 加载 Grid 包 (R 基础包，通常自带)
# ==============================================================================
if (!require("grid", character.only = TRUE)) {
  # 极少数情况下基础包丢失才需要安装，通常直接 library 即可
  message("grid 包似乎缺失，正在尝试安装...") 
  install.packages("grid")
  library(grid)
} else {
  message("已安装: grid (基础包)")
}

message("所有依赖包检查完毕！")


# =======================================================
# 1. 加载必要的包
# =======================================================
library(ComplexHeatmap)
library(circlize)
library(tidyr)
library(dplyr)
library(grid) 

# =======================================================
# 2. 数据读取与预处理 (ANI) - 左下三角
# =======================================================
# 请确保文件名正确
ani_raw <- read.table("D:/Desktop/yan2/黑土新种挖掘/tree/New folder1/ani_all_vs_all_lt.txt", sep="\t", header=FALSE, stringsAsFactors = FALSE)
ani_data <- ani_raw[, c(1:3)]
colnames(ani_data) <- c("V1", "V2", "V3")

ani_data$V1 <- gsub("./01.genomes/", "", ani_data$V1)
ani_data$V2 <- gsub("./01.genomes/", "", ani_data$V2)
ani_data$V1 <- gsub(".fna", "", ani_data$V1)
ani_data$V2 <- gsub(".fna", "", ani_data$V2)

ani_mat <- ani_data %>% 
  pivot_wider(names_from = V1, values_from = V3, values_fill = 0) %>%
  as.data.frame()

rownames(ani_mat) <- ani_mat$V2
ani_mat <- ani_mat[, -1] 
ani_matrix <- as.matrix(ani_mat)

# =======================================================
# 3. 数据读取与预处理 (AAI) - 右上三角
# =======================================================
aai_raw <- read.table("D:/Desktop/yan2/黑土新种挖掘/tree/New folder1/aai_all_vs_all_lt.txt", sep="\t", header=TRUE, stringsAsFactors = FALSE)
aai_data <- aai_raw[, c("Label.1", "Label.2", "AAI")]

aai_data$Label.1 <- gsub("orf/", "", aai_data$Label.1)
aai_data$Label.2 <- gsub("orf/", "", aai_data$Label.2)
aai_data$Label.1 <- gsub(".faa", "", aai_data$Label.1)
aai_data$Label.2 <- gsub(".faa", "", aai_data$Label.2)

aai_mat <- aai_data %>% 
  pivot_wider(names_from = Label.1, values_from = AAI, values_fill = 0) %>%
  as.data.frame()

rownames(aai_mat) <- aai_mat$Label.2
aai_mat <- aai_mat[, -1]
aai_matrix <- as.matrix(aai_mat)

# =======================================================
# 4. 对齐矩阵顺序并清洗名称
# =======================================================
tree_order_raw <- c(
  "GCF_030540765.1_ASM3054076v1_genomic_w", "GCF_030766725.1_genomic", 
  "GCF_003076475.1_genomic", "GCF_009915155.1_genomic", "GCA_023387965.1_genomic", 
  "GCF_003865365.1_genomic", "GCF_943913405.1_genomic", "GCA_029959295.1_genomic", 
  "GCF_025947265.1_ASM2594726v1_genomic", "GCF_937867925.1_SRR5625862_bin.18_CONCOCT_v1.1_MAG_genomic", 
  "GCF_041262125.1_genomic", "GCF_006385255.1_genomic", "GCF_031456785.1_genomic", 
  "GCF_000422705.1_genomic", "GCF_000425485.1_genomic", "GCF_000419685.1_genomic", 
  "GCA_029946065.1_genomic", "GCF_027482365.1_ASM2748236v1_genomic", 
  "GCF_003097535.1_genomic", "GCF_003055625.1_genomic", "GCA_029561105.1_ASM2956110v1_genomic", 
  "GCA_002483285.1_genomic", "GCF_007992475.1_ASM799247v1_genomic", 
  "GCA_035317805.1_genomic", "GCA_038234025.1_genomic", "GCF_012911565.1_genomic", 
  "GCF_004211145.1_genomic", "GCF_013366395.1_ASM1336639v1_genomic", 
  "GCF_014748335.1_genomic", "GCF_004295795.1_genomic", "GCA_039592825.1_genomic", 
  "GCF_900101895.1_genomic", "GCA_023437705.1_ASM2343770v1_genomic", 
  "GCA_027484465.1_ASM2748446v1_genomic", "GCF_022532105.1_genomic", 
  "GCA_035298445.1_genomic", "GCF_002251775.1_genomic", "GCF_027490375.1_genomic", 
  "GCA_027483785.1_genomic", "GCA_015478765.1_genomic", "GCA_036388535.1_genomic", 
  "GCA_036386895.1_genomic", "GCA_023427845.1_genomic", "GCF_033547075.1_genomic", 
  "GCA_038243675.1_genomic", "GCA_038242935.1_genomic", "GCA_035286325.1_genomic", 
  "GCA_036399435.1_genomic", "GCA_015234525.1_genomic", "GCA_934636265.1_genomic", 
  "GCA_023393485.1_genomic", "SRR24124297_bin.1", "SRR24124299_bin.22", 
  "SRR24124298_bin.7", "GCA_023386585.1_genomic", "GCA_036399795.1_genomic", 
  "GCA_023437485.1_genomic", "GCA_023390775.1_genomic", "GCA_005792865.1_genomic"
)

clean_labels <- tree_order_raw
clean_labels <- gsub("_genomic$", "", clean_labels)
clean_labels <- gsub("_ASM.*", "", clean_labels)

# 重排和重命名
ani_matrix <- ani_matrix[tree_order_raw, tree_order_raw]
aai_matrix <- aai_matrix[tree_order_raw, tree_order_raw]

# 转换为数值矩阵并赋予新名字
ani_matrix <- apply(ani_matrix, 2, as.numeric)
aai_matrix <- apply(aai_matrix, 2, as.numeric)
rownames(ani_matrix) <- clean_labels
colnames(ani_matrix) <- clean_labels
rownames(aai_matrix) <- clean_labels
colnames(aai_matrix) <- clean_labels

# =======================================================
# 5. 定义颜色和图例 (特殊处理实现中间对齐)
# =======================================================

# purple_col <- "#643072"
# purple_col2 <- "#7e367a"
# yellow_col <- "#f3be3f"
# yellow_col1 <- "#fbfcb6"
# orange_col <- "orange"
purple_col <- "#c87d98"
yellow_col <- "#81b095"
orange_col <- "#90bfd5"

# --- 1. 热图本身的颜色映射 (保持数据准确性) ---
# col_ani_data = colorRamp2(c(0, 75, 95, 100), c(yellow_col, yellow_col1, "white", purple_col))
col_ani_data = colorRamp2(c(0, 95, 100), c(yellow_col, "white", purple_col))
col_aai_data = colorRamp2(c(0, 65, 100), c(orange_col, "white", purple_col)) 

# --- 2. 图例的视觉颜色映射 (用于欺骗眼睛，让白色居中) ---
# 我们把 0-100 的范围映射为：0(底)-50(中)-100(顶)
col_ani_visual = colorRamp2(c(0, 50, 100), c(yellow_col, "white", purple_col))
col_aai_visual = colorRamp2(c(0, 50, 100), c(orange_col, "white", purple_col))

# 定义图例
lgd_ani = Legend(
  col_fun = col_ani_visual, # 使用视觉映射
  title = "ANI", 
  at = c(0, 50, 100),            # 刻度位置设在 0, 50(中间), 100
  labels = c("0", ".95", "100"), # 强制把中间的刻度显示为 ".95"
  title_gp = gpar(fontface = "bold", fontsize = 12),
  labels_gp = gpar(fontsize = 10),
  direction = "vertical",
  grid_height = unit(5, "mm"),
  grid_width = unit(5, "mm")
)

lgd_aai = Legend(
  col_fun = col_aai_visual, # 使用视觉映射
  title = "AAI", 
  at = c(0, 50, 100),            # 刻度位置设在 0, 50(中间), 100
  labels = c("0", ".65", "100"), # 强制把中间的刻度显示为 ".65"
  title_gp = gpar(fontface = "bold", fontsize = 12),
  labels_gp = gpar(fontsize = 10),
  direction = "vertical",
  grid_height = unit(5, "mm"),
  grid_width = unit(5, "mm")
)

lgd_list = packLegend(lgd_ani, lgd_aai)

# =======================================================
# 6. 绘制复合热图 (标准正方形 + 紫色对角线)
# =======================================================

# 定义单元格大小，确保正方形
cell_size = unit(5, "mm") # 你可以根据屏幕大小调整这个数值，比如 5mm 或 8mm

ht = Heatmap(
  ani_matrix, 
  name = "Matrix",
  show_heatmap_legend = FALSE, 
  
  # === 布局设置 ===
  show_row_names = FALSE,       
  show_column_names = TRUE,     
  column_names_side = "top",    
  column_names_rot = 60,        
  
  # === 强制正方形设置 ===
  width = cell_size * ncol(ani_matrix),  # 总宽度 = 单元格宽 * 列数
  height = cell_size * nrow(ani_matrix), # 总高度 = 单元格高 * 行数
  # 或者直接用下面这两个参数 (Bioconductor新版支持)
  # cellwidth = cell_size,
  # cellheight = cell_size,
  
  cluster_rows = FALSE,
  cluster_columns = FALSE,
  rect_gp = gpar(type = "none"), 
  
  column_names_gp = gpar(fontsize = 10),
  
  # === 自定义绘图逻辑 ===
  cell_fun = function(j, i, x, y, width, height, fill) {
    if(i == j) {
      # === 对角线：改为紫色 (100%) ===
      grid.rect(x, y, width, height, gp = gpar(fill = purple_col, col = "white", lwd = 0.1))
      
    } else if(i > j) {
      # === 下三角 -> ANI ===
      val = ani_matrix[i, j]
      grid.rect(x, y, width, height, gp = gpar(fill = col_ani_data(val), col = "white", lwd = 0.1))
      
    } else {
      # === 上三角 -> AAI ===
      val = aai_matrix[i, j]
      grid.rect(x, y, width, height, gp = gpar(fill = col_aai_data(val), col = "white", lwd = 0.1))
    }
  },
  
  border = FALSE,
  
)

# =======================================================
# 7. 输出绘图
# =======================================================
# 使用 draw 绘制，并设置 padding 防止顶部文字被遮挡
draw(ht, annotation_legend_list = lgd_list, annotation_legend_side = "right", 
     padding = unit(c(2, 2, 15, 2), "mm"))

# =======================================================
# 8. 输出绘图并保存为 PDF
# =======================================================

# 1. 打开 PDF 设备 (文件名: heatmap_output.pdf, 宽10英寸, 高10英寸)
pdf("D:/Desktop/yan2/黑土新种挖掘/tree/New folder1/heatmap_output3.pdf", width = 25, height = 25)

# 2. 绘制热图 (这一步跟之前一样)
draw(ht, annotation_legend_list = lgd_list, annotation_legend_side = "right", 
     padding = unit(c(2, 2, 15, 2), "mm"))

# 3. 关闭设备 (这一步非常重要！只有运行了这行，PDF文件才会生成完毕)
dev.off()

# 提示：运行完后，请去你的 R "当前工作目录" 找 heatmap_output.pdf 文件
message(paste("PDF 已保存至:", "D:/Desktop/yan2/黑土新种挖掘/tree/New folder1/heatmap_output3.pdf"))
