# Supplementary material for: Metagenome-Assembled Genomes Support the Proposal of Candidatus Flavobacterium genomatis from the Northeast Black Soil Ecosystem
Source: Microorganisms. 2026 Jun 8;14(6):1292. doi: 10.3390/microorganisms14061292 (PMC13304339; doi:10.3390/microorganisms14061292)
Supplement: Supplementary file 1 [file microorganisms-14-01292-s001.zip › Supplementary_Code/R_scripts/08_process_kegg_functional_pathways.R]

# Supplementary script: 08_process_kegg_functional_pathways.R
# Purpose: Process eggNOG/KEGG annotations and summarize KO pathway counts.
# Note: Replace absolute paths with local paths before running.

library(readxl)
library(tidyverse)
xh<-read.delim("/Users/caiyulu/Desktop/BMA/黑土/new/xh/function/xhkegg/KOannotation.tsv",sep="\t",header = TRUE)
xh$genome<-xh$gene

xh$genome<-gsub("^JAL*","GCA_025453735.1_JAL",xh$genome)
xh$genome <- gsub("(_[^_]+)$", "", xh$genome)
xh<-xh[,c(1,2,5)]%>%distinct()
xh<-aggregate(xh$KO,by=list(xh$genome,xh$KO),length)
colnames(xh)<-c('KO',"genome","count")
xh1<- xh %>%
  spread(
    key = KO,  # 将 genome 列变成列名
    value = count,  # 使用 count 作为新列的填充值
    fill = 0         # 填充缺失值为 0
  )

func<-read.csv("/Users/caiyulu/Desktop/BMA/黑土/new/function.path.csv")%>%as.tibble()

xh2<-merge(xh1,func[,c(1:6)],by.x="genome",by.y = "KO",all.y=TRUE)

xh2<-xh2[,c(8:12,1:7)]

# 获取排序顺序
path.s <- factor(func$pathway, levels = unique(func$pathway))
reaction.s <- factor(func$reaction, levels = unique(func$reaction))

# 将 xh2 中的列转换为因子，设置顺序
xh2$pathway <- factor(xh2$pathway, levels = levels(path.s))
xh2$reaction <- factor(xh2$reaction, levels = levels(reaction.s))

# 使用 arrange 函数按照新的因子顺序排序
xh2_sorted <- xh2 %>%
  arrange(pathway, reaction)


# 将数据保存为有顺序的 Excel 文件
write.xlsx(xh2_sorted, "/Users/caiyulu/Desktop/BMA/黑土/new/xh/xh2.xlsx", rowNames = FALSE)

write.xlsx(xh1, "/Users/caiyulu/Desktop/BMA/黑土/new/xh/xh.all.function.xlsx", rowNames = FALSE)


#zxy
zxy<-read.delim("/Users/caiyulu/Desktop/BMA/黑土/new/zxy/function/egg_results.emapper.annotations",header = TRUE,sep="\t",stringsAsFactors=FALSE)
zxy$genome<-zxy$query
zxy$genome<-gsub("_genomic.*","",zxy$genome)
zxy$genome <- gsub("(_[^_]+$)", "", zxy$genome)#改倒数第二个_及其之后的内容
zxy<-zxy[,c(1,2,13)] #选择自己表里基因组 基因 ko 列 记得去重复
zxy<-zxy%>%filter(KEGG_ko!="-") #删掉没有注释到ko 的基因
zxy<-separate_rows(zxy,KEGG_ko,sep = ",",convert = TRUE) #将一行里面有多个ko的变成多行
zxy$KEGG_ko<-gsub("ko:","",zxy$KEGG_ko)#删除ko
zxy1<-aggregate(zxy$KEGG_ko,by=list(zxy$gene,zxy$KEGG_ko),length)#计算基因count
colnames(zxy1)<-c('KO',"genome","count")
zxy2<- zxy1 %>%
  spread(
    key = KO,  # 将 genome 列变成列名
    value = count,  # 使用 count 作为新列的填充值
    fill = 0         # 填充缺失值为 0
  )

zxy3<-merge(zxy2,func[,c(1:6)],by.x="genome",by.y = "KO",all.y=TRUE)

zxy3<-zxy3[,c(6:10,1:5)]

# 假设 factor_table 是包含排序顺序的表格
# factor_column 是我们希望用于排序的列名
# 获取排序顺序
path.s <- factor(func$pathway, levels = unique(func$pathway))
reaction.s <- factor(func$reaction, levels = unique(func$reaction))

# 将 xh2 中的列转换为因子，设置顺序
zxy3$pathway <- factor(zxy3$pathway, levels = levels(path.s))
zxy3$reaction <- factor(zxy3$reaction, levels = levels(reaction.s))

# 使用 arrange 函数按照新的因子顺序排序
zxy3_sorted <- zxy3 %>%
  arrange(pathway, reaction)


write.xlsx(zxy2, "/Users/caiyulu/Desktop/BMA/黑土/new/zxy/zxy.all.function.xlsx", rowNames = FALSE)

write.xlsx(zxy3_sorted , "/Users/caiyulu/Desktop/BMA/黑土/new/zxy/function/zxy3_sorted.xlsx", rowNames = FALSE)
