# Supplementary material for: Metagenome-Assembled Genomes Support the Proposal of Candidatus Flavobacterium genomatis from the Northeast Black Soil Ecosystem
Source: Microorganisms. 2026 Jun 8;14(6):1292. doi: 10.3390/microorganisms14061292 (PMC13304339; doi:10.3390/microorganisms14061292)
Supplement: Supplementary file 1 [file microorganisms-14-01292-s001.zip › Table S1. CheckM2-based genome quality assessment and GTDB classification.xlsx]

## Sheet: merged_result(fujian)
X	accession	ncbi_organism_name	ncbi_taxonomy	domain	phylum	class	order	family	genus	species	checkm2_completeness	checkm2_contamination	name
1	GCF_020911885.1	Flavobacterium acetivorans	d__Bacteria; p__Bacteroidota; c__Flavobacteriia; o__Flavobacteriales; f__Flavobacteriaceae; g__Flavobacterium; s__Flavobacterium acetivorans	d__Bacteria	p__Bacteroidota	c__Bacteroidia	o__Flavobacteriales	f__Flavobacteriaceae	g__Flavobacterium	s__Flavobacterium acetivorans	99.93	0.02	GCF_020911885.1_genomic
2	GCF_003268855.1	Flavobacterium aciduliphilum	d__Bacteria; p__Bacteroidota; c__Flavobacteriia; o__Flavobacteriales; f__Flavobacteriaceae; g__Flavobacterium; s__Flavobacterium aciduliphilum	d__Bacteria	p__Bacteroidota	c__Bacteroidia	o__Flavobacteriales	f__Flavobacteriaceae	g__Flavobacterium	s__Flavobacterium aciduliphilum	99.94	0.03	GCF_003268855.1_genomic
3	GCF_040045115.1	Flavobacterium adhaerens	d__Bacteria; p__Bacteroidota; c__Flavobacteriia; o__Flavobacteriales; f__Flavobacteriaceae; g__Flavobacterium; s__Flavobacterium adhaerens	d__Bacteria	p__Bacteroidota	c__Bacteroidia	o__Flavobacteriales	f__Flavobacteriaceae	g__Flavobacterium	s__Flavobacterium adhaerens	100	0.11	GCF_040045115.1_genomic
4	GCF_026870175.2	Flavobacterium aestivum	d__Bacteria; p__Bacteroidota; c__Flavobacteriia; o__Flavobacteriales; f__Flavobacteriaceae; g__Flavobacterium; s__Flavobacterium aestivum	d__Bacteria	p__Bacteroidota	c__Bacteroidia	o__Flavobacteriales	f__Flavobacteriaceae	g__Flavobacterium	s__Flavobacterium aestivum	100	0.28	GCF_026870175.2_genomic
5	GCF_024628805.1	Paenimyroides aestuarii	d__Bacteria; p__Bacteroidota; c__Flavobacteriia; o__Flavobacteriales; f__Flavobacteriaceae; g__Paenimyroides; s__Paenimyroides aestuarii	d__Bacteria	p__Bacteroidota	c__Bacteroidia	o__Flavobacteriales	f__Flavobacteriaceae	g__Flavobacterium	s__Flavobacterium aestuarii	99.76	0.01	GCF_024628805.1_genomic
6	GCF_013366395.1	Flavobacterium agri	d__Bacteria; p__Bacteroidota; c__Flavobacteriia; o__Flavobacteriales; f__Flavobacteriaceae; g__Flavobacterium; s__Flavobacterium agri	d__Bacteria	p__Bacteroidota	c__Bacteroidia	o__Flavobacteriales	f__Flavobacteriaceae	g__Flavobacterium	s__Flavobacterium agri	99.99	0.22	GCF_013366395.1_ASM1336639v1_genomic
7	GCF_025919725.1	Flavobacterium agricola	d__Bacteria; p__Bacteroidota; c__Flavobacteriia; o__Flavobacteriales; f__Flavobacteriaceae; g__Flavobacterium; s__Flavobacterium agricola	d__Bacteria	p__Bacteroidota	c__Bacteroidia	o__Flavobacteriales	f__Flavobacteriaceae	g__Flavobacterium	s__Flavobacterium agricola	99.64	1.4	GCF_025919725.1_genomic
8	GCF_016522065.1	Flavobacterium agrisoli	d__Bacteria; p__Bacteroidota; c__Flavobacteriia; o__Flavobacteriales; f__Flavobacteriaceae; g__Flavobacterium; s__Flavobacterium agrisoli	d__Bacteria	p__Bacteroidota	c__Bacteroidia	o__Flavobacteriales	f__Flavobacteriaceae	g__Flavobacterium	s__Flavobacterium agrisoli	99.97	0.04	GCF_016522065.1_genomic
9	GCF_010614725.1	Flavobacterium ajazii	d__Bacteria; p__Bacteroidota; c__Flavobacteriia; o__Flavobacteriales; f__Flavobacteriaceae; g__Flavobacterium; s__Flavobacterium ajazii	d__Bacteria	p__Bacteroidota	c__Bacteroidia	o__Flavobacteriales	f__Flavobacteriaceae	g__Flavobacterium	s__Flavobacterium ajazii	99.97	0.38	GCF_010614725.1_genomic
10	GCF_001278115.1	Flavobacterium akiainvivens	d__Bacteria; p__Bacteroidota; c__Flavobacteriia; o__Flavobacteriales; f__Flavobacteriaceae; g__Flavobacterium; s__Flavobacterium akiainvivens	d__Bacteria	p__Bacteroidota	c__Bacteroidia	o__Flavobacteriales	f__Flavobacteriaceae	g__Flavobacterium	s__Flavobacterium akiainvivens	99.99	0.29	GCF_001278115.1_genomic
11	GCF_003096035.1	Flavobacterium album	d__Bacteria; p__Bacteroidota; c__Flavobacteriia; o__Flavobacteriales; f__Flavobacteriaceae; g__Flavobacterium; s__Flavobacterium album	d__Bacteria	p__Bacteroidota	c__Bacteroidia	o__Flavobacteriales	f__Flavobacteriaceae	g__Flavobacterium	s__Flavobacterium album	99.98	0.14	GCF_003096035.1_genomic
12	GCF_009767705.1	Myroides sp. LoEW2-1	d__Bacteria; p__Bacteroidota; c__Flavobacteriia; o__Flavobacteriales; f__Flavobacteriaceae; g__Myroides; s__	d__Bacteria	p__Bacteroidota	c__Bacteroidia	o__Flavobacteriales	f__Flavobacteriaceae	g__Flavobacterium	s__Flavobacterium album_A	99.98	0.04	GCF_009767705.1_ASM976770v1_genomic
13	GCF_022399565.1	Flavobacterium algicola	d__Bacteria; p__Bacteroidota; c__Flavobacteriia; o__Flavobacteriales; f__Flavobacteriaceae; g__Flavobacterium; s__Flavobacterium algicola	d__Bacteria	p__Bacteroidota	c__Bacteroidia	o__Flavobacteriales	f__Flavobacteriaceae	g__Flavobacterium	s__Flavobacterium algicola	99.96	0.04	GCF_022399565.1_genomic
14	GCF_030010335.1	Flavobacterium yafengii	d__Bacteria; p__Bacteroidota; c__Flavobacteriia; o__Flavobacteriales; f__Flavobacteriaceae; g__Flavobacterium; s__Flavobacterium yafengii	d__Bacteria	p__Bacteroidota	c__Bacteroidia	o__Flavobacteriales	f__Flavobacteriaceae	g__Flavobacterium	s__Flavobacterium algoritolerans	100	0.18	GCF_030010335.1_ASM3001033v1_genomic
15	GCF_008000935.1	Flavobacterium alkalisoli	d__Bacteria; p__Bacteroidota; c__Flavobacteriia; o__Flavobacteriales; f__Flavobacteriaceae; g__Flavobacterium; s__Flavobacterium alkalisoli	d__Bacteria	p__Bacteroidota	c__Bacteroidia	o__Flavobacteriales	f__Flavobacteriaceae	g__Flavobacterium	s__Flavobacterium alkalisoli	99.8	0.07	GCF_008000935.1_genomic
16	GCF_002920895.1	Flavobacterium alvei	d__Bacteria; p__Bacteroidota; c__Flavobacteriia; o__Flavobacteriales; f__Flavobacteriaceae; g__Flavobacterium; s__Flavobacterium alvei	d__Bacteria	p__Bacteroidota	c__Bacteroidia	o__Flavobacteriales	f__Flavobacteriaceae	g__Flavobacterium	s__Flavobacterium alvei	100	0.02	GCF_002920895.1_genomic
17	GCF_020886115.1	Flavobacterium ammonificans	d__Bacteria; p__Bacteroidota; c__Flavobacteriia; o__Flavobacteriales; f__Flavobacteriaceae; g__Flavobacterium; s__Flavobacterium ammonificans	d__Bacteria	p__Bacteroidota	c__Bacteroidia	o__Flavobacteriales	f__Flavobacteriaceae	g__Flavobacterium	s__Flavobacterium ammonificans	99.85	0.04	GCF_020886115.1_genomic
18	GCA_039805665.1	Bacteroidota bacterium	d__Bacteria; p__Bacteroidota; c__; o__; f__; g__; s__	d__Bacteria	p__Bacteroidota	c__Bacteroidia	o__Flavobacteriales	f__Flavobacteriaceae	g__Flavobacterium	s__Flavobacterium ammoniigenes	99.4	0.87	GCA_039805665.1_ASM3980566v1_genomic
19	GCF_004122165.1	Flavobacterium amnicola	d__Bacteria; p__Bacteroidota; c__Flavobacteriia; o__Flavobacteriales; f__Flavobacteriaceae; g__Flavobacterium; s__Flavobacterium amnicola	d__Bacteria	p__Bacteroidota	c__Bacteroidia	o__Flavobacteriales	f__Flavobacteriaceae	g__Flavobacterium	s__Flavobacterium amnicola	99.99	0.03	GCF_004122165.1_genomic
20	GCF_023634845.1	Flavobacterium amniphilum	d__Bacteria; p__Bacteroidota; c__Flavobacteriia; o__Flavobacteriales; f__Flavobacteriaceae; g__Flavobacterium; s__Flavobacterium amniphilum	d__Bacteria	p__Bacteroidota	c__Bacteroidia	o__Flavobacteriales	f__Flavobacteriaceae	g__Flavobacterium	s__Flavobacterium amniphilum	99.99	5.2	GCF_023634845.1_genomic
21	GCF_900101855.1	Flavobacterium anhuiense	d__Bacteria; p__Bacteroidota; c__Flavobacteriia; o__Flavobacteriales; f__Flavobacteriaceae; g__Flavobacterium; s__Flavobacterium anhuiense	d__Bacteria	p__Bacteroidota	c__Bacteroidia	o__Flavobacteriales	f__Flavobacteriaceae	g__Flavobacterium	s__Flavobacterium anhuiense	100	0.04	GCF_900101855.1_genomic
22	GCF_039596055.1	Flavobacterium sp.	d__Bacteria; p__Bacteroidota; c__Flavobacteriia; o__Flavobacteriales; f__Flavobacteriaceae; g__Flavobacterium; s__	d__Bacteria	p__Bacteroidota	c__Bacteroidia	o__Flavobacteriales	f__Flavobacteriaceae	g__Flavobacterium	s__Flavobacterium anhuiense_A	100	0	GCF_039596055.1_ASM3959605v1_genomic
23	GCF_000419685.1	Flavobacterium antarcticum DSM 19726	d__Bacteria; p__Bacteroidota; c__Flavobacteriia; o__Flavobacteriales; f__Flavobacteriaceae; g__Flavobacterium; s__Flavobacterium antarcticum	d__Bacteria	p__Bacteroidota	c__Bacteroidia	o__Flavobacteriales	f__Flavobacteriaceae	g__Flavobacterium	s__Flavobacterium antarcticum	99.97	0.09	GCF_000419685.1_genomic
24	GCF_003254745.1	Flavobacterium aquariorum	d__Bacteria; p__Bacteroidota; c__Flavobacteriia; o__Flavobacteriales; f__Flavobacteriaceae; g__Flavobacterium; s__Flavobacterium aquariorum	d__Bacteria	p__Bacteroidota	c__Bacteroidia	o__Flavobacteriales	f__Flavobacteriaceae	g__Flavobacterium	s__Flavobacterium aquariorum	100	0.29	GCF_003254745.1_genomic
25	GCF_003259835.1	Flavobacterium aquaticum	d__Bacteria; p__Bacteroidota; c__Flavobacteriia; o__Flavobacteriales; f__Flavobacteriaceae; g__Flavobacterium; s__Flavobacterium aquaticum	d__Bacteria	p__Bacteroidota	c__Bacteroidia	o__Flavobacteriales	f__Flavobacteriaceae	g__Flavobacterium	s__Flavobacterium aquaticum	100	0.03	GCF_003259835.1_genomic
26	GCF_000757385.1	Flavobacterium aquatile LMG 4008 = ATCC 11947	d__Bacteria; p__Bacteroidota; c__Flavobacteriia; o__Flavobacteriales; f__Flavobacteriaceae; g__Flavobacterium; s__Flavobacterium aquatile	d__Bacteria	p__Bacteroidota	c__Bacteroidia	o__Flavobacteriales	f__Flavobacteriaceae	g__Flavobacterium	s__Flavobacterium aquatile	99.98	0.02	GCF_000757385.1_genomic
27	GCF_003385115.1	Flavobacterium aquicola	d__Bacteria; p__Bacteroidota; c__Flavobacteriia; o__Flavobacteriales; f__Flavobacteriaceae; g__Flavobacterium; s__Flavobacterium aquicola	d__Bacteria	p__Bacteroidota	c__Bacteroidia	o__Flavobacteriales	f__Flavobacteriaceae	g__Flavobacterium	s__Flavobacterium aquicola	100	0.38	GCF_003385115.1_genomic
28	GCA_900107365.1	Flavobacterium aquidurense	d__Bacteria; p__Bacteroidota; c__Flavobacteriia; o__Flavobacteriales; f__Flavobacteriaceae; g__Flavobacterium; s__Flavobacterium aquidurense	d__Bacteria	p__Bacteroidota	c__Bacteroidia	o__Flavobacteriales	f__Flavobacteriaceae	g__Flavobacterium	s__Flavobacterium aquidurense	99.99	0.01	GCA_900107365.1_genomic
29	GCF_001404985.1	Flavobacterium aquidurense	d__Bacteria; p__Bacteroidota; c__Flavobacteriia; o__Flavobacteriales; f__Flavobacteriaceae; g__Flavobacterium; s__Flavobacterium aquidurense	d__Bacteria	p__Bacteroidota	c__Bacteroidia	o__Flavobacteriales	f__Flavobacteriaceae	g__Flavobacterium	s__Flavobacterium aquidurense_B	99.95	0.05	GCF_001404985.1_genomic
30	GCF_031458035.1	Flavobacterium aquidurense	d__Bacteria; p__Bacteroidota; c__Flavobacteriia; o__Flavobacteriales; f__Flavobacteriaceae; g__Flavobacterium; s__Flavobacterium aquidurense	d__Bacteria	p__Bacteroidota	c__Bacteroidia	o__Flavobacteriales	f__Flavobacteriaceae	g__Flavobacterium	s__Flavobacterium aquidurense_C	99.89	0.03	GCF_031458035.1_genomic
31	GCF_027111335.1	Flavobacterium aquiphilum	d__Bacteria; p__Bacteroidota; c__Flavobacteriia; o__Flavobacteriales; f__Flavobacteriaceae; g__Flavobacterium; s__Flavobacterium aquiphilum	d__Bacteria	p__Bacteroidota	c__Bacteroidia	o__Flavobacteriales	f__Flavobacteriaceae	g__Flavobacterium	s__Flavobacterium aquiphilum	100	0.69	GCF_027111335.1_genomic
32	GCF_002222055.1	Flavobacterium araucananum	d__Bacteria; p__Bacteroidota; c__Flavobacteriia; o__Flavobacteriales; f__Flavobacteriaceae; g__Flavobacterium; s__Flavobacterium araucananum	d__Bacteria	p__Bacteroidota	c__Bacteroidia	o__Flavobacteriales	f__Flavobacteriaceae	g__Flavobacterium	s__Flavobacterium araucananum	100	0.02	GCF_002222055.1_genomic
33	GCF_003344925.1	Flavobacterium arcticum	d__Bacteria; p__Bacteroidota; c__Flavobacteriia; o__Flavobacteriales; f__Flavobacteriaceae; g__Flavobacterium; s__Flavobacterium arcticum	d__Bacteria	p__Bacteroidota	c__Bacteroidia	o__Flavobacteriales	f__Flavobacteriaceae	g__Flavobacterium	s__Flavobacterium arcticum	99.93	0.05	GCF_003344925.1_genomic
34	GCF_033547075.1	Flavobacterium ardleyense	d__Bacteria; p__Bacteroidota; c__Flavobacteriia; o__Flavobacteriales; f__Flavobacteriaceae; g__Flavobacterium; s__Flavobacterium ardleyense	d__Bacteria	p__Bacteroidota	c__Bacteroidia	o__Flavobacteriales	f__Flavobacteriaceae	g__Flavobacterium	s__Flavobacterium ardleyense	99.89	0.23	GCF_033547075.1_genomic
35	GCF_031456785.1	Flavobacterium arsenatis	d__Bacteria; p__Bacteroidota; c__Flavobacteriia; o__Flavobacteriales; f__Flavobacteriaceae; g__Flavobacterium; s__Flavobacterium arsenatis	d__Bacteria	p__Bacteroidota	c__Bacteroidia	o__Flavobacteriales	f__Flavobacteriaceae	g__Flavobacterium	s__Flavobacterium arsenatis	99.85	0.03	GCF_031456785.1_genomic
36	GCF_002251775.1	Flavobacterium aurantiibacter	d__Bacteria; p__Bacteroidota; c__Flavobacteriia; o__Flavobacteriales; f__Flavobacteriaceae; g__Flavobacterium; s__Flavobacterium aurantiibacter	d__Bacteria	p__Bacteroidota	c__Bacteroidia	o__Flavobacteriales	f__Flavobacteriaceae	g__Flavobacterium	s__Flavobacterium aurantiibacter	99.99	2.95	GCF_002251775.1_genomic
37	GCF_027980145.1	Flavobacterium azizsancarii	d__Bacteria; p__Bacteroidota; c__Flavobacteriia; o__Flavobacteriales; f__Flavobacteriaceae; g__Flavobacterium; s__Flavobacterium azizsancarii	d__Bacteria	p__Bacteroidota	c__Bacteroidia	o__Flavobacteriales	f__Flavobacteriaceae	g__Flavobacterium	s__Flavobacterium azizsancarii	99.98	0.26	GCF_027980145.1_genomic
38	GCF_023195775.1	Flavobacterium azooxidireducens	d__Bacteria; p__Bacteroidota; c__Flavobacteriia; o__Flavobacteriales; f__Flavobacteriaceae; g__Flavobacterium; s__Flavobacterium azooxidireducens	d__Bacteria	p__Bacteroidota	c__Bacteroidia	o__Flavobacteriales	f__Flavobacteriaceae	g__Flavobacterium	s__Flavobacterium azooxidireducens	99.98	0.02	GCF_023195775.1_genomic
39	GCF_008629655.1	Paenimyroides baculatum	d__Bacteria; p__Bacteroidota; c__Flavobacteriia; o__Flavobacteriales; f__Flavobacteriaceae; g__Paenimyroides; s__Paenimyroides baculatum	d__Bacteria	p__Bacteroidota	c__Bacteroidia	o__Flavobacteriales	f__Flavobacteriaceae	g__Flavobacterium	s__Flavobacterium baculatum	99.89	0.14	GCF_008629655.1_genomic
40	GCA_040391685.1	Paenimyroides baculatum	d__Bacteria; p__Bacteroidota; c__Flavobacteriia; o__Flavobacteriales; f__Flavobacteriaceae; g__Paenimyroides; s__Paenimyroides baculatum	d__Bacteria	p__Bacteroidota	c__Bacteroidia	o__Flavobacteriales	f__Flavobacteriaceae	g__Flavobacterium	s__Flavobacterium baculatum_A	81.99	1.88	GCA_040391685.1_genomic
41	GCF_000769915.1	Flavobacterium beibuense F44-8	d__Bacteria; p__Bacteroidota; c__Flavobacteriia; o__Flavobacteriales; f__Flavobacteriaceae; g__Flavobacterium; s__Flavobacterium beibuense	d__Bacteria	p__Bacteroidota	c__Bacteroidia	o__Flavobacteriales	f__Flavobacteriaceae	g__Flavobacterium	s__Flavobacterium beibuense	99.99	0.06	GCF_000769915.1_genomic
42	GCF_004151245.1	Flavobacterium beibuense	d__Bacteria; p__Bacteroidota; c__Flavobacteriia; o__Flavobacteriales; f__Flavobacteriaceae; g__Flavobacterium; s__Flavobacterium beibuense	d__Bacteria	p__Bacteroidota	c__Bacteroidia	o__Flavobacteriales	f__Flavobacteriaceae	g__Flavobacterium	s__Flavobacterium beibuense_A	99.85	0.01	GCF_004151245.1_genomic
43	GCA_040393445.1	Flavobacterium beibuense	d__Bacteria; p__Bacteroidota; c__Flavobacteriia; o__Flavobacteriales; f__Flavobacteriaceae; g__Flavobacterium; s__Flavobacterium beibuense	d__Bacteria	p__Bacteroidota	c__Bacteroidia	o__Flavobacteriales	f__Flavobacteriaceae	g__Flavobacterium	s__Flavobacterium beibuense_B	84.78	0.37	GCA_040393445.1_genomic
44	GCF_011305415.1	Flavobacterium bernardetii	d__Bacteria; p__Bacteroidota; c__Flavobacteriia; o__Flavobacteriales; f__Flavobacteriaceae; g__Flavobacterium; s__Flavobacterium bernardetii	d__Bacteria	p__Bacteroidota	c__Bacteroidia	o__Flavobacteriales	f__Flavobacteriaceae	g__Flavobacterium	s__Flavobacterium bernardetii	99.99	0.34	GCF_011305415.1_genomic
45	GCF_904425415.1	Flavobacterium bizetiae	d__Bacteria; p__Bacteroidota; c__Flavobacteriia; o__Flavobacteriales; f__Flavobacteriaceae; g__Flavobacterium; s__Flavobacterium bizetiae	d__Bacteria	p__Bacteroidota	c__Bacteroidia	o__Flavobacteriales	f__Flavobacteriaceae	g__Flavobacterium	s__Flavobacterium bizetiae	99.98	0.27	GCF_904425415.1_CIP_105534_genomic
46	GCF_030409845.1	Flavobacterium branchiarum	d__Bacteria; p__Bacteroidota; c__Flavobacteriia; o__Flavobacteriales; f__Flavobacteriaceae; g__Flavobacterium; s__Flavobacterium branchiarum	d__Bacteria	p__Bacteroidota	c__Bacteroidia	o__Flavobacteriales	f__Flavobacteriaceae	g__Flavobacterium	s__Flavobacterium branchiarum	99.95	3.29	GCF_030409845.1_genomic
47	GCF_018383905.1	Flavobacterium branchiicola	d__Bacteria; p__Bacteroidota; c__Flavobacteriia; o__Flavobacteriales; f__Flavobacteriaceae; g__Flavobacterium; s__Flavobacterium branchiicola	d__Bacteria	p__Bacteroidota	c__Bacteroidia	o__Flavobacteriales	f__Flavobacteriaceae	g__Flavobacterium	s__Flavobacterium branchiicola	99.75	0	GCF_018383905.1_genomic
48	GCF_006716585.1	Flavobacterium branchiophilum	d__Bacteria; p__Bacteroidota; c__Flavobacteriia; o__Flavobacteriales; f__Flavobacteriaceae; g__Flavobacterium; s__Flavobacterium branchiophilum	d__Bacteria	p__Bacteroidota	c__Bacteroidia	o__Flavobacteriales	f__Flavobacteriaceae	g__Flavobacterium	s__Flavobacterium branchiophilum	99.99	1.45	GCF_006716585.1_ASM671658v1_genomic
49	GCF_014486695.1	Flavobacterium buctense	d__Bacteria; p__Bacteroidota; c__Flavobacteriia; o__Flavobacteriales; f__Flavobacteriaceae; g__Flavobacterium; s__Flavobacterium buctense	d__Bacteria	p__Bacteroidota	c__Bacteroidia	o__Flavobacteriales	f__Flavobacteriaceae	g__Flavobacterium	s__Flavobacterium buctense	99.98	0.03	GCF_014486695.1_ASM1448669v1_genomic
50	GCF_900101895.1	Flavobacterium caeni	d__Bacteria; p__Bacteroidota; c__Flavobacteriia; o__Flavobacteriales; f__Flavobacteriaceae; g__Flavobacterium; s__Flavobacterium caeni	d__Bacteria	p__Bacteroidota	c__Bacteroidia	o__Flavobacteriales	f__Flavobacteriaceae	g__Flavobacterium	s__Flavobacterium caeni	99.92	0.03	GCF_900101895.1_genomic
51	GCF_004349085.1	Flavobacterium caseinilyticum	d__Bacteria; p__Bacteroidota; c__Flavobacteriia; o__Flavobacteriales; f__Flavobacteriaceae; g__Flavobacterium; s__Flavobacterium caseinilyticum	d__Bacteria	p__Bacteroidota	c__Bacteroidia	o__Flavobacteriales	f__Flavobacteriaceae	g__Flavobacterium	s__Flavobacterium caseinilyticum	99.99	0.23	GCF_004349085.1_genomic
52	GCF_000769815.1	Flavobacterium cauense R2A-7	d__Bacteria; p__Bacteroidota; c__Flavobacteriia; o__Flavobacteriales; f__Flavobacteriaceae; g__Flavobacterium; s__Flavobacterium cauense	d__Bacteria	p__Bacteroidota	c__Bacteroidia	o__Flavobacteriales	f__Flavobacteriaceae	g__Flavobacterium	s__Flavobacterium cauense	99.99	0.04	GCF_000769815.1_ASM76981v1_genomic
53	GCF_011392075.1	Flavobacterium celericrescens	d__Bacteria; p__Bacteroidota; c__Flavobacteriia; o__Flavobacteriales; f__Flavobacteriaceae; g__Flavobacterium; s__Flavobacterium celericrescens	d__Bacteria	p__Bacteroidota	c__Bacteroidia	o__Flavobacteriales	f__Flavobacteriaceae	g__Flavobacterium	s__Flavobacterium celericrescens	99.96	0.61	GCF_011392075.1_genomic
54	GCF_004349355.1	Flavobacterium cellulosilyticum	d__Bacteria; p__Bacteroidota; c__Flavobacteriia; o__Flavobacteriales; f__Flavobacteriaceae; g__Flavobacterium; s__Flavobacterium cellulosilyticum	d__Bacteria	p__Bacteroidota	c__Bacteroidia	o__Flavobacteriales	f__Flavobacteriaceae	g__Flavobacterium	s__Flavobacterium cellulosilyticum	100	0.15	GCF_004349355.1_genomic
55	GCF_004028155.1	Flavobacterium cerinum	d__Bacteria; p__Bacteroidota; c__Flavobacteriia; o__Flavobacteriales; f__Flavobacteriaceae; g__Flavobacterium; s__Flavobacterium cerinum	d__Bacteria	p__Bacteroidota	c__Bacteroidia	o__Flavobacteriales	f__Flavobacteriaceae	g__Flavobacterium	s__Flavobacterium cerinum	99.81	0.13	GCF_004028155.1_genomic
56	GCF_024496085.1	Flavobacterium cerinum	d__Bacteria; p__Bacteroidota; c__Flavobacteriia; o__Flavobacteriales; f__Flavobacteriaceae; g__Flavobacterium; s__Flavobacterium cerinum	d__Bacteria	p__Bacteroidota	c__Bacteroidia	o__Flavobacteriales	f__Flavobacteriaceae	g__Flavobacterium	s__Flavobacterium cerinum_A	99.56	0.09	GCF_024496085.1_genomic
57	GCF_021172165.1	Flavobacterium channae	d__Bacteria; p__Bacteroidota; c__Flavobacteriia; o__Flavobacteriales; f__Flavobacteriaceae; g__Flavobacterium; s__Flavobacterium channae	d__Bacteria	p__Bacteroidota	c__Bacteroidia	o__Flavobacteriales	f__Flavobacteriaceae	g__Flavobacterium	s__Flavobacterium channae	99.98	0.03	GCF_021172165.1_genomic
58	GCF_038289885.1	Flavobacterium sp. DGU41	d__Bacteria; p__Bacteroidota; c__Flavobacteriia; o__Flavobacteriales; f__Flavobacteriaceae; g__Flavobacterium; s__	d__Bacteria	p__Bacteroidota	c__Bacteroidia	o__Flavobacteriales	f__Flavobacteriaceae	g__Flavobacterium	s__Flavobacterium cheniae	99.98	0.06	GCF_038289885.1_ASM3828988v1_genomic
59	GCF_039539185.1	Flavobacterium cheonanense	d__Bacteria; p__Bacteroidota; c__Flavobacteriia; o__Flavobacteriales; f__Flavobacteriaceae; g__Flavobacterium; s__Flavobacterium cheonanense	d__Bacteria	p__Bacteroidota	c__Bacteroidia	o__Flavobacteriales	f__Flavobacteriaceae	g__Flavobacterium	s__Flavobacterium cheonanense	100	0.13	GCF_039539185.1_genomic
60	GCF_003202435.1	Flavobacterium cheongpyeongense	d__Bacteria; p__Bacteroidota; c__Flavobacteriia; o__Flavobacteriales; f__Flavobacteriaceae; g__Flavobacterium; s__Flavobacterium cheongpyeongense	d__Bacteria	p__Bacteroidota	c__Bacteroidia	o__Flavobacteriales	f__Flavobacteriaceae	g__Flavobacterium	s__Flavobacterium cheongpyeongense	99.99	0.01	GCF_003202435.1_genomic
61	GCA_002786385.1	Flavobacterium sp. FEMGT703F	d__Bacteria; p__Bacteroidota; c__Flavobacteriia; o__Flavobacteriales; f__Flavobacteriaceae; g__Flavobacterium; s__	d__Bacteria	p__Bacteroidota	c__Bacteroidia	o__Flavobacteriales	f__Flavobacteriaceae	g__Flavobacterium	s__Flavobacterium cheonhonense	100	0.06	GCA_002786385.1_ASM278638v1_genomic
62	GCF_900142685.1	Flavobacterium chilense	d__Bacteria; p__Bacteroidota; c__Flavobacteriia; o__Flavobacteriales; f__Flavobacteriaceae; g__Flavobacterium; s__Flavobacterium chilense	d__Bacteria	p__Bacteroidota	c__Bacteroidia	o__Flavobacteriales	f__Flavobacteriaceae	g__Flavobacterium	s__Flavobacterium chilense	100	0.03	GCF_900142685.1_IMG-taxon_2700988709_annotated_assembly_genomic
63	GCF_903819445.1	Flavobacterium chungangense	d__Bacteria; p__Bacteroidota; c__Flavobacteriia; o__Flavobacteriales; f__Flavobacteriaceae; g__Flavobacterium; s__Flavobacterium chungangense	d__Bacteria	p__Bacteroidota	c__Bacteroidia	o__Flavobacteriales	f__Flavobacteriaceae	g__Flavobacterium	s__Flavobacterium chungangense	100	0	GCF_903819445.1_CIP110025_genomic
64	GCF_020805785.1	Flavobacterium chungbukense	d__Bacteria; p__Bacteroidota; c__Flavobacteriia; o__Flavobacteriales; f__Flavobacteriaceae; g__Flavobacterium; s__Flavobacterium chungbukense	d__Bacteria	p__Bacteroidota	c__Bacteroidia	o__Flavobacteriales	f__Flavobacteriaceae	g__Flavobacterium	s__Flavobacterium chungbukense	99.99	1.22	GCF_020805785.1_genomic
65	GCF_039539165.1	Flavobacterium chungnamense	d__Bacteria; p__Bacteroidota; c__Flavobacteriia; o__Flavobacteriales; f__Flavobacteriaceae; g__Flavobacterium; s__Flavobacterium chungnamense	d__Bacteria	p__Bacteroidota	c__Bacteroidia	o__Flavobacteriales	f__Flavobacteriaceae	g__Flavobacterium	s__Flavobacterium chungnamense	100	0.09	GCF_039539165.1_genomic
66	GCF_013112255.2	Flavobacterium sp. CLA17	d__Bacteria; p__Bacteroidota; c__Flavobacteriia; o__Flavobacteriales; f__Flavobacteriaceae; g__Flavobacterium; s__	d__Bacteria	p__Bacteroidota	c__Bacteroidia	o__Flavobacteriales	f__Flavobacteriaceae	g__Flavobacterium	s__Flavobacterium circumlabens	100	0	GCF_013112255.2_ASM1311225v2_genomic
67	GCF_027922445.1	Flavobacterium collinsii	d__Bacteria; p__Bacteroidota; c__Flavobacteriia; o__Flavobacteriales; f__Flavobacteriaceae; g__Flavobacterium; s__Flavobacterium collinsii	d__Bacteria	p__Bacteroidota	c__Bacteroidia	o__Flavobacteriales	f__Flavobacteriaceae	g__Flavobacterium	s__Flavobacterium collinsii	100	0.09	GCF_027922445.1_ASM2792244v1_genomic
68	GCF_015499955.1	Flavobacterium columnare	d__Bacteria; p__Bacteroidota; c__Flavobacteriia; o__Flavobacteriales; f__Flavobacteriaceae; g__Flavobacterium; s__Flavobacterium columnare	d__Bacteria	p__Bacteroidota	c__Bacteroidia	o__Flavobacteriales	f__Flavobacteriaceae	g__Flavobacterium	s__Flavobacterium columnare	100	0.09	GCF_015499955.1_ASM1549995v1_genomic
69	GCF_006386525.1	Flavobacterium sp. GSA192	d__Bacteria; p__Bacteroidota; c__Flavobacteriia; o__Flavobacteriales; f__Flavobacteriaceae; g__Flavobacterium; s__	d__Bacteria	p__Bacteroidota	c__Bacteroidia	o__Flavobacteriales	f__Flavobacteriaceae	g__Flavobacterium	s__Flavobacterium commune	100	0	GCF_006386525.1_ASM638652v1_genomic
70	GCA_002714575.1	Flavobacterium sp.	d__Bacteria; p__Bacteroidota; c__Flavobacteriia; o__Flavobacteriales; f__Flavobacteriaceae; g__Flavobacterium; s__	d__Bacteria	p__Bacteroidota	c__Bacteroidia	o__Flavobacteriales	f__Flavobacteriaceae	g__Flavobacterium	s__Flavobacterium coralii	100	3.64	GCA_002714575.1_ASM271457v1_genomic
71	GCF_001534645.1	Flavobacterium covae	d__Bacteria; p__Bacteroidota; c__Flavobacteriia; o__Flavobacteriales; f__Flavobacteriaceae; g__Flavobacterium; s__Flavobacterium covae	d__Bacteria	p__Bacteroidota	c__Bacteroidia	o__Flavobacteriales	f__Flavobacteriaceae	g__Flavobacterium	s__Flavobacterium covae	100	0.05	GCF_001534645.1_ASM153464v1_genomic
72	GCF_001831475.1	Flavobacterium crassostreae	d__Bacteria; p__Bacteroidota; c__Flavobacteriia; o__Flavobacteriales; f__Flavobacteriaceae; g__Flavobacterium; s__Flavobacterium crassostreae	d__Bacteria	p__Bacteroidota	c__Bacteroidia	o__Flavobacteriales	f__Flavobacteriaceae	g__Flavobacterium	s__Flavobacterium crassostreae	99.98	0.23	GCF_001831475.1_genomic
73	GCF_002917885.1	Flavobacterium croceum DSM 17960	d__Bacteria; p__Bacteroidota; c__Flavobacteriia; o__Flavobacteriales; f__Flavobacteriaceae; g__Flavobacterium; s__Flavobacterium croceum	d__Bacteria	p__Bacteroidota	c__Bacteroidia	o__Flavobacteriales	f__Flavobacteriaceae	g__Flavobacterium	s__Flavobacterium croceum	100	0.27	GCF_002917885.1_genomic
74	GCF_003122385.1	Flavobacterium crocinum	d__Bacteria; p__Bacteroidota; c__Flavobacteriia; o__Flavobacteriales; f__Flavobacteriaceae; g__Flavobacterium; s__Flavobacterium crocinum	d__Bacteria	p__Bacteroidota	c__Bacteroidia	o__Flavobacteriales	f__Flavobacteriaceae	g__Flavobacterium	s__Flavobacterium crocinum	99.97	0.33	GCF_003122385.1_genomic
75	GCF_900148835.1	Flavobacterium cucumis	d__Bacteria; p__Bacteroidota; c__Flavobacteriia; o__Flavobacteriales; f__Flavobacteriaceae; g__Flavobacterium; s__Flavobacterium cucumis	d__Bacteria	p__Bacteroidota	c__Bacteroidia	o__Flavobacteriales	f__Flavobacteriaceae	g__Flavobacterium	s__Flavobacterium cucumis	100	0.03	GCF_900148835.1_genomic
76	GCF_003996965.1	Flavobacterium cupreum	d__Bacteria; p__Bacteroidota; c__Flavobacteriia; o__Flavobacteriales; f__Flavobacteriaceae; g__Flavobacterium; s__Flavobacterium cupreum	d__Bacteria	p__Bacteroidota	c__Bacteroidia	o__Flavobacteriales	f__Flavobacteriaceae	g__Flavobacterium	s__Flavobacterium cupreum	100	0.25	GCF_003996965.1_genomic
77	GCF_020911925.1	Flavobacterium cupriresistens	d__Bacteria; p__Bacteroidota; c__Flavobacteriia; o__Flavobacteriales; f__Flavobacteriaceae; g__Flavobacterium; s__Flavobacterium cupriresistens	d__Bacteria	p__Bacteroidota	c__Bacteroidia	o__Flavobacteriales	f__Flavobacteriaceae	g__Flavobacterium	s__Flavobacterium cupriresistens	99.99	0.02	GCF_020911925.1_genomic
78	GCF_003385895.1	Flavobacterium cutihirudinis	d__Bacteria; p__Bacteroidota; c__Flavobacteriia; o__Flavobacteriales; f__Flavobacteriaceae; g__Flavobacterium; s__Flavobacterium cutihirudinis	d__Bacteria	p__Bacteroidota	c__Bacteroidia	o__Flavobacteriales	f__Flavobacteriaceae	g__Flavobacterium	s__Flavobacterium cutihirudinis	99.92	0.01	GCF_003385895.1_genomic
79	GCF_002251835.1	Flavobacterium cyanobacteriorum	d__Bacteria; p__Bacteroidota; c__Flavobacteriia; o__Flavobacteriales; f__Flavobacteriaceae; g__Flavobacterium; s__Flavobacterium cyanobacteriorum	d__Bacteria	p__Bacteroidota	c__Bacteroidia	o__Flavobacteriales	f__Flavobacteriaceae	g__Flavobacterium	s__Flavobacterium cyanobacteriorum	99.89	0.18	GCF_002251835.1_genomic
80	GCF_021172145.1	Flavobacterium cyclinae	d__Bacteria; p__Bacteroidota; c__Flavobacteriia; o__Flavobacteriales; f__Flavobacteriaceae; g__Flavobacterium; s__Flavobacterium cyclinae	d__Bacteria	p__Bacteroidota	c__Bacteroidia	o__Flavobacteriales	f__Flavobacteriaceae	g__Flavobacterium	s__Flavobacterium cyclinae	100	0.04	GCF_021172145.1_genomic
81	GCF_000425425.1	Flavobacterium daejeonense DSM 17708	d__Bacteria; p__Bacteroidota; c__Flavobacteriia; o__Flavobacteriales; f__Flavobacteriaceae; g__Flavobacterium; s__Flavobacterium daejeonense	d__Bacteria	p__Bacteroidota	c__Bacteroidia	o__Flavobacteriales	f__Flavobacteriaceae	g__Flavobacterium	s__Flavobacterium daejeonense	100	0.42	GCF_000425425.1_genomic
82	GCF_007341385.1	Flavobacterium daemonense	d__Bacteria; p__Bacteroidota; c__Flavobacteriia; o__Flavobacteriales; f__Flavobacteriaceae; g__Flavobacterium; s__Flavobacterium daemonense	d__Bacteria	p__Bacteroidota	c__Bacteroidia	o__Flavobacteriales	f__Flavobacteriaceae	g__Flavobacterium	s__Flavobacterium daemonense	99.99	0.02	GCF_007341385.1_genomic
83	GCF_004362665.1	Flavobacterium dankookense	d__Bacteria; p__Bacteroidota; c__Flavobacteriia; o__Flavobacteriales; f__Flavobacteriaceae; g__Flavobacterium; s__Flavobacterium dankookense	d__Bacteria	p__Bacteroidota	c__Bacteroidia	o__Flavobacteriales	f__Flavobacteriaceae	g__Flavobacterium	s__Flavobacterium dankookense	99.99	0.08	GCF_004362665.1_genomic
84	GCF_004151275.2	Flavobacterium dauae	d__Bacteria; p__Bacteroidota; c__Flavobacteriia; o__Flavobacteriales; f__Flavobacteriaceae; g__Flavobacterium; s__Flavobacterium dauae	d__Bacteria	p__Bacteroidota	c__Bacteroidia	o__Flavobacteriales	f__Flavobacteriaceae	g__Flavobacterium	s__Flavobacterium dauae	99.97	0.07	GCF_004151275.2_genomic
85	GCF_004010215.1	Flavobacterium columnare	d__Bacteria; p__Bacteroidota; c__Flavobacteriia; o__Flavobacteriales; f__Flavobacteriaceae; g__Flavobacterium; s__Flavobacterium columnare	d__Bacteria	p__Bacteroidota	c__Bacteroidia	o__Flavobacteriales	f__Flavobacteriaceae	g__Flavobacterium	s__Flavobacterium davisii	100	0.09	GCF_004010215.1_ASM401021v1_genomic
86	GCF_900129555.1	Flavobacterium defluvii	d__Bacteria; p__Bacteroidota; c__Flavobacteriia; o__Flavobacteriales; f__Flavobacteriaceae; g__Flavobacterium; s__Flavobacterium defluvii	d__Bacteria	p__Bacteroidota	c__Bacteroidia	o__Flavobacteriales	f__Flavobacteriaceae	g__Flavobacterium	s__Flavobacterium defluvii	99.94	0.05	GCF_900129555.1_genomic
87	GCF_900106645.1	Flavobacterium degerlachei	d__Bacteria; p__Bacteroidota; c__Flavobacteriia; o__Flavobacteriales; f__Flavobacteriaceae; g__Flavobacterium; s__Flavobacterium degerlachei	d__Bacteria	p__Bacteroidota	c__Bacteroidia	o__Flavobacteriales	f__Flavobacteriaceae	g__Flavobacterium	s__Flavobacterium degerlachei	99.92	0.2	GCF_900106645.1_genomic
88	GCF_000425445.1	Flavobacterium denitrificans DSM 15936	d__Bacteria; p__Bacteroidota; c__Flavobacteriia; o__Flavobacteriales; f__Flavobacteriaceae; g__Flavobacterium; s__Flavobacterium denitrificans	d__Bacteria	p__Bacteroidota	c__Bacteroidia	o__Flavobacteriales	f__Flavobacteriaceae	g__Flavobacterium	s__Flavobacterium denitrificans	99.99	0.17	GCF_000425445.1_genomic
89	GCF_011392115.1	Flavobacterium difficile	d__Bacteria; p__Bacteroidota; c__Flavobacteriia; o__Flavobacteriales; f__Flavobacteriaceae; g__Flavobacterium; s__Flavobacterium difficile	d__Bacteria	p__Bacteroidota	c__Bacteroidia	o__Flavobacteriales	f__Flavobacteriaceae	g__Flavobacterium	s__Flavobacterium difficile	99.95	0.03	GCF_011392115.1_genomic
90	GCF_029265215.1	Avrilella dinanensis	d__Bacteria; p__Bacteroidota; c__Flavobacteriia; o__Flavobacteriales; f__Flavobacteriaceae; g__Avrilella; s__Avrilella dinanensis	d__Bacteria	p__Bacteroidota	c__Bacteroidia	o__Flavobacteriales	f__Flavobacteriaceae	g__Flavobacterium	s__Flavobacterium dinanensis	94.23	0.09	GCF_029265215.1_ASM2926521v1_genomic
91	GCF_027111355.2	Flavobacterium eburneipallidum	d__Bacteria; p__Bacteroidota; c__Flavobacteriia; o__Flavobacteriales; f__Flavobacteriaceae; g__Flavobacterium; s__Flavobacterium eburneipallidum	d__Bacteria	p__Bacteroidota	c__Bacteroidia	o__Flavobacteriales	f__Flavobacteriaceae	g__Flavobacterium	s__Flavobacterium eburneipallidum	99.94	0.17	GCF_027111355.2_genomic
92	GCF_017352115.1	Flavobacterium endoglycinae	d__Bacteria; p__Bacteroidota; c__Flavobacteriia; o__Flavobacteriales; f__Flavobacteriaceae; g__Flavobacterium; s__Flavobacterium endoglycinae	d__Bacteria	p__Bacteroidota	c__Bacteroidia	o__Flavobacteriales	f__Flavobacteriaceae	g__Flavobacterium	s__Flavobacterium endoglycinae	100	0	GCF_017352115.1_genomic
93	GCF_025947265.1	Flavobacterium sp. N2550	d__Bacteria; p__Bacteroidota; c__Flavobacteriia; o__Flavobacteriales; f__Flavobacteriaceae; g__Flavobacterium; s__	d__Bacteria	p__Bacteroidota	c__Bacteroidia	o__Flavobacteriales	f__Flavobacteriaceae	g__Flavobacterium	s__Flavobacterium endophyticum	100	0.09	GCF_025947265.1_ASM2594726v1_genomic
94	GCF_000498495.1	Flavobacterium enshiense DK69	d__Bacteria; p__Bacteroidota; c__Flavobacteriia; o__Flavobacteriales; f__Flavobacteriaceae; g__Flavobacterium; s__Flavobacterium enshiense	d__Bacteria	p__Bacteroidota	c__Bacteroidia	o__Flavobacteriales	f__Flavobacteriaceae	g__Flavobacterium	s__Flavobacterium enshiense	100	0.05	GCF_000498495.1_genomic
95	GCF_022836875.1	Flavobacterium enshiense	d__Bacteria; p__Bacteroidota; c__Flavobacteriia; o__Flavobacteriales; f__Flavobacteriaceae; g__Flavobacterium; s__Flavobacterium enshiense	d__Bacteria	p__Bacteroidota	c__Bacteroidia	o__Flavobacteriales	f__Flavobacteriaceae	g__Flavobacterium	s__Flavobacterium enshiense_A	100	0.29	GCF_022836875.1_genomic
96	GCF_040750275.1	Flavobacterium enshiense	d__Bacteria; p__Bacteroidota; c__Flavobacteriia; o__Flavobacteriales; f__Flavobacteriaceae; g__Flavobacterium; s__Flavobacterium enshiense	d__Bacteria	p__Bacteroidota	c__Bacteroidia	o__Flavobacteriales	f__Flavobacteriaceae	g__Flavobacterium	s__Flavobacterium enshiense_B	99.99	0.14	GCF_040750275.1_genomic
97	GCA_018065745.1	Candidatus Neoflavobacterium equi	d__Bacteria; p__Bacteroidota; c__Flavobacteriia; o__Flavobacteriales; f__Flavobacteriaceae; g__Candidatus Neoflavobacterium; s__Candidatus Neoflavobacterium equi	d__Bacteria	p__Bacteroidota	c__Bacteroidia	o__Flavobacteriales	f__Flavobacteriaceae	g__Flavobacterium	s__Flavobacterium equi	83.55	0.01	GCA_018065745.1_genomic
98	GCF_018069925.1	Flavobacterium erciyesense	d__Bacteria; p__Bacteroidota; c__Flavobacteriia; o__Flavobacteriales; f__Flavobacteriaceae; g__Flavobacterium; s__Flavobacterium erciyesense	d__Bacteria	p__Bacteroidota	c__Bacteroidia	o__Flavobacteriales	f__Flavobacteriaceae	g__Flavobacterium	s__Flavobacterium erciyesense	99.97	0.7	GCF_018069925.1_genomic
99	GCF_036321945.1	Flavobacterium facile	d__Bacteria; p__Bacteroidota; c__Flavobacteriia; o__Flavobacteriales; f__Flavobacteriaceae; g__Flavobacterium; s__Flavobacterium facile	d__Bacteria	p__Bacteroidota	c__Bacteroidia	o__Flavobacteriales	f__Flavobacteriaceae	g__Flavobacterium	s__Flavobacterium facile	99.99	2.01	GCF_036321945.1_genomic
100	GCF_003076455.1	Flavobacterium faecale	d__Bacteria; p__Bacteroidota; c__Flavobacteriia; o__Flavobacteriales; f__Flavobacteriaceae; g__Flavobacterium; s__Flavobacterium faecale	d__Bacteria	p__Bacteroidota	c__Bacteroidia	o__Flavobacteriales	f__Flavobacteriaceae	g__Flavobacterium	s__Flavobacterium faecale	100	0.17	GCF_003076455.1_genomic
101	GCF_000425465.1	Flavobacterium filum DSM 17961	d__Bacteria; p__Bacteroidota; c__Flavobacteriia; o__Flavobacteriales; f__Flavobacteriaceae; g__Flavobacterium; s__Flavobacterium filum	d__Bacteria	p__Bacteroidota	c__Bacteroidia	o__Flavobacteriales	f__Flavobacteriaceae	g__Flavobacterium	s__Flavobacterium filum	99.99	0.06	GCF_000425465.1_genomic
102	GCF_027111255.2	Flavobacterium flavigenum	d__Bacteria; p__Bacteroidota; c__Flavobacteriia; o__Flavobacteriales; f__Flavobacteriaceae; g__Flavobacterium; s__Flavobacterium flavigenum	d__Bacteria	p__Bacteroidota	c__Bacteroidia	o__Flavobacteriales	f__Flavobacteriaceae	g__Flavobacterium	s__Flavobacterium flavigenum	99.99	0	GCF_027111255.2_genomic
103	GCF_006539745.1	Flavobacterium flevense	d__Bacteria; p__Bacteroidota; c__Flavobacteriia; o__Flavobacteriales; f__Flavobacteriaceae; g__Flavobacterium; s__Flavobacterium flevense	d__Bacteria	p__Bacteroidota	c__Bacteroidia	o__Flavobacteriales	f__Flavobacteriaceae	g__Flavobacterium	s__Flavobacterium flevense	99.97	0.04	GCF_006539745.1_ASM653974v1_genomic
104	GCF_003312915.1	Flavobacterium fluviale	d__Bacteria; p__Bacteroidota; c__Flavobacteriia; o__Flavobacteriales; f__Flavobacteriaceae; g__Flavobacterium; s__Flavobacterium fluviale	d__Bacteria	p__Bacteroidota	c__Bacteroidia	o__Flavobacteriales	f__Flavobacteriaceae	g__Flavobacterium	s__Flavobacterium fluviale	100	0	GCF_003312915.1_genomic
105	GCF_010645065.1	Flavobacterium fluviatile	d__Bacteria; p__Bacteroidota; c__Flavobacteriia; o__Flavobacteriales; f__Flavobacteriaceae; g__Flavobacterium; s__Flavobacterium fluviatile	d__Bacteria	p__Bacteroidota	c__Bacteroidia	o__Flavobacteriales	f__Flavobacteriaceae	g__Flavobacterium	s__Flavobacterium fluviatile	99.98	2.26	GCF_010645065.1_genomic
106	GCF_900129545.1	Flavobacterium fluvii	d__Bacteria; p__Bacteroidota; c__Flavobacteriia; o__Flavobacteriales; f__Flavobacteriaceae; g__Flavobacterium; s__Flavobacterium fluvii	d__Bacteria	p__Bacteroidota	c__Bacteroidia	o__Flavobacteriales	f__Flavobacteriaceae	g__Flavobacterium	s__Flavobacterium fluvii	100	0.11	GCF_900129545.1_genomic
107	GCF_009792295.1	Myroides fluvii	d__Bacteria; p__Bacteroidota; c__Flavobacteriia; o__Flavobacteriales; f__Flavobacteriaceae; g__Myroides; s__Myroides fluvii	d__Bacteria	p__Bacteroidota	c__Bacteroidia	o__Flavobacteriales	f__Flavobacteriaceae	g__Flavobacterium	s__Flavobacterium fluvii_A	99.85	0.35	GCF_009792295.1_genomic
108	GCF_004634245.1	Flavobacterium foetidum	d__Bacteria; p__Bacteroidota; c__Flavobacteriia; o__Flavobacteriales; f__Flavobacteriaceae; g__Flavobacterium; s__Flavobacterium foetidum	d__Bacteria	p__Bacteroidota	c__Bacteroidia	o__Flavobacteriales	f__Flavobacteriaceae	g__Flavobacterium	s__Flavobacterium foetidum	100	0.03	GCF_004634245.1_genomic
109	GCF_027532705.1	Flavobacterium sp.	d__Bacteria; p__Bacteroidota; c__Flavobacteriia; o__Flavobacteriales; f__Flavobacteriaceae; g__Flavobacterium; s__	d__Bacteria	p__Bacteroidota	c__Bacteroidia	o__Flavobacteriales	f__Flavobacteriaceae	g__Flavobacterium	s__Flavobacterium fontis	100	0.08	GCF_027532705.1_ASM2753270v1_genomic
110	GCF_023634865.1	Flavobacterium fragile	d__Bacteria; p__Bacteroidota; c__Flavobacteriia; o__Flavobacteriales; f__Flavobacteriaceae; g__Flavobacterium; s__Flavobacterium fragile	d__Bacteria	p__Bacteroidota	c__Bacteroidia	o__Flavobacteriales	f__Flavobacteriaceae	g__Flavobacterium	s__Flavobacterium fragile	100	0.04	GCF_023634865.1_genomic
111	GCF_007109265.1	Flavobacterium franklandianum	d__Bacteria; p__Bacteroidota; c__Flavobacteriia; o__Flavobacteriales; f__Flavobacteriaceae; g__Flavobacterium; s__Flavobacterium franklandianum	d__Bacteria	p__Bacteroidota	c__Bacteroidia	o__Flavobacteriales	f__Flavobacteriaceae	g__Flavobacterium	s__Flavobacterium franklandianum	99.99	3.91	GCF_007109265.1_ASM710926v1_genomic
112	GCF_000425505.1	Flavobacterium frigidarium DSM 17623	d__Bacteria; p__Bacteroidota; c__Flavobacteriia; o__Flavobacteriales; f__Flavobacteriaceae; g__Flavobacterium; s__Flavobacterium frigidarium	d__Bacteria	p__Bacteroidota	c__Bacteroidia	o__Flavobacteriales	f__Flavobacteriaceae	g__Flavobacterium	s__Flavobacterium frigidarium	99.99	0.02	GCF_000425505.1_genomic
113	GCA_900129595.1	Flavobacterium frigidimaris	d__Bacteria; p__Bacteroidota; c__Flavobacteriia; o__Flavobacteriales; f__Flavobacteriaceae; g__Flavobacterium; s__Flavobacterium frigidimaris	d__Bacteria	p__Bacteroidota	c__Bacteroidia	o__Flavobacteriales	f__Flavobacteriaceae	g__Flavobacterium	s__Flavobacterium frigidimaris	99.99	0	GCA_900129595.1_genomic
114	GCF_900111075.1	Flavobacterium frigoris	d__Bacteria; p__Bacteroidota; c__Flavobacteriia; o__Flavobacteriales; f__Flavobacteriaceae; g__Flavobacterium; s__Flavobacterium frigoris	d__Bacteria	p__Bacteroidota	c__Bacteroidia	o__Flavobacteriales	f__Flavobacteriaceae	g__Flavobacterium	s__Flavobacterium frigoris	100	0.55	GCF_900111075.1_genomic
115	GCF_000252125.1	Flavobacterium frigoris PS1	d__Bacteria; p__Bacteroidota; c__Flavobacteriia; o__Flavobacteriales; f__Flavobacteriaceae; g__Flavobacterium; s__Flavobacterium frigoris	d__Bacteria	p__Bacteroidota	c__Bacteroidia	o__Flavobacteriales	f__Flavobacteriaceae	g__Flavobacterium	s__Flavobacterium frigoris_A	99.95	0.24	GCF_000252125.1_genomic
116	GCF_025847275.1	Flavobacterium frigoritolerans	d__Bacteria; p__Bacteroidota; c__Flavobacteriia; o__Flavobacteriales; f__Flavobacteriaceae; g__Flavobacterium; s__Flavobacterium frigoritolerans	d__Bacteria	p__Bacteroidota	c__Bacteroidia	o__Flavobacteriales	f__Flavobacteriaceae	g__Flavobacterium	s__Flavobacterium frigoritolerans	99.99	0.09	GCF_025847275.1_genomic
117	GCF_001637185.1	Flavobacterium fryxellicola	d__Bacteria; p__Bacteroidota; c__Flavobacteriia; o__Flavobacteriales; f__Flavobacteriaceae; g__Flavobacterium; s__Flavobacterium fryxellicola	d__Bacteria	p__Bacteroidota	c__Bacteroidia	o__Flavobacteriales	f__Flavobacteriaceae	g__Flavobacterium	s__Flavobacterium fryxellicola	100	0.11	GCF_001637185.1_ASM163718v1_genomic
118	GCF_020911945.1	Flavobacterium galactosidilyticum	d__Bacteria; p__Bacteroidota; c__Flavobacteriia; o__Flavobacteriales; f__Flavobacteriaceae; g__Flavobacterium; s__Flavobacterium galactosidilyticum	d__Bacteria	p__Bacteroidota	c__Bacteroidia	o__Flavobacteriales	f__Flavobacteriaceae	g__Flavobacterium	s__Flavobacterium galactosidilyticum	99.99	0.03	GCF_020911945.1_genomic
119	GCF_007097265.1	Flavobacterium gawalongense	d__Bacteria; p__Bacteroidota; c__Flavobacteriia; o__Flavobacteriales; f__Flavobacteriaceae; g__Flavobacterium; s__Flavobacterium gawalongense	d__Bacteria	p__Bacteroidota	c__Bacteroidia	o__Flavobacteriales	f__Flavobacteriaceae	g__Flavobacterium	s__Flavobacterium gawalongense	99.97	0.02	GCF_007097265.1_genomic
120	GCF_027111295.1	Flavobacterium gelatinilyticum	d__Bacteria; p__Bacteroidota; c__Flavobacteriia; o__Flavobacteriales; f__Flavobacteriaceae; g__Flavobacterium; s__Flavobacterium gelatinilyticum	d__Bacteria	p__Bacteroidota	c__Bacteroidia	o__Flavobacteriales	f__Flavobacteriaceae	g__Flavobacterium	s__Flavobacterium gelatinilyticum	99.99	0.74	GCF_027111295.1_genomic
121	GCF_000422685.1	Flavobacterium gelidilacus DSM 15343	d__Bacteria; p__Bacteroidota; c__Flavobacteriia; o__Flavobacteriales; f__Flavobacteriaceae; g__Flavobacterium; s__Flavobacterium gelidilacus	d__Bacteria	p__Bacteroidota	c__Bacteroidia	o__Flavobacteriales	f__Flavobacteriaceae	g__Flavobacterium	s__Flavobacterium gelidilacus	99.96	0.13	GCF_000422685.1_genomic
122	GCF_017948595.1	Flavobacterium geliluteum	d__Bacteria; p__Bacteroidota; c__Flavobacteriia; o__Flavobacteriales; f__Flavobacteriaceae; g__Flavobacterium; s__Flavobacterium geliluteum	d__Bacteria	p__Bacteroidota	c__Bacteroidia	o__Flavobacteriales	f__Flavobacteriaceae	g__Flavobacterium	s__Flavobacterium geliluteum	99.99	0.08	GCF_017948595.1_genomic
123	GCF_900107635.1	Flavobacterium gillisiae	d__Bacteria; p__Bacteroidota; c__Flavobacteriia; o__Flavobacteriales; f__Flavobacteriaceae; g__Flavobacterium; s__Flavobacterium gillisiae	d__Bacteria	p__Bacteroidota	c__Bacteroidia	o__Flavobacteriales	f__Flavobacteriaceae	g__Flavobacterium	s__Flavobacterium gillisiae	100	0.25	GCF_900107635.1_genomic
124	GCF_001761465.1	Flavobacterium gilvum	d__Bacteria; p__Bacteroidota; c__Flavobacteriia; o__Flavobacteriales; f__Flavobacteriaceae; g__Flavobacterium; s__Flavobacterium gilvum	d__Bacteria	p__Bacteroidota	c__Bacteroidia	o__Flavobacteriales	f__Flavobacteriaceae	g__Flavobacterium	s__Flavobacterium gilvum	100	0.11	GCF_001761465.1_genomic
125	GCF_016405855.1	Flavobacterium sp. IB48	d__Bacteria; p__Bacteroidota; c__Flavobacteriia; o__Flavobacteriales; f__Flavobacteriaceae; g__Flavobacterium; s__	d__Bacteria	p__Bacteroidota	c__Bacteroidia	o__Flavobacteriales	f__Flavobacteriaceae	g__Flavobacterium	s__Flavobacterium ginsengisoli	100	0.33	GCF_016405855.1_ASM1640585v1_genomic
126	GCF_039539785.1	Flavobacterium ginsengiterrae	d__Bacteria; p__Bacteroidota; c__Flavobacteriia; o__Flavobacteriales; f__Flavobacteriaceae; g__Flavobacterium; s__Flavobacterium ginsengiterrae	d__Bacteria	p__Bacteroidota	c__Bacteroidia	o__Flavobacteriales	f__Flavobacteriaceae	g__Flavobacterium	s__Flavobacterium ginsengiterrae	100	0.16	GCF_039539785.1_genomic
127	GCF_003254625.1	Flavobacterium ginsenosidimutans	d__Bacteria; p__Bacteroidota; c__Flavobacteriia; o__Flavobacteriales; f__Flavobacteriaceae; g__Flavobacterium; s__Flavobacterium ginsenosidimutans	d__Bacteria	p__Bacteroidota	c__Bacteroidia	o__Flavobacteriales	f__Flavobacteriaceae	g__Flavobacterium	s__Flavobacterium ginsenosidimutans	100	0.03	GCF_003254625.1_genomic
128	GCF_003350545.1	Flavobacterium glaciei	d__Bacteria; p__Bacteroidota; c__Flavobacteriia; o__Flavobacteriales; f__Flavobacteriaceae; g__Flavobacterium; s__Flavobacterium glaciei	d__Bacteria	p__Bacteroidota	c__Bacteroidia	o__Flavobacteriales	f__Flavobacteriaceae	g__Flavobacterium	s__Flavobacterium glaciei	99.99	0	GCF_003350545.1_genomic
129	GCF_001686935.1	Flavobacterium glycines	d__Bacteria; p__Bacteroidota; c__Flavobacteriia; o__Flavobacteriales; f__Flavobacteriaceae; g__Flavobacterium; s__Flavobacterium glycines	d__Bacteria	p__Bacteroidota	c__Bacteroidia	o__Flavobacteriales	f__Flavobacteriaceae	g__Flavobacterium	s__Flavobacterium glycines	99.98	0.04	GCF_001686935.1_ASM168693v1_genomic
130	GCF_003003155.1	Flavobacterium granuli	d__Bacteria; p__Bacteroidota; c__Flavobacteriia; o__Flavobacteriales; f__Flavobacteriaceae; g__Flavobacterium; s__Flavobacterium granuli	d__Bacteria	p__Bacteroidota	c__Bacteroidia	o__Flavobacteriales	f__Flavobacteriaceae	g__Flavobacterium	s__Flavobacterium granuli	99.99	0.1	GCF_003003155.1_ASM300315v1_genomic
131	GCF_031456055.1	Flavobacterium granuli	d__Bacteria; p__Bacteroidota; c__Flavobacteriia; o__Flavobacteriales; f__Flavobacteriaceae; g__Flavobacterium; s__Flavobacterium granuli	d__Bacteria	p__Bacteroidota	c__Bacteroidia	o__Flavobacteriales	f__Flavobacteriaceae	g__Flavobacterium	s__Flavobacterium granuli_A	99.99	0.03	GCF_031456055.1_genomic
132	GCF_900114085.1	Myroides guanonis	d__Bacteria; p__Bacteroidota; c__Flavobacteriia; o__Flavobacteriales; f__Flavobacteriaceae; g__Myroides; s__Myroides guanonis	d__Bacteria	p__Bacteroidota	c__Bacteroidia	o__Flavobacteriales	f__Flavobacteriaceae	g__Flavobacterium	s__Flavobacterium guanonis	99.97	0	GCF_900114085.1_genomic
133	GCF_029625295.1	Flavobacterium gyeonganense	d__Bacteria; p__Bacteroidota; c__Flavobacteriia; o__Flavobacteriales; f__Flavobacteriaceae; g__Flavobacterium; s__Flavobacterium gyeonganense	d__Bacteria	p__Bacteroidota	c__Bacteroidia	o__Flavobacteriales	f__Flavobacteriaceae	g__Flavobacterium	s__Flavobacterium gyeonganense	99.95	0	GCF_029625295.1_genomic
134	GCF_025947085.1	Flavobacterium sp. N1846	d__Bacteria; p__Bacteroidota; c__Flavobacteriia; o__Flavobacteriales; f__Flavobacteriaceae; g__Flavobacterium; s__	d__Bacteria	p__Bacteroidota	c__Bacteroidia	o__Flavobacteriales	f__Flavobacteriaceae	g__Flavobacterium	s__Flavobacterium hankyongi	100	0	GCF_025947085.1_ASM2594708v1_genomic
135	GCF_900142055.1	Flavobacterium haoranii	d__Bacteria; p__Bacteroidota; c__Flavobacteriia; o__Flavobacteriales; f__Flavobacteriaceae; g__Flavobacterium; s__Flavobacterium haoranii	d__Bacteria	p__Bacteroidota	c__Bacteroidia	o__Flavobacteriales	f__Flavobacteriaceae	g__Flavobacterium	s__Flavobacterium haoranii	99.99	0.59	GCF_900142055.1_IMG-taxon_2695421039_annotated_assembly_genomic
136	GCA_003246205.1	Flavobacterium haoranii	d__Bacteria; p__Bacteroidota; c__Flavobacteriia; o__Flavobacteriales; f__Flavobacteriaceae; g__Flavobacterium; s__Flavobacterium haoranii	d__Bacteria	p__Bacteroidota	c__Bacteroidia	o__Flavobacteriales	f__Flavobacteriaceae	g__Flavobacterium	s__Flavobacterium haoranii_A	74.51	0.03	GCA_003246205.1_genomic
137	GCF_002217285.1	Flavobacterium hercynium	d__Bacteria; p__Bacteroidota; c__Flavobacteriia; o__Flavobacteriales; f__Flavobacteriaceae; g__Flavobacterium; s__Flavobacterium hercynium	d__Bacteria	p__Bacteroidota	c__Bacteroidia	o__Flavobacteriales	f__Flavobacteriaceae	g__Flavobacterium	s__Flavobacterium hercynium	98.82	0.01	GCF_002217285.1_genomic
138	GCF_000832125.1	Flavobacterium hibernum	d__Bacteria; p__Bacteroidota; c__Flavobacteriia; o__Flavobacteriales; f__Flavobacteriaceae; g__Flavobacterium; s__Flavobacterium hibernum	d__Bacteria	p__Bacteroidota	c__Bacteroidia	o__Flavobacteriales	f__Flavobacteriaceae	g__Flavobacterium	s__Flavobacterium hibernum	99.73	0.38	GCF_000832125.1_genomic
139	GCF_020026925.1	Flavobacterium hibisci	d__Bacteria; p__Bacteroidota; c__Flavobacteriia; o__Flavobacteriales; f__Flavobacteriaceae; g__Flavobacterium; s__Flavobacterium hibisci	d__Bacteria	p__Bacteroidota	c__Bacteroidia	o__Flavobacteriales	f__Flavobacteriaceae	g__Flavobacterium	s__Flavobacterium hibisci	99.97	0.08	GCF_020026925.1_genomic
140	GCF_004349145.1	Flavobacterium hiemivividum	d__Bacteria; p__Bacteroidota; c__Flavobacteriia; o__Flavobacteriales; f__Flavobacteriaceae; g__Flavobacterium; s__Flavobacterium hiemivividum	d__Bacteria	p__Bacteroidota	c__Bacteroidia	o__Flavobacteriales	f__Flavobacteriaceae	g__Flavobacterium	s__Flavobacterium hiemivividum	99.98	0.08	GCF_004349145.1_genomic
141	GCF_004745595.1	Flavobacterium humi	d__Bacteria; p__Bacteroidota; c__Flavobacteriia; o__Flavobacteriales; f__Flavobacteriaceae; g__Flavobacterium; s__Flavobacterium humi	d__Bacteria	p__Bacteroidota	c__Bacteroidia	o__Flavobacteriales	f__Flavobacteriaceae	g__Flavobacterium	s__Flavobacterium humi	99.96	0.03	GCF_004745595.1_genomic
142	GCF_023272795.1	Flavobacterium humidisoli	d__Bacteria; p__Bacteroidota; c__Flavobacteriia; o__Flavobacteriales; f__Flavobacteriaceae; g__Flavobacterium; s__Flavobacterium humidisoli	d__Bacteria	p__Bacteroidota	c__Bacteroidia	o__Flavobacteriales	f__Flavobacteriaceae	g__Flavobacterium	s__Flavobacterium humidisoli	99.99	0	GCF_023272795.1_genomic
143	GCF_015182285.1	Flavobacterium hungaricum	d__Bacteria; p__Bacteroidota; c__Flavobacteriia; o__Flavobacteriales; f__Flavobacteriaceae; g__Flavobacterium; s__Flavobacterium hungaricum	d__Bacteria	p__Bacteroidota	c__Bacteroidia	o__Flavobacteriales	f__Flavobacteriaceae	g__Flavobacterium	s__Flavobacterium hungaricum	100	0.25	GCF_015182285.1_genomic
144	GCF_000737695.1	Flavobacterium hydatis	d__Bacteria; p__Bacteroidota; c__Flavobacteriia; o__Flavobacteriales; f__Flavobacteriaceae; g__Flavobacterium; s__Flavobacterium hydatis	d__Bacteria	p__Bacteroidota	c__Bacteroidia	o__Flavobacteriales	f__Flavobacteriaceae	g__Flavobacterium	s__Flavobacterium hydatis	100	0.1	GCF_000737695.1_genomic
145	GCF_009789235.1	Flavobacterium hydrocarbonoxydans	d__Bacteria; p__Bacteroidota; c__Flavobacteriia; o__Flavobacteriales; f__Flavobacteriaceae; g__Flavobacterium; s__Flavobacterium hydrocarbonoxydans	d__Bacteria	p__Bacteroidota	c__Bacteroidia	o__Flavobacteriales	f__Flavobacteriaceae	g__Flavobacterium	s__Flavobacterium hydrocarbonoxydans	99.98	0.08	GCF_009789235.1_genomic
146	GCF_003202405.1	Flavobacterium hydrophilum	d__Bacteria; p__Bacteroidota; c__Flavobacteriia; o__Flavobacteriales; f__Flavobacteriaceae; g__Flavobacterium; s__Flavobacterium hydrophilum	d__Bacteria	p__Bacteroidota	c__Bacteroidia	o__Flavobacteriales	f__Flavobacteriaceae	g__Flavobacterium	s__Flavobacterium hydrophilum	100	0.01	GCF_003202405.1_genomic
147	GCF_009915155.1	Flavobacterium ichthyis	d__Bacteria; p__Bacteroidota; c__Flavobacteriia; o__Flavobacteriales; f__Flavobacteriaceae; g__Flavobacterium; s__Flavobacterium ichthyis	d__Bacteria	p__Bacteroidota	c__Bacteroidia	o__Flavobacteriales	f__Flavobacteriaceae	g__Flavobacterium	s__Flavobacterium ichthyis	99.98	0	GCF_009915155.1_genomic
148	GCF_000455605.1	Flavobacterium indicum GPTSA100-9 = DSM 17447	d__Bacteria; p__Bacteroidota; c__Flavobacteriia; o__Flavobacteriales; f__Flavobacteriaceae; g__Flavobacterium; s__Flavobacterium indicum	d__Bacteria	p__Bacteroidota	c__Bacteroidia	o__Flavobacteriales	f__Flavobacteriaceae	g__Flavobacterium	s__Flavobacterium indicum	99.98	0.27	GCF_000455605.1_genomic
149	GCF_004364575.1	Myroides indicus	d__Bacteria; p__Bacteroidota; c__Flavobacteriia; o__Flavobacteriales; f__Flavobacteriaceae; g__Myroides; s__Myroides indicus	d__Bacteria	p__Bacteroidota	c__Bacteroidia	o__Flavobacteriales	f__Flavobacteriaceae	g__Flavobacterium	s__Flavobacterium indicum_A	99.99	0.48	GCF_004364575.1_genomic
150	GCF_026627945.1	Myroides injenensis	d__Bacteria; p__Bacteroidota; c__Flavobacteriia; o__Flavobacteriales; f__Flavobacteriaceae; g__Myroides; s__Myroides injenensis	d__Bacteria	p__Bacteroidota	c__Bacteroidia	o__Flavobacteriales	f__Flavobacteriaceae	g__Flavobacterium	s__Flavobacterium injenense	99.87	0.17	GCF_026627945.1_ASM2662794v1_genomic
151	GCF_001898245.1	Flavobacterium sp. 40-81	d__Bacteria; p__Bacteroidota; c__Flavobacteriia; o__Flavobacteriales; f__Flavobacteriaceae; g__Flavobacterium; s__	d__Bacteria	p__Bacteroidota	c__Bacteroidia	o__Flavobacteriales	f__Flavobacteriaceae	g__Flavobacterium	s__Flavobacterium inviolabile	99.96	0.07	GCF_001898245.1_ASM189824v1_genomic
152	GCF_006491595.2	Flavobacterium jejuense	d__Bacteria; p__Bacteroidota; c__Flavobacteriia; o__Flavobacteriales; f__Flavobacteriaceae; g__Flavobacterium; s__Flavobacterium jejuense	d__Bacteria	p__Bacteroidota	c__Bacteroidia	o__Flavobacteriales	f__Flavobacteriaceae	g__Flavobacterium	s__Flavobacterium jejuense	100	0.03	GCF_006491595.2_genomic
153	GCF_000016645.1	Flavobacterium johnsoniae UW101	d__Bacteria; p__Bacteroidota; c__Flavobacteriia; o__Flavobacteriales; f__Flavobacteriaceae; g__Flavobacterium; s__Flavobacterium johnsoniae	d__Bacteria	p__Bacteroidota	c__Bacteroidia	o__Flavobacteriales	f__Flavobacteriaceae	g__Flavobacterium	s__Flavobacterium johnsoniae	100	0.18	GCF_000016645.1_genomic
154	GCF_001879205.1	Flavobacterium johnsoniae	d__Bacteria; p__Bacteroidota; c__Flavobacteriia; o__Flavobacteriales; f__Flavobacteriaceae; g__Flavobacterium; s__Flavobacterium johnsoniae	d__Bacteria	p__Bacteroidota	c__Bacteroidia	o__Flavobacteriales	f__Flavobacteriaceae	g__Flavobacterium	s__Flavobacterium johnsoniae_A	100	0.19	GCF_001879205.1_genomic
155	GCF_030388325.1	Flavobacterium johnsoniae	d__Bacteria; p__Bacteroidota; c__Flavobacteriia; o__Flavobacteriales; f__Flavobacteriaceae; g__Flavobacterium; s__Flavobacterium johnsoniae	d__Bacteria	p__Bacteroidota	c__Bacteroidia	o__Flavobacteriales	f__Flavobacteriaceae	g__Flavobacterium	s__Flavobacterium johnsoniae_C	99.97	0.75	GCF_030388325.1_genomic
156	GCF_021650975.2	Flavobacterium jumunjinense	d__Bacteria; p__Bacteroidota; c__Flavobacteriia; o__Flavobacteriales; f__Flavobacteriaceae; g__Flavobacterium; s__Flavobacterium jumunjinense	d__Bacteria	p__Bacteroidota	c__Bacteroidia	o__Flavobacteriales	f__Flavobacteriaceae	g__Flavobacterium	s__Flavobacterium jumunjinense	99.99	0.15	GCF_021650975.2_genomic
157	GCA_019744935.1	Flavobacteriaceae bacterium	d__Bacteria; p__Bacteroidota; c__Flavobacteriia; o__Flavobacteriales; f__Flavobacteriaceae; g__; s__	d__Bacteria	p__Bacteroidota	c__Bacteroidia	o__Flavobacteriales	f__Flavobacteriaceae	g__Flavobacterium	s__Flavobacterium kayseriense	99.96	0.45	GCA_019744935.1_ASM1974493v1_genomic
158	GCF_025947165.1	Flavobacterium sp. N2013	d__Bacteria; p__Bacteroidota; c__Flavobacteriia; o__Flavobacteriales; f__Flavobacteriaceae; g__Flavobacterium; s__	d__Bacteria	p__Bacteroidota	c__Bacteroidia	o__Flavobacteriales	f__Flavobacteriaceae	g__Flavobacterium	s__Flavobacterium keumense	99.04	0.09	GCF_025947165.1_ASM2594716v1_genomic
159	GCF_003076475.1	Flavobacterium kingsejongi	d__Bacteria; p__Bacteroidota; c__Flavobacteriia; o__Flavobacteriales; f__Flavobacteriaceae; g__Flavobacterium; s__Flavobacterium kingsejongi	d__Bacteria	p__Bacteroidota	c__Bacteroidia	o__Flavobacteriales	f__Flavobacteriaceae	g__Flavobacterium	s__Flavobacterium kingsejongi	99.86	0.15	GCF_003076475.1_genomic
160	GCF_025909975.1	Flavobacterium lacisediminis	d__Bacteria; p__Bacteroidota; c__Flavobacteriia; o__Flavobacteriales; f__Flavobacteriaceae; g__Flavobacterium; s__Flavobacterium lacisediminis	d__Bacteria	p__Bacteroidota	c__Bacteroidia	o__Flavobacteriales	f__Flavobacteriaceae	g__Flavobacterium	s__Flavobacterium lacisediminis	99.95	0.12	GCF_025909975.1_genomic
161	GCF_003268815.1	Flavobacterium lacus	d__Bacteria; p__Bacteroidota; c__Flavobacteriia; o__Flavobacteriales; f__Flavobacteriaceae; g__Flavobacterium; s__Flavobacterium lacus	d__Bacteria	p__Bacteroidota	c__Bacteroidia	o__Flavobacteriales	f__Flavobacteriaceae	g__Flavobacterium	s__Flavobacterium lacus	99.84	0.41	GCF_003268815.1_genomic
162	GCF_027474525.2	Flavobacterium lacustre	d__Bacteria; p__Bacteroidota; c__Flavobacteriia; o__Flavobacteriales; f__Flavobacteriaceae; g__Flavobacterium; s__Flavobacterium lacustre	d__Bacteria	p__Bacteroidota	c__Bacteroidia	o__Flavobacteriales	f__Flavobacteriaceae	g__Flavobacterium	s__Flavobacterium lacustre	100	0.08	GCF_027474525.2_genomic
163	GCF_003097655.1	Flavobacterium laiguense	d__Bacteria; p__Bacteroidota; c__Flavobacteriia; o__Flavobacteriales; f__Flavobacteriaceae; g__Flavobacterium; s__Flavobacterium laiguense	d__Bacteria	p__Bacteroidota	c__Bacteroidia	o__Flavobacteriales	f__Flavobacteriaceae	g__Flavobacterium	s__Flavobacterium laiguense	99.99	0.03	GCF_003097655.1_genomic
164	GCF_010645075.1	Flavobacterium limi	d__Bacteria; p__Bacteroidota; c__Flavobacteriia; o__Flavobacteriales; f__Flavobacteriaceae; g__Flavobacterium; s__Flavobacterium limi	d__Bacteria	p__Bacteroidota	c__Bacteroidia	o__Flavobacteriales	f__Flavobacteriaceae	g__Flavobacterium	s__Flavobacterium limi	100	0	GCF_010645075.1_genomic
165	GCF_003634755.1	Flavobacterium limicola	d__Bacteria; p__Bacteroidota; c__Flavobacteriia; o__Flavobacteriales; f__Flavobacteriaceae; g__Flavobacterium; s__Flavobacterium limicola	d__Bacteria	p__Bacteroidota	c__Bacteroidia	o__Flavobacteriales	f__Flavobacteriaceae	g__Flavobacterium	s__Flavobacterium limicola	99.99	0	GCF_003634755.1_genomic
166	GCF_027111315.2	Flavobacterium limnophilum	d__Bacteria; p__Bacteroidota; c__Flavobacteriia; o__Flavobacteriales; f__Flavobacteriaceae; g__Flavobacterium; s__Flavobacterium limnophilum	d__Bacteria	p__Bacteroidota	c__Bacteroidia	o__Flavobacteriales	f__Flavobacteriaceae	g__Flavobacterium	s__Flavobacterium limnophilum	100	0.29	GCF_027111315.2_genomic
167	GCF_000498535.1	Flavobacterium limnosediminis JC2902	d__Bacteria; p__Bacteroidota; c__Flavobacteriia; o__Flavobacteriales; f__Flavobacteriaceae; g__Flavobacterium; s__Flavobacterium limnosediminis	d__Bacteria	p__Bacteroidota	c__Bacteroidia	o__Flavobacteriales	f__Flavobacteriaceae	g__Flavobacterium	s__Flavobacterium limnosediminis	100	0.14	GCF_000498535.1_genomic
168	GCF_937867925.1	uncultured Flavobacterium sp.	d__Bacteria; p__Bacteroidota; c__Flavobacteriia; o__Flavobacteriales; f__Flavobacteriaceae; g__Flavobacterium; s__	d__Bacteria	p__Bacteroidota	c__Bacteroidia	o__Flavobacteriales	f__Flavobacteriaceae	g__Flavobacterium	s__Flavobacterium lindanitolerans	100	1.05	GCF_937867925.1_SRR5625862_bin.18_CONCOCT_v1.1_MAG_genomic
169	GCF_020905335.1	Flavobacterium lipolyticum	d__Bacteria; p__Bacteroidota; c__Flavobacteriia; o__Flavobacteriales; f__Flavobacteriaceae; g__Flavobacterium; s__Flavobacterium lipolyticum	d__Bacteria	p__Bacteroidota	c__Bacteroidia	o__Flavobacteriales	f__Flavobacteriaceae	g__Flavobacterium	s__Flavobacterium lipolyticum	100	0.52	GCF_020905335.1_genomic
170	GCF_019613795.1	Flavobacterium litorale	d__Bacteria; p__Bacteroidota; c__Flavobacteriia; o__Flavobacteriales; f__Flavobacteriaceae; g__Flavobacterium; s__Flavobacterium litorale	d__Bacteria	p__Bacteroidota	c__Bacteroidia	o__Flavobacteriales	f__Flavobacteriaceae	g__Flavobacterium	s__Flavobacterium litorale	99.9	0.11	GCF_019613795.1_genomic
171	GCF_011392125.1	Flavobacterium lotistagni	d__Bacteria; p__Bacteroidota; c__Flavobacteriia; o__Flavobacteriales; f__Flavobacteriaceae; g__Flavobacterium; s__Flavobacterium lotistagni	d__Bacteria	p__Bacteroidota	c__Bacteroidia	o__Flavobacteriales	f__Flavobacteriaceae	g__Flavobacterium	s__Flavobacterium lotistagni	99.98	0.16	GCF_011392125.1_genomic
172	GCF_023635005.1	Flavobacterium luminosum	d__Bacteria; p__Bacteroidota; c__Flavobacteriia; o__Flavobacteriales; f__Flavobacteriaceae; g__Flavobacterium; s__Flavobacterium luminosum	d__Bacteria	p__Bacteroidota	c__Bacteroidia	o__Flavobacteriales	f__Flavobacteriaceae	g__Flavobacterium	s__Flavobacterium luminosum	99.98	0.02	GCF_023635005.1_genomic
173	GCF_039581425.1	Flavobacterium sp. B11	d__Bacteria; p__Bacteroidota; c__Flavobacteriia; o__Flavobacteriales; f__Flavobacteriaceae; g__Flavobacterium; s__	d__Bacteria	p__Bacteroidota	c__Bacteroidia	o__Flavobacteriales	f__Flavobacteriaceae	g__Flavobacterium	s__Flavobacterium luteolum	100	0.01	GCF_039581425.1_ASM3958142v1_genomic
174	GCF_008806775.1	Flavobacterium luteum	d__Bacteria; p__Bacteroidota; c__Flavobacteriia; o__Flavobacteriales; f__Flavobacteriaceae; g__Flavobacterium; s__Flavobacterium luteum	d__Bacteria	p__Bacteroidota	c__Bacteroidia	o__Flavobacteriales	f__Flavobacteriaceae	g__Flavobacterium	s__Flavobacterium luteum	100	0.3	GCF_008806775.1_genomic
175	GCA_014642275.1	Flavobacterium lutivivi	d__Bacteria; p__Bacteroidota; c__Flavobacteriia; o__Flavobacteriales; f__Flavobacteriaceae; g__Flavobacterium; s__Flavobacterium lutivivi	d__Bacteria	p__Bacteroidota	c__Bacteroidia	o__Flavobacteriales	f__Flavobacteriaceae	g__Flavobacterium	s__Flavobacterium lutivivi	99.69	0.09	GCA_014642275.1_genomic
176	GCF_003865365.1	Flavobacterium macacae	d__Bacteria; p__Bacteroidota; c__Flavobacteriia; o__Flavobacteriales; f__Flavobacteriaceae; g__Flavobacterium; s__Flavobacterium macacae	d__Bacteria	p__Bacteroidota	c__Bacteroidia	o__Flavobacteriales	f__Flavobacteriaceae	g__Flavobacterium	s__Flavobacterium macacae	99.96	0.14	GCF_003865365.1_genomic
177	GCA_003242135.1	Flavobacteriaceae bacterium	d__Bacteria; p__Bacteroidota; c__Flavobacteriia; o__Flavobacteriales; f__Flavobacteriaceae; g__; s__	d__Bacteria	p__Bacteroidota	c__Bacteroidia	o__Flavobacteriales	f__Flavobacteriaceae	g__Flavobacterium	s__Flavobacterium macrobrachii	100	0.01	GCA_003242135.1_ASM324213v1_genomic
178	GCF_003055625.1	Flavobacterium magnum	d__Bacteria; p__Bacteroidota; c__Flavobacteriia; o__Flavobacteriales; f__Flavobacteriaceae; g__Flavobacterium; s__Flavobacterium magnum	d__Bacteria	p__Bacteroidota	c__Bacteroidia	o__Flavobacteriales	f__Flavobacteriaceae	g__Flavobacterium	s__Flavobacterium magnum	100	0.06	GCF_003055625.1_genomic
179	GCF_015351475.1	Flavobacterium sp. HJJ	d__Bacteria; p__Bacteroidota; c__Flavobacteriia; o__Flavobacteriales; f__Flavobacteriaceae; g__Flavobacterium; s__	d__Bacteria	p__Bacteroidota	c__Bacteroidia	o__Flavobacteriales	f__Flavobacteriaceae	g__Flavobacterium	s__Flavobacterium marginilacus	100	0	GCF_015351475.1_ASM1535147v1_genomic
180	GCF_900108395.1	Paenimyroides aquimaris	d__Bacteria; p__Bacteroidota; c__Flavobacteriia; o__Flavobacteriales; f__Flavobacteriaceae; g__Paenimyroides; s__Paenimyroides aquimaris	d__Bacteria	p__Bacteroidota	c__Bacteroidia	o__Flavobacteriales	f__Flavobacteriaceae	g__Flavobacterium	s__Flavobacterium marinum	99.99	0.05	GCF_900108395.1_genomic
181	GCF_030326245.1	Myroides marinus	d__Bacteria; p__Bacteroidota; c__Flavobacteriia; o__Flavobacteriales; f__Flavobacteriaceae; g__Myroides; s__Myroides marinus	d__Bacteria	p__Bacteroidota	c__Bacteroidia	o__Flavobacteriales	f__Flavobacteriaceae	g__Flavobacterium	s__Flavobacterium marinum_A	99.99	0.01	GCF_030326245.1_ASM3032624v1_genomic
182	GCF_040049085.1	Flavobacterium maritimum	d__Bacteria; p__Bacteroidota; c__Flavobacteriia; o__Flavobacteriales; f__Flavobacteriaceae; g__Flavobacterium; s__Flavobacterium maritimum	d__Bacteria	p__Bacteroidota	c__Bacteroidia	o__Flavobacteriales	f__Flavobacteriaceae	g__Flavobacterium	s__Flavobacterium maritimum	100	0.24	GCF_040049085.1_genomic
183	GCF_006385255.1	Flavobacterium microcysteis	d__Bacteria; p__Bacteroidota; c__Flavobacteriia; o__Flavobacteriales; f__Flavobacteriaceae; g__Flavobacterium; s__Flavobacterium microcysteis	d__Bacteria	p__Bacteroidota	c__Bacteroidia	o__Flavobacteriales	f__Flavobacteriaceae	g__Flavobacterium	s__Flavobacterium microcysteis	99.97	0.03	GCF_006385255.1_genomic
184	GCF_900129585.1	Flavobacterium micromati	d__Bacteria; p__Bacteroidota; c__Flavobacteriia; o__Flavobacteriales; f__Flavobacteriaceae; g__Flavobacterium; s__Flavobacterium micromati	d__Bacteria	p__Bacteroidota	c__Bacteroidia	o__Flavobacteriales	f__Flavobacteriaceae	g__Flavobacterium	s__Flavobacterium micromati	100	1.39	GCF_900129585.1_genomic
185	GCF_014305155.1	Flavobacterium muglaense	d__Bacteria; p__Bacteroidota; c__Flavobacteriia; o__Flavobacteriales; f__Flavobacteriaceae; g__Flavobacterium; s__Flavobacterium muglaense	d__Bacteria	p__Bacteroidota	c__Bacteroidia	o__Flavobacteriales	f__Flavobacteriaceae	g__Flavobacterium	s__Flavobacterium muglaense	100	0.59	GCF_014305155.1_genomic
186	GCF_004355225.1	Flavobacterium nackdongense	d__Bacteria; p__Bacteroidota; c__Flavobacteriia; o__Flavobacteriales; f__Flavobacteriaceae; g__Flavobacterium; s__Flavobacterium nackdongense	d__Bacteria	p__Bacteroidota	c__Bacteroidia	o__Flavobacteriales	f__Flavobacteriaceae	g__Flavobacterium	s__Flavobacterium nackdongense	100	0.2	GCF_004355225.1_genomic
187	GCF_029625335.1	Flavobacterium nitratireducens	d__Bacteria; p__Bacteroidota; c__Flavobacteriia; o__Flavobacteriales; f__Flavobacteriaceae; g__Flavobacterium; s__Flavobacterium nitratireducens	d__Bacteria	p__Bacteroidota	c__Bacteroidia	o__Flavobacteriales	f__Flavobacteriaceae	g__Flavobacterium	s__Flavobacterium nitratireducens	99.98	0.01	GCF_029625335.1_genomic
188	GCF_008369745.1	Flavobacterium nitrogenifigens	d__Bacteria; p__Bacteroidota; c__Flavobacteriia; o__Flavobacteriales; f__Flavobacteriaceae; g__Flavobacterium; s__Flavobacterium nitrogenifigens	d__Bacteria	p__Bacteroidota	c__Bacteroidia	o__Flavobacteriales	f__Flavobacteriaceae	g__Flavobacterium	s__Flavobacterium nitrogenifigens	99.99	0.12	GCF_008369745.1_ASM836974v1_genomic
189	GCF_007992475.1	Flavobacterium noncentrifugens	d__Bacteria; p__Bacteroidota; c__Flavobacteriia; o__Flavobacteriales; f__Flavobacteriaceae; g__Flavobacterium; s__Flavobacterium noncentrifugens	d__Bacteria	p__Bacteroidota	c__Bacteroidia	o__Flavobacteriales	f__Flavobacteriaceae	g__Flavobacterium	s__Flavobacterium noncentrifugens	99.99	0.12	GCF_007992475.1_ASM799247v1_genomic
190	GCF_014204385.1	Flavobacterium nitrogenifigens	d__Bacteria; p__Bacteroidota; c__Flavobacteriia; o__Flavobacteriales; f__Flavobacteriaceae; g__Flavobacterium; s__Flavobacterium nitrogenifigens	d__Bacteria	p__Bacteroidota	c__Bacteroidia	o__Flavobacteriales	f__Flavobacteriaceae	g__Flavobacterium	s__Flavobacterium notoginsengisoli	99.99	0.79	GCF_014204385.1_ASM1420438v1_genomic
191	GCF_035824615.1	Myroides odoratimimus	d__Bacteria; p__Bacteroidota; c__Flavobacteriia; o__Flavobacteriales; f__Flavobacteriaceae; g__Myroides; s__Myroides odoratimimus	d__Bacteria	p__Bacteroidota	c__Bacteroidia	o__Flavobacteriales	f__Flavobacteriaceae	g__Flavobacterium	s__Flavobacterium odoratimimum	100	0.06	GCF_035824615.1_ASM3582461v1_genomic
192	GCF_030326305.1	Myroides odoratimimus	d__Bacteria; p__Bacteroidota; c__Flavobacteriia; o__Flavobacteriales; f__Flavobacteriaceae; g__Myroides; s__Myroides odoratimimus	d__Bacteria	p__Bacteroidota	c__Bacteroidia	o__Flavobacteriales	f__Flavobacteriaceae	g__Flavobacterium	s__Flavobacterium odoratimimum_A	99.99	0.03	GCF_030326305.1_genomic
193	GCF_038039805.1	Myroides odoratimimus	d__Bacteria; p__Bacteroidota; c__Flavobacteriia; o__Flavobacteriales; f__Flavobacteriaceae; g__Myroides; s__Myroides odoratimimus	d__Bacteria	p__Bacteroidota	c__Bacteroidia	o__Flavobacteriales	f__Flavobacteriaceae	g__Flavobacterium	s__Flavobacterium odoratimimum_B	100	0.08	GCF_038039805.1_genomic
194	GCF_900453865.1	Myroides odoratus	d__Bacteria; p__Bacteroidota; c__Flavobacteriia; o__Flavobacteriales; f__Flavobacteriaceae; g__Myroides; s__Myroides odoratus	d__Bacteria	p__Bacteroidota	c__Bacteroidia	o__Flavobacteriales	f__Flavobacteriaceae	g__Flavobacterium	s__Flavobacterium odoratum	99.88	0.18	GCF_900453865.1_50279_H02_genomic
195	GCF_040396895.1	Myroides odoratus	d__Bacteria; p__Bacteroidota; c__Flavobacteriia; o__Flavobacteriales; f__Flavobacteriaceae; g__Myroides; s__Myroides odoratus	d__Bacteria	p__Bacteroidota	c__Bacteroidia	o__Flavobacteriales	f__Flavobacteriaceae	g__Flavobacterium	s__Flavobacterium odoratum_A	98.75	0.67	GCF_040396895.1_ASM4039689v1_genomic
196	GCF_025499515.1	Flavobacterium odoriferum	d__Bacteria; p__Bacteroidota; c__Flavobacteriia; o__Flavobacteriales; f__Flavobacteriaceae; g__Flavobacterium; s__Flavobacterium odoriferum	d__Bacteria	p__Bacteroidota	c__Bacteroidia	o__Flavobacteriales	f__Flavobacteriaceae	g__Flavobacterium	s__Flavobacterium odoriferum	99.99	0.1	GCF_025499515.1_genomic
197	GCF_019702945.1	Flavobacterium okayamense	d__Bacteria; p__Bacteroidota; c__Flavobacteriia; o__Flavobacteriales; f__Flavobacteriaceae; g__Flavobacterium; s__Flavobacterium okayamense	d__Bacteria	p__Bacteroidota	c__Bacteroidia	o__Flavobacteriales	f__Flavobacteriaceae	g__Flavobacterium	s__Flavobacterium okayamense	99.94	0.01	GCF_019702945.1_genomic
198	GCF_039749035.1	Flavobacterium olei	d__Bacteria; p__Bacteroidota; c__Flavobacteriia; o__Flavobacteriales; f__Flavobacteriaceae; g__Flavobacterium; s__Flavobacterium olei	d__Bacteria	p__Bacteroidota	c__Bacteroidia	o__Flavobacteriales	f__Flavobacteriaceae	g__Flavobacterium	s__Flavobacterium olei	99.99	0.02	GCF_039749035.1_genomic
199	GCF_900099915.1	Flavobacterium omnivorum	d__Bacteria; p__Bacteroidota; c__Flavobacteriia; o__Flavobacteriales; f__Flavobacteriaceae; g__Flavobacterium; s__Flavobacterium omnivorum	d__Bacteria	p__Bacteroidota	c__Bacteroidia	o__Flavobacteriales	f__Flavobacteriaceae	g__Flavobacterium	s__Flavobacterium omnivorum	100	0	GCF_900099915.1_genomic
200	GCF_002217355.1	Flavobacterium oncorhynchi	d__Bacteria; p__Bacteroidota; c__Flavobacteriia; o__Flavobacteriales; f__Flavobacteriaceae; g__Flavobacterium; s__Flavobacterium oncorhynchi	d__Bacteria	p__Bacteroidota	c__Bacteroidia	o__Flavobacteriales	f__Flavobacteriaceae	g__Flavobacterium	s__Flavobacterium oncorhynchi	99.79	0	GCF_002217355.1_genomic
201	GCF_020905415.1	Myroides oncorhynchi	d__Bacteria; p__Bacteroidota; c__Flavobacteriia; o__Flavobacteriales; f__Flavobacteriaceae; g__Myroides; s__Myroides oncorhynchi	d__Bacteria	p__Bacteroidota	c__Bacteroidia	o__Flavobacteriales	f__Flavobacteriaceae	g__Flavobacterium	s__Flavobacterium oncorhynchi_A	99.98	0.49	GCF_020905415.1_genomic
202	GCA_011316545.1	Flavobacterium columnare	d__Bacteria; p__Bacteroidota; c__Flavobacteriia; o__Flavobacteriales; f__Flavobacteriaceae; g__Flavobacterium; s__Flavobacterium columnare	d__Bacteria	p__Bacteroidota	c__Bacteroidia	o__Flavobacteriales	f__Flavobacteriaceae	g__Flavobacterium	s__Flavobacterium oreochromis	100	0.18	GCA_011316545.1_ASM1131654v1_genomic
203	GCF_014638005.1	Flavobacterium orientale	d__Bacteria; p__Bacteroidota; c__Flavobacteriia; o__Flavobacteriales; f__Flavobacteriaceae; g__Flavobacterium; s__Flavobacterium orientale	d__Bacteria	p__Bacteroidota	c__Bacteroidia	o__Flavobacteriales	f__Flavobacteriaceae	g__Flavobacterium	s__Flavobacterium orientale	99.83	0	GCF_014638005.1_genomic
204	GCF_040703125.1	Flavobacterium ovatum	d__Bacteria; p__Bacteroidota; c__Flavobacteriia; o__Flavobacteriales; f__Flavobacteriaceae; g__Flavobacterium; s__Flavobacterium ovatum	d__Bacteria	p__Bacteroidota	c__Bacteroidia	o__Flavobacteriales	f__Flavobacteriaceae	g__Flavobacterium	s__Flavobacterium ovatum	99.99	0.29	GCF_040703125.1_genomic
205	GCF_003097535.1	Flavobacterium pallidum	d__Bacteria; p__Bacteroidota; c__Flavobacteriia; o__Flavobacteriales; f__Flavobacteriaceae; g__Flavobacterium; s__Flavobacterium pallidum	d__Bacteria	p__Bacteroidota	c__Bacteroidia	o__Flavobacteriales	f__Flavobacteriaceae	g__Flavobacterium	s__Flavobacterium pallidum	99.98	0.14	GCF_003097535.1_genomic
206	GCF_014639535.1	Flavobacterium palustre	d__Bacteria; p__Bacteroidota; c__Flavobacteriia; o__Flavobacteriales; f__Flavobacteriaceae; g__Flavobacterium; s__Flavobacterium palustre	d__Bacteria	p__Bacteroidota	c__Bacteroidia	o__Flavobacteriales	f__Flavobacteriaceae	g__Flavobacterium	s__Flavobacterium palustre	99.99	0.01	GCF_014639535.1_genomic
207	GCF_030378165.1	Flavobacterium panacagri	d__Bacteria; p__Bacteroidota; c__Flavobacteriia; o__Flavobacteriales; f__Flavobacteriaceae; g__Flavobacterium; s__Flavobacterium panacagri	d__Bacteria	p__Bacteroidota	c__Bacteroidia	o__Flavobacteriales	f__Flavobacteriaceae	g__Flavobacterium	s__Flavobacterium panacagri	100	0.31	GCF_030378165.1_genomic
208	GCF_902167275.1	Flavobacterium anhuiense	d__Bacteria; p__Bacteroidota; c__Flavobacteriia; o__Flavobacteriales; f__Flavobacteriaceae; g__Flavobacterium; s__Flavobacterium anhuiense	d__Bacteria	p__Bacteroidota	c__Bacteroidia	o__Flavobacteriales	f__Flavobacteriaceae	g__Flavobacterium	s__Flavobacterium panacis	99.99	0.38	GCF_902167275.1_flavo_1_genomic
209	GCF_003070725.1	Flavobacterium sp. WLB	d__Bacteria; p__Bacteroidota; c__Flavobacteriia; o__Flavobacteriales; f__Flavobacteriaceae; g__Flavobacterium; s__	d__Bacteria	p__Bacteroidota	c__Bacteroidia	o__Flavobacteriales	f__Flavobacteriaceae	g__Flavobacterium	s__Flavobacterium panici	99.99	0.04	GCF_003070725.1_ASM307072v1_genomic
210	GCF_030409795.1	Flavobacterium paronense	d__Bacteria; p__Bacteroidota; c__Flavobacteriia; o__Flavobacteriales; f__Flavobacteriaceae; g__Flavobacterium; s__Flavobacterium paronense	d__Bacteria	p__Bacteroidota	c__Bacteroidia	o__Flavobacteriales	f__Flavobacteriaceae	g__Flavobacterium	s__Flavobacterium paronense	99.44	9.66	GCF_030409795.1_genomic
211	GCF_002217365.1	Flavobacterium pectinovorum	d__Bacteria; p__Bacteroidota; c__Flavobacteriia; o__Flavobacteriales; f__Flavobacteriaceae; g__Flavobacterium; s__Flavobacterium pectinovorum	d__Bacteria	p__Bacteroidota	c__Bacteroidia	o__Flavobacteriales	f__Flavobacteriaceae	g__Flavobacterium	s__Flavobacterium pectinovorum	100	0.01	GCF_002217365.1_ASM221736v1_genomic
212	GCF_006438875.1	Flavobacterium pectinovorum	d__Bacteria; p__Bacteroidota; c__Flavobacteriia; o__Flavobacteriales; f__Flavobacteriaceae; g__Flavobacterium; s__Flavobacterium pectinovorum	d__Bacteria	p__Bacteroidota	c__Bacteroidia	o__Flavobacteriales	f__Flavobacteriaceae	g__Flavobacterium	s__Flavobacterium pectinovorum_A	99.99	1.69	GCF_006438875.1_genomic
213	GCF_022802975.1	Flavobacterium pectinovorum	d__Bacteria; p__Bacteroidota; c__Flavobacteriia; o__Flavobacteriales; f__Flavobacteriaceae; g__Flavobacterium; s__Flavobacterium pectinovorum	d__Bacteria	p__Bacteroidota	c__Bacteroidia	o__Flavobacteriales	f__Flavobacteriaceae	g__Flavobacterium	s__Flavobacterium pectinovorum_B	99.93	0.05	GCF_022802975.1_genomic
214	GCF_035823935.1	Myroides pelagicus	d__Bacteria; p__Bacteroidota; c__Flavobacteriia; o__Flavobacteriales; f__Flavobacteriaceae; g__Myroides; s__Myroides pelagicus	d__Bacteria	p__Bacteroidota	c__Bacteroidia	o__Flavobacteriales	f__Flavobacteriaceae	g__Flavobacterium	s__Flavobacterium pelagicum	99.98	0.02	GCF_035823935.1_ASM3582393v1_genomic
215	GCF_003314435.2	Flavobacterium petrolei	d__Bacteria; p__Bacteroidota; c__Flavobacteriia; o__Flavobacteriales; f__Flavobacteriaceae; g__Flavobacterium; s__Flavobacterium petrolei	d__Bacteria	p__Bacteroidota	c__Bacteroidia	o__Flavobacteriales	f__Flavobacteriaceae	g__Flavobacterium	s__Flavobacterium petrolei	100	0.12	GCF_003314435.2_genomic
216	GCF_035825075.1	Myroides phaeus	d__Bacteria; p__Bacteroidota; c__Flavobacteriia; o__Flavobacteriales; f__Flavobacteriaceae; g__Myroides; s__Myroides phaeus	d__Bacteria	p__Bacteroidota	c__Bacteroidia	o__Flavobacteriales	f__Flavobacteriaceae	g__Flavobacterium	s__Flavobacterium phaeum	99.99	0.16	GCF_035825075.1_ASM3582507v1_genomic
217	GCF_009799805.1	Myroides phaeus	d__Bacteria; p__Bacteroidota; c__Flavobacteriia; o__Flavobacteriales; f__Flavobacteriaceae; g__Myroides; s__Myroides phaeus	d__Bacteria	p__Bacteroidota	c__Bacteroidia	o__Flavobacteriales	f__Flavobacteriaceae	g__Flavobacterium	s__Flavobacterium phaeum_A	99.97	0.03	GCF_009799805.1_genomic
218	GCF_900112575.1	Flavobacterium phragmitis	d__Bacteria; p__Bacteroidota; c__Flavobacteriia; o__Flavobacteriales; f__Flavobacteriaceae; g__Flavobacterium; s__Flavobacterium phragmitis	d__Bacteria	p__Bacteroidota	c__Bacteroidia	o__Flavobacteriales	f__Flavobacteriaceae	g__Flavobacterium	s__Flavobacterium phragmitis	99.96	1.09	GCF_900112575.1_genomic
219	GCF_010119235.1	Flavobacterium phycosphaerae	d__Bacteria; p__Bacteroidota; c__Flavobacteriia; o__Flavobacteriales; f__Flavobacteriaceae; g__Flavobacterium; s__Flavobacterium phycosphaerae	d__Bacteria	p__Bacteroidota	c__Bacteroidia	o__Flavobacteriales	f__Flavobacteriaceae	g__Flavobacterium	s__Flavobacterium phycosphaerae	99.79	0.55	GCF_010119235.1_genomic
220	GCF_004122145.1	Flavobacterium piscinae	d__Bacteria; p__Bacteroidota; c__Flavobacteriia; o__Flavobacteriales; f__Flavobacteriaceae; g__Flavobacterium; s__Flavobacterium piscinae	d__Bacteria	p__Bacteroidota	c__Bacteroidia	o__Flavobacteriales	f__Flavobacteriaceae	g__Flavobacterium	s__Flavobacterium piscinae	99.99	0.03	GCF_004122145.1_genomic
221	GCF_020905345.1	Flavobacterium pisciphilum	d__Bacteria; p__Bacteroidota; c__Flavobacteriia; o__Flavobacteriales; f__Flavobacteriaceae; g__Flavobacterium; s__Flavobacterium pisciphilum	d__Bacteria	p__Bacteroidota	c__Bacteroidia	o__Flavobacteriales	f__Flavobacteriaceae	g__Flavobacterium	s__Flavobacterium pisciphilum	99.99	1.39	GCF_020905345.1_genomic
222	GCF_002007065.3	Flavobacterium sp. KBS0721	d__Bacteria; p__Bacteroidota; c__Flavobacteriia; o__Flavobacteriales; f__Flavobacteriaceae; g__Flavobacterium; s__	d__Bacteria	p__Bacteroidota	c__Bacteroidia	o__Flavobacteriales	f__Flavobacteriaceae	g__Flavobacterium	s__Flavobacterium piscis	99.98	0	GCF_002007065.3_ASM200706v3_genomic
223	GCF_031457575.1	Flavobacterium piscis	d__Bacteria; p__Bacteroidota; c__Flavobacteriia; o__Flavobacteriales; f__Flavobacteriaceae; g__Flavobacterium; s__Flavobacterium piscis	d__Bacteria	p__Bacteroidota	c__Bacteroidia	o__Flavobacteriales	f__Flavobacteriaceae	g__Flavobacterium	s__Flavobacterium piscis_A	100	0	GCF_031457575.1_genomic
224	GCF_020905295.1	Flavobacterium piscisymbiosum	d__Bacteria; p__Bacteroidota; c__Flavobacteriia; o__Flavobacteriales; f__Flavobacteriaceae; g__Flavobacterium; s__Flavobacterium piscisymbiosum	d__Bacteria	p__Bacteroidota	c__Bacteroidia	o__Flavobacteriales	f__Flavobacteriaceae	g__Flavobacterium	s__Flavobacterium piscisymbiosum	99.98	2.23	GCF_020905295.1_genomic
225	GCF_025947245.1	Flavobacterium sp. N2469	d__Bacteria; p__Bacteroidota; c__Flavobacteriia; o__Flavobacteriales; f__Flavobacteriaceae; g__Flavobacterium; s__	d__Bacteria	p__Bacteroidota	c__Bacteroidia	o__Flavobacteriales	f__Flavobacteriaceae	g__Flavobacterium	s__Flavobacterium plurextorum	99.98	0.71	GCF_025947245.1_ASM2594724v1_genomic
226	GCA_001404975.1	Flavobacterium daejeonense	d__Bacteria; p__Bacteroidota; c__Flavobacteriia; o__Flavobacteriales; f__Flavobacteriaceae; g__Flavobacterium; s__Flavobacterium daejeonense	d__Bacteria	p__Bacteroidota	c__Bacteroidia	o__Flavobacteriales	f__Flavobacteriaceae	g__Flavobacterium	s__Flavobacterium pokkalii	100	0.01	GCA_001404975.1_ASM140497v1_genomic
227	GCF_020026915.1	Flavobacterium potami	d__Bacteria; p__Bacteroidota; c__Flavobacteriia; o__Flavobacteriales; f__Flavobacteriaceae; g__Flavobacterium; s__Flavobacterium potami	d__Bacteria	p__Bacteroidota	c__Bacteroidia	o__Flavobacteriales	f__Flavobacteriaceae	g__Flavobacterium	s__Flavobacterium potami	99.99	0.17	GCF_020026915.1_genomic
228	GCF_011751075.1	Flavobacterium poyangense	d__Bacteria; p__Bacteroidota; c__Flavobacteriia; o__Flavobacteriales; f__Flavobacteriaceae; g__Flavobacterium; s__Flavobacterium poyangense	d__Bacteria	p__Bacteroidota	c__Bacteroidia	o__Flavobacteriales	f__Flavobacteriaceae	g__Flavobacterium	s__Flavobacterium poyangense	100	0.93	GCF_011751075.1_genomic
229	GCF_027111095.2	Flavobacterium sp. IMCC34518	d__Bacteria; p__Bacteroidota; c__Flavobacteriia; o__Flavobacteriales; f__Flavobacteriaceae; g__Flavobacterium; s__	d__Bacteria	p__Bacteroidota	c__Bacteroidia	o__Flavobacteriales	f__Flavobacteriaceae	g__Flavobacterium	s__Flavobacterium praedii	100	0.11	GCF_027111095.2_ASM2711109v2_genomic
230	GCF_006491645.1	Flavobacterium profundi	d__Bacteria; p__Bacteroidota; c__Flavobacteriia; o__Flavobacteriales; f__Flavobacteriaceae; g__Flavobacterium; s__Flavobacterium profundi	d__Bacteria	p__Bacteroidota	c__Bacteroidia	o__Flavobacteriales	f__Flavobacteriaceae	g__Flavobacterium	s__Flavobacterium profundi	100	0	GCF_006491645.1_genomic
231	GCF_900111065.1	Myroides profundi	d__Bacteria; p__Bacteroidota; c__Flavobacteriia; o__Flavobacteriales; f__Flavobacteriaceae; g__Myroides; s__Myroides profundi	d__Bacteria	p__Bacteroidota	c__Bacteroidia	o__Flavobacteriales	f__Flavobacteriaceae	g__Flavobacterium	s__Flavobacterium profundi_A	99.98	0.64	GCF_900111065.1_IMG-taxon_2622736514_annotated_assembly_genomic
232	GCF_015223105.1	Flavobacterium proteolyticum	d__Bacteria; p__Bacteroidota; c__Flavobacteriia; o__Flavobacteriales; f__Flavobacteriaceae; g__Flavobacterium; s__Flavobacterium proteolyticum	d__Bacteria	p__Bacteroidota	c__Bacteroidia	o__Flavobacteriales	f__Flavobacteriaceae	g__Flavobacterium	s__Flavobacterium proteolyticum	99.94	0.02	GCF_015223105.1_genomic
233	GCF_034497725.1	Flavobacterium psychraquaticum	d__Bacteria; p__Bacteroidota; c__Flavobacteriia; o__Flavobacteriales; f__Flavobacteriaceae; g__Flavobacterium; s__Flavobacterium psychraquaticum	d__Bacteria	p__Bacteroidota	c__Bacteroidia	o__Flavobacteriales	f__Flavobacteriaceae	g__Flavobacterium	s__Flavobacterium psychraquaticum	99.98	0.1	GCF_034497725.1_genomic
234	GCF_003312425.1	Flavobacterium psychrolimnae	d__Bacteria; p__Bacteroidota; c__Flavobacteriia; o__Flavobacteriales; f__Flavobacteriaceae; g__Flavobacterium; s__Flavobacterium psychrolimnae	d__Bacteria	p__Bacteroidota	c__Bacteroidia	o__Flavobacteriales	f__Flavobacteriaceae	g__Flavobacterium	s__Flavobacterium psychrolimnae	99.91	0.21	GCF_003312425.1_genomic
235	GCF_019774575.1	Flavobacterium psychrophilum	d__Bacteria; p__Bacteroidota; c__Flavobacteriia; o__Flavobacteriales; f__Flavobacteriaceae; g__Flavobacterium; s__Flavobacterium psychrophilum	d__Bacteria	p__Bacteroidota	c__Bacteroidia	o__Flavobacteriales	f__Flavobacteriaceae	g__Flavobacterium	s__Flavobacterium psychrophilum	100	0.01	GCF_019774575.1_ASM1977457v1_genomic
236	GCA_001431805.1	Flavobacterium psychrophilum	d__Bacteria; p__Bacteroidota; c__Flavobacteriia; o__Flavobacteriales; f__Flavobacteriaceae; g__Flavobacterium; s__Flavobacterium psychrophilum	d__Bacteria	p__Bacteroidota	c__Bacteroidia	o__Flavobacteriales	f__Flavobacteriaceae	g__Flavobacterium	s__Flavobacterium psychrophilum_A	99.78	0.04	GCA_001431805.1_ASM143180v1_genomic
237	GCA_020718145.1	Flavobacterium psychrophilum	d__Bacteria; p__Bacteroidota; c__Flavobacteriia; o__Flavobacteriales; f__Flavobacteriaceae; g__Flavobacterium; s__Flavobacterium psychrophilum	d__Bacteria	p__Bacteroidota	c__Bacteroidia	o__Flavobacteriales	f__Flavobacteriaceae	g__Flavobacterium	s__Flavobacterium psychrophilum_C	99.42	0.88	GCA_020718145.1_ASM2071814v1_genomic
238	GCA_945890865.1	Flavobacterium psychrophilum	d__Bacteria; p__Bacteroidota; c__Flavobacteriia; o__Flavobacteriales; f__Flavobacteriaceae; g__Flavobacterium; s__Flavobacterium psychrophilum	d__Bacteria	p__Bacteroidota	c__Bacteroidia	o__Flavobacteriales	f__Flavobacteriaceae	g__Flavobacterium	s__Flavobacterium psychrophilum_D	99.79	0.12	GCA_945890865.1_genomic
239	GCA_945861915.1	Flavobacterium psychrophilum	d__Bacteria; p__Bacteroidota; c__Flavobacteriia; o__Flavobacteriales; f__Flavobacteriaceae; g__Flavobacterium; s__Flavobacterium psychrophilum	d__Bacteria	p__Bacteroidota	c__Bacteroidia	o__Flavobacteriales	f__Flavobacteriaceae	g__Flavobacterium	s__Flavobacterium psychrophilum_E	81.63	1.72	GCA_945861915.1_genomic
240	GCA_945862065.1	Flavobacterium psychrophilum	d__Bacteria; p__Bacteroidota; c__Flavobacteriia; o__Flavobacteriales; f__Flavobacteriaceae; g__Flavobacterium; s__Flavobacterium psychrophilum	d__Bacteria	p__Bacteroidota	c__Bacteroidia	o__Flavobacteriales	f__Flavobacteriaceae	g__Flavobacterium	s__Flavobacterium psychrophilum_F	98.5	0.66	GCA_945862065.1_genomic
241	GCA_945879625.1	Flavobacterium psychrophilum	d__Bacteria; p__Bacteroidota; c__Flavobacteriia; o__Flavobacteriales; f__Flavobacteriaceae; g__Flavobacterium; s__Flavobacterium psychrophilum	d__Bacteria	p__Bacteroidota	c__Bacteroidia	o__Flavobacteriales	f__Flavobacteriaceae	g__Flavobacterium	s__Flavobacterium psychrophilum_G	84.28	1.32	GCA_945879625.1_genomic
242	GCA_945866505.1	Flavobacterium psychrophilum	d__Bacteria; p__Bacteroidota; c__Flavobacteriia; o__Flavobacteriales; f__Flavobacteriaceae; g__Flavobacterium; s__Flavobacterium psychrophilum	d__Bacteria	p__Bacteroidota	c__Bacteroidia	o__Flavobacteriales	f__Flavobacteriaceae	g__Flavobacterium	s__Flavobacterium psychrophilum_H	88.75	0.87	GCA_945866505.1_genomic
243	GCA_945878515.1	Flavobacterium psychrophilum	d__Bacteria; p__Bacteroidota; c__Flavobacteriia; o__Flavobacteriales; f__Flavobacteriaceae; g__Flavobacterium; s__Flavobacterium psychrophilum	d__Bacteria	p__Bacteroidota	c__Bacteroidia	o__Flavobacteriales	f__Flavobacteriaceae	g__Flavobacterium	s__Flavobacterium psychrophilum_I	90.36	2.01	GCA_945878515.1_genomic
244	GCA_947505085.1	Flavobacteriaceae bacterium	d__Bacteria; p__Bacteroidota; c__Flavobacteriia; o__Flavobacteriales; f__Flavobacteriaceae; g__; s__	d__Bacteria	p__Bacteroidota	c__Bacteroidia	o__Flavobacteriales	f__Flavobacteriaceae	g__Flavobacterium	s__Flavobacterium psychrophilum_J	87.87	1.06	GCA_947505085.1_ZH-Oct18-4_genomic
245	GCA_945860385.1	Flavobacterium psychrophilum	d__Bacteria; p__Bacteroidota; c__Flavobacteriia; o__Flavobacteriales; f__Flavobacteriaceae; g__Flavobacterium; s__Flavobacterium psychrophilum	d__Bacteria	p__Bacteroidota	c__Bacteroidia	o__Flavobacteriales	f__Flavobacteriaceae	g__Flavobacterium	s__Flavobacterium psychrophilum_K	83.91	0.25	GCA_945860385.1_genomic
246	GCA_945897545.1	Flavobacterium psychrophilum	d__Bacteria; p__Bacteroidota; c__Flavobacteriia; o__Flavobacteriales; f__Flavobacteriaceae; g__Flavobacterium; s__Flavobacterium psychrophilum	d__Bacteria	p__Bacteroidota	c__Bacteroidia	o__Flavobacteriales	f__Flavobacteriaceae	g__Flavobacterium	s__Flavobacterium psychrophilum_L	90.61	0.38	GCA_945897545.1_genomic
247	GCA_945874225.1	Flavobacterium psychrophilum	d__Bacteria; p__Bacteroidota; c__Flavobacteriia; o__Flavobacteriales; f__Flavobacteriaceae; g__Flavobacterium; s__Flavobacterium psychrophilum	d__Bacteria	p__Bacteroidota	c__Bacteroidia	o__Flavobacteriales	f__Flavobacteriaceae	g__Flavobacterium	s__Flavobacterium psychrophilum_M	100	0.21	GCA_945874225.1_genomic
248	GCA_947456325.1	Flavobacteriaceae bacterium	d__Bacteria; p__Bacteroidota; c__Flavobacteriia; o__Flavobacteriales; f__Flavobacteriaceae; g__; s__	d__Bacteria	p__Bacteroidota	c__Bacteroidia	o__Flavobacteriales	f__Flavobacteriaceae	g__Flavobacterium	s__Flavobacterium psychrophilum_N	94.9	0.07	GCA_947456325.1_RE-15aug16-319_genomic
249	GCA_020720185.1	Flavobacterium psychrophilum	d__Bacteria; p__Bacteroidota; c__Flavobacteriia; o__Flavobacteriales; f__Flavobacteriaceae; g__Flavobacterium; s__Flavobacterium psychrophilum	d__Bacteria	p__Bacteroidota	c__Bacteroidia	o__Flavobacteriales	f__Flavobacteriaceae	g__Flavobacterium	s__Flavobacterium psychrophilum_O	91.82	3.1	GCA_020720185.1_genomic
250	GCA_022729635.1	Flavobacterium psychrophilum	d__Bacteria; p__Bacteroidota; c__Flavobacteriia; o__Flavobacteriales; f__Flavobacteriaceae; g__Flavobacterium; s__Flavobacterium psychrophilum	d__Bacteria	p__Bacteroidota	c__Bacteroidia	o__Flavobacteriales	f__Flavobacteriaceae	g__Flavobacterium	s__Flavobacterium psychrophilum_P	78.06	3.28	GCA_022729635.1_genomic
251	GCA_945897215.1	Flavobacterium psychrophilum	d__Bacteria; p__Bacteroidota; c__Flavobacteriia; o__Flavobacteriales; f__Flavobacteriaceae; g__Flavobacterium; s__Flavobacterium psychrophilum	d__Bacteria	p__Bacteroidota	c__Bacteroidia	o__Flavobacteriales	f__Flavobacteriaceae	g__Flavobacterium	s__Flavobacterium psychrophilum_Q	95.61	0.21	GCA_945897215.1_TE-08apr19-129_genomic
252	GCA_943325515.2	Flavobacterium psychrophilum	d__Bacteria; p__Bacteroidota; c__Flavobacteriia; o__Flavobacteriales; f__Flavobacteriaceae; g__Flavobacterium; s__Flavobacterium psychrophilum	d__Bacteria	p__Bacteroidota	c__Bacteroidia	o__Flavobacteriales	f__Flavobacteriaceae	g__Flavobacterium	s__Flavobacterium psychrophilum_R	98.73	0.27	GCA_943325515.2_genomic
253	GCA_943326125.2	Flavobacterium psychrophilum	d__Bacteria; p__Bacteroidota; c__Flavobacteriia; o__Flavobacteriales; f__Flavobacteriaceae; g__Flavobacterium; s__Flavobacterium psychrophilum	d__Bacteria	p__Bacteroidota	c__Bacteroidia	o__Flavobacteriales	f__Flavobacteriaceae	g__Flavobacterium	s__Flavobacterium psychrophilum_S	96.46	2.29	GCA_943326125.2_HRSG-E11-bin-55_genomic
254	GCA_945872245.1	Flavobacterium psychrophilum	d__Bacteria; p__Bacteroidota; c__Flavobacteriia; o__Flavobacteriales; f__Flavobacteriaceae; g__Flavobacterium; s__Flavobacterium psychrophilum	d__Bacteria	p__Bacteroidota	c__Bacteroidia	o__Flavobacteriales	f__Flavobacteriaceae	g__Flavobacterium	s__Flavobacterium psychrophilum_T	82.19	1.73	GCA_945872245.1_genomic
255	GCF_018380615.1	Flavobacterium psychroterrae	d__Bacteria; p__Bacteroidota; c__Flavobacteriia; o__Flavobacteriales; f__Flavobacteriaceae; g__Flavobacterium; s__Flavobacterium psychroterrae	d__Bacteria	p__Bacteroidota	c__Bacteroidia	o__Flavobacteriales	f__Flavobacteriaceae	g__Flavobacterium	s__Flavobacterium psychroterrae	100	0.11	GCF_018380615.1_genomic
256	GCF_003097635.1	Flavobacterium psychrotolerans	d__Bacteria; p__Bacteroidota; c__Flavobacteriia; o__Flavobacteriales; f__Flavobacteriaceae; g__Flavobacterium; s__Flavobacterium psychrotolerans	d__Bacteria	p__Bacteroidota	c__Bacteroidia	o__Flavobacteriales	f__Flavobacteriaceae	g__Flavobacterium	s__Flavobacterium psychrotolerans	99.99	0.01	GCF_003097635.1_genomic
257	GCF_003403075.1	Flavobacterium psychrotrophum	d__Bacteria; p__Bacteroidota; c__Flavobacteriia; o__Flavobacteriales; f__Flavobacteriaceae; g__Flavobacterium; s__Flavobacterium psychrotrophum	d__Bacteria	p__Bacteroidota	c__Bacteroidia	o__Flavobacteriales	f__Flavobacteriaceae	g__Flavobacterium	s__Flavobacterium psychrotrophum	99.97	0.88	GCF_003403075.1_genomic
258	GCF_017948675.1	Flavobacterium flabelliforme	d__Bacteria; p__Bacteroidota; c__Flavobacteriia; o__Flavobacteriales; f__Flavobacteriaceae; g__Flavobacterium; s__Flavobacterium flabelliforme	d__Bacteria	p__Bacteroidota	c__Bacteroidia	o__Flavobacteriales	f__Flavobacteriaceae	g__Flavobacterium	s__Flavobacterium pygoscelis	100	0.06	GCF_017948675.1_ASM1794867v1_genomic
259	GCF_019308285.1	Flavobacterium quisquiliarum	d__Bacteria; p__Bacteroidota; c__Flavobacteriia; o__Flavobacteriales; f__Flavobacteriaceae; g__Flavobacterium; s__Flavobacterium quisquiliarum	d__Bacteria	p__Bacteroidota	c__Bacteroidia	o__Flavobacteriales	f__Flavobacteriaceae	g__Flavobacterium	s__Flavobacterium quisquiliarum	99.96	2.69	GCF_019308285.1_genomic
260	GCF_009741375.1	Flavobacterium rakeshii	d__Bacteria; p__Bacteroidota; c__Flavobacteriia; o__Flavobacteriales; f__Flavobacteriaceae; g__Flavobacterium; s__Flavobacterium rakeshii	d__Bacteria	p__Bacteroidota	c__Bacteroidia	o__Flavobacteriales	f__Flavobacteriaceae	g__Flavobacterium	s__Flavobacterium rakeshii	99.99	0	GCF_009741375.1_genomic
261	GCF_004349155.1	Flavobacterium sp. GT3P67	d__Bacteria; p__Bacteroidota; c__Flavobacteriia; o__Flavobacteriales; f__Flavobacteriaceae; g__Flavobacterium; s__	d__Bacteria	p__Bacteroidota	c__Bacteroidia	o__Flavobacteriales	f__Flavobacteriaceae	g__Flavobacterium	s__Flavobacterium ranwuense	100	0.06	GCF_004349155.1_ASM434915v1_genomic
262	GCF_000737685.1	Flavobacterium reichenbachii	d__Bacteria; p__Bacteroidota; c__Flavobacteriia; o__Flavobacteriales; f__Flavobacteriaceae; g__Flavobacterium; s__Flavobacterium reichenbachii	d__Bacteria	p__Bacteroidota	c__Bacteroidia	o__Flavobacteriales	f__Flavobacteriaceae	g__Flavobacterium	s__Flavobacterium reichenbachii	100	0.18	GCF_000737685.1_ASM73768v1_genomic
263	GCF_900182645.1	Flavobacterium resistens	d__Bacteria; p__Bacteroidota; c__Flavobacteriia; o__Flavobacteriales; f__Flavobacteriaceae; g__Flavobacterium; s__Flavobacterium resistens	d__Bacteria	p__Bacteroidota	c__Bacteroidia	o__Flavobacteriales	f__Flavobacteriaceae	g__Flavobacterium	s__Flavobacterium resistens	99.97	0.14	GCF_900182645.1_genomic
264	GCF_007097245.1	Flavobacterium restrictum	d__Bacteria; p__Bacteroidota; c__Flavobacteriia; o__Flavobacteriales; f__Flavobacteriaceae; g__Flavobacterium; s__Flavobacterium restrictum	d__Bacteria	p__Bacteroidota	c__Bacteroidia	o__Flavobacteriales	f__Flavobacteriaceae	g__Flavobacterium	s__Flavobacterium restrictum	100	0.01	GCF_007097245.1_genomic
265	GCF_004349195.1	Flavobacterium rhamnosiphilum	d__Bacteria; p__Bacteroidota; c__Flavobacteriia; o__Flavobacteriales; f__Flavobacteriaceae; g__Flavobacterium; s__Flavobacterium rhamnosiphilum	d__Bacteria	p__Bacteroidota	c__Bacteroidia	o__Flavobacteriales	f__Flavobacteriaceae	g__Flavobacterium	s__Flavobacterium rhamnosiphilum	99.98	0.02	GCF_004349195.1_genomic
266	GCF_000769825.1	Flavobacterium rivuli WB 3.3-2 = DSM 21788	d__Bacteria; p__Bacteroidota; c__Flavobacteriia; o__Flavobacteriales; f__Flavobacteriaceae; g__Flavobacterium; s__Flavobacterium rivuli	d__Bacteria	p__Bacteroidota	c__Bacteroidia	o__Flavobacteriales	f__Flavobacteriaceae	g__Flavobacterium	s__Flavobacterium rivuli	99.98	0.11	GCF_000769825.1_ASM76982v1_genomic
267	GCF_900142735.1	Flavobacterium saccharophilum	d__Bacteria; p__Bacteroidota; c__Flavobacteriia; o__Flavobacteriales; f__Flavobacteriaceae; g__Flavobacterium; s__Flavobacterium saccharophilum	d__Bacteria	p__Bacteroidota	c__Bacteroidia	o__Flavobacteriales	f__Flavobacteriaceae	g__Flavobacterium	s__Flavobacterium saccharophilum	100	0.4	GCF_900142735.1_genomic
268	GCF_004634195.1	Flavobacterium salilacus subsp. salilacus	d__Bacteria; p__Bacteroidota; c__Flavobacteriia; o__Flavobacteriales; f__Flavobacteriaceae; g__Flavobacterium; s__Flavobacterium salilacus	d__Bacteria	p__Bacteroidota	c__Bacteroidia	o__Flavobacteriales	f__Flavobacteriaceae	g__Flavobacterium	s__Flavobacterium salilacus	99.85	0.03	GCF_004634195.1_genomic
269	GCF_900100625.1	Flavobacterium saliperosum	d__Bacteria; p__Bacteroidota; c__Flavobacteriia; o__Flavobacteriales; f__Flavobacteriaceae; g__Flavobacterium; s__Flavobacterium saliperosum	d__Bacteria	p__Bacteroidota	c__Bacteroidia	o__Flavobacteriales	f__Flavobacteriaceae	g__Flavobacterium	s__Flavobacterium saliperosum	99.99	0.02	GCF_900100625.1_genomic
270	GCF_004349135.1	Flavobacterium sandaracinum	d__Bacteria; p__Bacteroidota; c__Flavobacteriia; o__Flavobacteriales; f__Flavobacteriaceae; g__Flavobacterium; s__Flavobacterium sandaracinum	d__Bacteria	p__Bacteroidota	c__Bacteroidia	o__Flavobacteriales	f__Flavobacteriaceae	g__Flavobacterium	s__Flavobacterium sandaracinum	99.96	1.15	GCF_004349135.1_genomic
271	GCF_004797125.1	Flavobacterium sangjuense	d__Bacteria; p__Bacteroidota; c__Flavobacteriia; o__Flavobacteriales; f__Flavobacteriaceae; g__Flavobacterium; s__Flavobacterium sangjuense	d__Bacteria	p__Bacteroidota	c__Bacteroidia	o__Flavobacteriales	f__Flavobacteriaceae	g__Flavobacterium	s__Flavobacterium sangjuense	99.98	0.04	GCF_004797125.1_genomic
272	GCF_000686885.1	Flavobacterium sasangense DSM 21067	d__Bacteria; p__Bacteroidota; c__Flavobacteriia; o__Flavobacteriales; f__Flavobacteriaceae; g__Flavobacterium; s__Flavobacterium sasangense	d__Bacteria	p__Bacteroidota	c__Bacteroidia	o__Flavobacteriales	f__Flavobacteriaceae	g__Flavobacterium	s__Flavobacterium sasangense	99.99	0.27	GCF_000686885.1_genomic
273	GCF_030053345.1	Flavobacterium sedimenticola	d__Bacteria; p__Bacteroidota; c__Flavobacteriia; o__Flavobacteriales; f__Flavobacteriaceae; g__Flavobacterium; s__Flavobacterium sedimenticola	d__Bacteria	p__Bacteroidota	c__Bacteroidia	o__Flavobacteriales	f__Flavobacteriaceae	g__Flavobacterium	s__Flavobacterium sedimenticola	99.99	0.05	GCF_030053345.1_genomic
274	GCF_000967805.1	Flavobacterium sp. 316	d__Bacteria; p__Bacteroidota; c__Flavobacteriia; o__Flavobacteriales; f__Flavobacteriaceae; g__Flavobacterium; s__	d__Bacteria	p__Bacteroidota	c__Bacteroidia	o__Flavobacteriales	f__Flavobacteriaceae	g__Flavobacterium	s__Flavobacterium sediminilitoris	99.94	0.31	GCF_000967805.1_ASM96780v1_genomic
275	GCF_024054235.1	Flavobacterium sp. NRK F10	d__Bacteria; p__Bacteroidota; c__Flavobacteriia; o__Flavobacteriales; f__Flavobacteriaceae; g__Flavobacterium; s__	d__Bacteria	p__Bacteroidota	c__Bacteroidia	o__Flavobacteriales	f__Flavobacteriaceae	g__Flavobacterium	s__Flavobacterium sediminis	100	0.02	GCF_024054235.1_ASM2405423v1_genomic
276	GCF_900129575.1	Flavobacterium segetis	d__Bacteria; p__Bacteroidota; c__Flavobacteriia; o__Flavobacteriales; f__Flavobacteriaceae; g__Flavobacterium; s__Flavobacterium segetis	d__Bacteria	p__Bacteroidota	c__Bacteroidia	o__Flavobacteriales	f__Flavobacteriaceae	g__Flavobacterium	s__Flavobacterium segetis	100	0.08	GCF_900129575.1_genomic
277	GCF_014748335.1	Flavobacterium selenitireducens	d__Bacteria; p__Bacteroidota; c__Flavobacteriia; o__Flavobacteriales; f__Flavobacteriaceae; g__Flavobacterium; s__Flavobacterium selenitireducens	d__Bacteria	p__Bacteroidota	c__Bacteroidia	o__Flavobacteriales	f__Flavobacteriaceae	g__Flavobacterium	s__Flavobacterium selenitireducens	99.93	0.06	GCF_014748335.1_genomic
278	GCF_000695795.1	Flavobacterium seoulense	d__Bacteria; p__Bacteroidota; c__Flavobacteriia; o__Flavobacteriales; f__Flavobacteriaceae; g__Flavobacterium; s__Flavobacterium seoulense	d__Bacteria	p__Bacteroidota	c__Bacteroidia	o__Flavobacteriales	f__Flavobacteriaceae	g__Flavobacterium	s__Flavobacterium seoulense	99.96	0.01	GCF_000695795.1_genomic
279	GCF_003254585.1	Flavobacterium sharifuzzamanii	d__Bacteria; p__Bacteroidota; c__Flavobacteriia; o__Flavobacteriales; f__Flavobacteriaceae; g__Flavobacterium; s__Flavobacterium sharifuzzamanii	d__Bacteria	p__Bacteroidota	c__Bacteroidia	o__Flavobacteriales	f__Flavobacteriaceae	g__Flavobacterium	s__Flavobacterium sharifuzzamanii	99.98	0.05	GCF_003254585.1_genomic
280	GCF_025847235.1	Flavobacterium shii	d__Bacteria; p__Bacteroidota; c__Flavobacteriia; o__Flavobacteriales; f__Flavobacteriaceae; g__Flavobacterium; s__Flavobacterium shii	d__Bacteria	p__Bacteroidota	c__Bacteroidia	o__Flavobacteriales	f__Flavobacteriaceae	g__Flavobacterium	s__Flavobacterium shii	99.99	0.29	GCF_025847235.1_genomic
281	GCF_012911565.1	Flavobacterium silvaticum	d__Bacteria; p__Bacteroidota; c__Flavobacteriia; o__Flavobacteriales; f__Flavobacteriaceae; g__Flavobacterium; s__Flavobacterium silvaticum	d__Bacteria	p__Bacteroidota	c__Bacteroidia	o__Flavobacteriales	f__Flavobacteriaceae	g__Flavobacterium	s__Flavobacterium silvaticum	99.97	0.03	GCF_012911565.1_genomic
282	GCF_004329815.1	Flavobacterium silvisoli	d__Bacteria; p__Bacteroidota; c__Flavobacteriia; o__Flavobacteriales; f__Flavobacteriaceae; g__Flavobacterium; s__Flavobacterium silvisoli	d__Bacteria	p__Bacteroidota	c__Bacteroidia	o__Flavobacteriales	f__Flavobacteriaceae	g__Flavobacterium	s__Flavobacterium silvisoli	99.99	0.03	GCF_004329815.1_genomic
283	GCF_900110375.1	Flavobacterium sinopsychrotolerans	d__Bacteria; p__Bacteroidota; c__Flavobacteriia; o__Flavobacteriales; f__Flavobacteriaceae; g__Flavobacterium; s__Flavobacterium sinopsychrotolerans	d__Bacteria	p__Bacteroidota	c__Bacteroidia	o__Flavobacteriales	f__Flavobacteriaceae	g__Flavobacterium	s__Flavobacterium sinopsychrotolerans	100	0	GCF_900110375.1_genomic
284	GCF_000422705.1	Flavobacterium soli DSM 19725	d__Bacteria; p__Bacteroidota; c__Flavobacteriia; o__Flavobacteriales; f__Flavobacteriaceae; g__Flavobacterium; s__Flavobacterium soli	d__Bacteria	p__Bacteroidota	c__Bacteroidia	o__Flavobacteriales	f__Flavobacteriaceae	g__Flavobacterium	s__Flavobacterium soli	99.98	0.02	GCF_000422705.1_genomic
285	GCF_012911605.1	Flavobacterium solisilvae	d__Bacteria; p__Bacteroidota; c__Flavobacteriia; o__Flavobacteriales; f__Flavobacteriaceae; g__Flavobacterium; s__Flavobacterium solisilvae	d__Bacteria	p__Bacteroidota	c__Bacteroidia	o__Flavobacteriales	f__Flavobacteriaceae	g__Flavobacterium	s__Flavobacterium solisilvae	99.83	0	GCF_012911605.1_genomic
286	GCF_021245985.1	Flavobacterium soyae	d__Bacteria; p__Bacteroidota; c__Flavobacteriia; o__Flavobacteriales; f__Flavobacteriaceae; g__Flavobacterium; s__Flavobacterium soyae	d__Bacteria	p__Bacteroidota	c__Bacteroidia	o__Flavobacteriales	f__Flavobacteriaceae	g__Flavobacterium	s__Flavobacterium soyae	99.98	0	GCF_021245985.1_genomic
287	GCF_015277675.1	Flavobacterium soyangense	d__Bacteria; p__Bacteroidota; c__Flavobacteriia; o__Flavobacteriales; f__Flavobacteriaceae; g__Flavobacterium; s__Flavobacterium soyangense	d__Bacteria	p__Bacteroidota	c__Bacteroidia	o__Flavobacteriales	f__Flavobacteriaceae	g__Flavobacterium	s__Flavobacterium soyangense	100	0.27	GCF_015277675.1_genomic
288	GCF_009495795.1	Flavobacterium sp. LMO6	d__Bacteria; p__Bacteroidota; c__Flavobacteriia; o__Flavobacteriales; f__Flavobacteriaceae; g__Flavobacterium; s__	d__Bacteria	p__Bacteroidota	c__Bacteroidia	o__Flavobacteriales	f__Flavobacteriaceae	g__Flavobacterium	s__Flavobacterium sp000169355	100	0.04	GCF_009495795.1_ASM949579v1_genomic
289	GCF_000264055.1	Flavobacterium sp. ACAM 123	d__Bacteria; p__Bacteroidota; c__Flavobacteriia; o__Flavobacteriales; f__Flavobacteriaceae; g__Flavobacterium; s__	d__Bacteria	p__Bacteroidota	c__Bacteroidia	o__Flavobacteriales	f__Flavobacteriaceae	g__Flavobacterium	s__Flavobacterium sp000264055	100	0.18	GCF_000264055.1_genomic
290	GCF_000282055.1	Flavobacterium sp. CF136	d__Bacteria; p__Bacteroidota; c__Flavobacteriia; o__Flavobacteriales; f__Flavobacteriaceae; g__Flavobacterium; s__	d__Bacteria	p__Bacteroidota	c__Bacteroidia	o__Flavobacteriales	f__Flavobacteriaceae	g__Flavobacterium	s__Flavobacterium sp000282055	100	0.12	GCF_000282055.1_genomic
291	GCF_000708595.2	Flavobacterium sp. KJJ	d__Bacteria; p__Bacteroidota; c__Flavobacteriia; o__Flavobacteriales; f__Flavobacteriaceae; g__Flavobacterium; s__	d__Bacteria	p__Bacteroidota	c__Bacteroidia	o__Flavobacteriales	f__Flavobacteriaceae	g__Flavobacterium	s__Flavobacterium sp000708595	99.98	0.01	GCF_000708595.2_genomic
292	GCF_000744835.1	Flavobacterium sp. 83	d__Bacteria; p__Bacteroidota; c__Flavobacteriia; o__Flavobacteriales; f__Flavobacteriaceae; g__Flavobacterium; s__	d__Bacteria	p__Bacteroidota	c__Bacteroidia	o__Flavobacteriales	f__Flavobacteriaceae	g__Flavobacterium	s__Flavobacterium sp000744835	100	0.16	GCF_000744835.1_genomic
293	GCF_000745775.1	Flavobacterium sp. ASV13	d__Bacteria; p__Bacteroidota; c__Flavobacteriia; o__Flavobacteriales; f__Flavobacteriaceae; g__Flavobacterium; s__	d__Bacteria	p__Bacteroidota	c__Bacteroidia	o__Flavobacteriales	f__Flavobacteriaceae	g__Flavobacterium	s__Flavobacterium sp000745775	99.99	0.07	GCF_000745775.1_genomic
294	GCF_000812945.1	Flavobacterium sp. AED	d__Bacteria; p__Bacteroidota; c__Flavobacteriia; o__Flavobacteriales; f__Flavobacteriaceae; g__Flavobacterium; s__	d__Bacteria	p__Bacteroidota	c__Bacteroidia	o__Flavobacteriales	f__Flavobacteriaceae	g__Flavobacterium	s__Flavobacterium sp000812945	99.98	0.05	GCF_000812945.1_genomic
295	GCA_000812985.1	Flavobacterium sp. JRM	d__Bacteria; p__Bacteroidota; c__Flavobacteriia; o__Flavobacteriales; f__Flavobacteriaceae; g__Flavobacterium; s__	d__Bacteria	p__Bacteroidota	c__Bacteroidia	o__Flavobacteriales	f__Flavobacteriaceae	g__Flavobacterium	s__Flavobacterium sp000813005	100	0.04	GCA_000812985.1_ASM81298v1_genomic
296	GCF_001422725.1	Flavobacterium sp. Leaf82	d__Bacteria; p__Bacteroidota; c__Flavobacteriia; o__Flavobacteriales; f__Flavobacteriaceae; g__Flavobacterium; s__	d__Bacteria	p__Bacteroidota	c__Bacteroidia	o__Flavobacteriales	f__Flavobacteriaceae	g__Flavobacterium	s__Flavobacterium sp001422725	99.91	0.18	GCF_001422725.1_genomic
297	GCF_001427905.1	Flavobacterium sp. Root420	d__Bacteria; p__Bacteroidota; c__Flavobacteriia; o__Flavobacteriales; f__Flavobacteriaceae; g__Flavobacterium; s__	d__Bacteria	p__Bacteroidota	c__Bacteroidia	o__Flavobacteriales	f__Flavobacteriaceae	g__Flavobacterium	s__Flavobacterium sp001427905	100	0.03	GCF_001427905.1_genomic
298	GCF_001428525.1	Flavobacterium sp. Root186	d__Bacteria; p__Bacteroidota; c__Flavobacteriia; o__Flavobacteriales; f__Flavobacteriaceae; g__Flavobacterium; s__	d__Bacteria	p__Bacteroidota	c__Bacteroidia	o__Flavobacteriales	f__Flavobacteriaceae	g__Flavobacterium	s__Flavobacterium sp001428525	99.95	0.21	GCF_001428525.1_genomic
299	GCF_027924665.1	Flavobacterium sp. GSB-24	d__Bacteria; p__Bacteroidota; c__Flavobacteriia; o__Flavobacteriales; f__Flavobacteriaceae; g__Flavobacterium; s__	d__Bacteria	p__Bacteroidota	c__Bacteroidia	o__Flavobacteriales	f__Flavobacteriaceae	g__Flavobacterium	s__Flavobacterium sp001429295	100	0.23	GCF_027924665.1_genomic
300	GCF_001429765.1	Flavobacterium sp. Root901	d__Bacteria; p__Bacteroidota; c__Flavobacteriia; o__Flavobacteriales; f__Flavobacteriaceae; g__Flavobacterium; s__	d__Bacteria	p__Bacteroidota	c__Bacteroidia	o__Flavobacteriales	f__Flavobacteriaceae	g__Flavobacterium	s__Flavobacterium sp001429765	99.96	0.02	GCF_001429765.1_genomic
301	GCA_001507425.1	Flavobacteriaceae bacterium CRH	d__Bacteria; p__Bacteroidota; c__Flavobacteriia; o__Flavobacteriales; f__Flavobacteriaceae; g__; s__	d__Bacteria	p__Bacteroidota	c__Bacteroidia	o__Flavobacteriales	f__Flavobacteriaceae	g__Flavobacterium	s__Flavobacterium sp001507425	99.99	0.06	GCA_001507425.1_genomic
302	GCF_001529295.1	Flavobacterium sp. TAB 87	d__Bacteria; p__Bacteroidota; c__Flavobacteriia; o__Flavobacteriales; f__Flavobacteriaceae; g__Flavobacterium; s__	d__Bacteria	p__Bacteroidota	c__Bacteroidia	o__Flavobacteriales	f__Flavobacteriaceae	g__Flavobacterium	s__Flavobacterium sp001529295	99.98	0.1	GCF_001529295.1_genomic
303	GCA_001800905.1	Flavobacteria bacterium GWA2_35_26	d__Bacteria; p__Bacteroidota; c__Flavobacteriia; o__; f__; g__; s__	d__Bacteria	p__Bacteroidota	c__Bacteroidia	o__Flavobacteriales	f__Flavobacteriaceae	g__Flavobacterium	s__Flavobacterium sp001800905	99.49	0.01	GCA_001800905.1_genomic
304	GCA_001800945.1	Flavobacteria bacterium RIFCSPLOWO2_12_FULL_31_7	d__Bacteria; p__Bacteroidota; c__Flavobacteriia; o__; f__; g__; s__	d__Bacteria	p__Bacteroidota	c__Bacteroidia	o__Flavobacteriales	f__Flavobacteriaceae	g__Flavobacterium	s__Flavobacterium sp001800945	67.04	0.08	GCA_001800945.1_genomic
305	GCF_913054515.1	uncultured Flavobacterium sp.	d__Bacteria; p__Bacteroidota; c__Flavobacteriia; o__Flavobacteriales; f__Flavobacteriaceae; g__Flavobacterium; s__	d__Bacteria	p__Bacteroidota	c__Bacteroidia	o__Flavobacteriales	f__Flavobacteriaceae	g__Flavobacterium	s__Flavobacterium sp001874325	99.85	0.07	GCF_913054515.1_SRR3646320_bin.6_MetaBAT_v2.12.1_MAG_genomic
306	GCF_001975985.1	[Flexibacter] sp. ATCC 35103	d__Bacteria; p__Bacteroidota; c__Flavobacteriia; o__Flavobacteriales; f__Flavobacteriaceae; g__Flavobacterium; s__	d__Bacteria	p__Bacteroidota	c__Bacteroidia	o__Flavobacteriales	f__Flavobacteriaceae	g__Flavobacterium	s__Flavobacterium sp001975985	99.87	0.01	GCF_001975985.1_genomic
307	GCF_002001005.1	Flavobacterium sp. A45	d__Bacteria; p__Bacteroidota; c__Flavobacteriia; o__Flavobacteriales; f__Flavobacteriaceae; g__Flavobacterium; s__	d__Bacteria	p__Bacteroidota	c__Bacteroidia	o__Flavobacteriales	f__Flavobacteriaceae	g__Flavobacterium	s__Flavobacterium sp002001005	100	0.34	GCF_002001005.1_genomic
308	GCF_918731615.1	Flavobacterium sp. CECT 9288	d__Bacteria; p__Bacteroidota; c__Flavobacteriia; o__Flavobacteriales; f__Flavobacteriaceae; g__Flavobacterium; s__	d__Bacteria	p__Bacteroidota	c__Bacteroidia	o__Flavobacteriales	f__Flavobacteriaceae	g__Flavobacterium	s__Flavobacterium sp002150205	100	0.04	GCF_918731615.1_genomic
309	GCF_027482365.1	Flavobacterium sp.	d__Bacteria; p__Bacteroidota; c__Flavobacteriia; o__Flavobacteriales; f__Flavobacteriaceae; g__Flavobacterium; s__	d__Bacteria	p__Bacteroidota	c__Bacteroidia	o__Flavobacteriales	f__Flavobacteriaceae	g__Flavobacterium	s__Flavobacterium sp002256285	100	0.11	GCF_027482365.1_ASM2748236v1_genomic
310	GCA_002256385.1	Flavobacterium sp. BFFFF2	d__Bacteria; p__Bacteroidota; c__Flavobacteriia; o__Flavobacteriales; f__Flavobacteriaceae; g__Flavobacterium; s__	d__Bacteria	p__Bacteroidota	c__Bacteroidia	o__Flavobacteriales	f__Flavobacteriaceae	g__Flavobacterium	s__Flavobacterium sp002256385	98.2	0.23	GCA_002256385.1_genomic
311	GCA_027312065.1	Flavobacteriales bacterium	d__Bacteria; p__Bacteroidota; c__Flavobacteriia; o__Flavobacteriales; f__; g__; s__	d__Bacteria	p__Bacteroidota	c__Bacteroidia	o__Flavobacteriales	f__Flavobacteriaceae	g__Flavobacterium	s__Flavobacterium sp002280815	99.94	0.41	GCA_027312065.1_genomic
312	GCF_002286775.1	Myroides sp. N17-2	d__Bacteria; p__Bacteroidota; c__Flavobacteriia; o__Flavobacteriales; f__Flavobacteriaceae; g__Myroides; s__	d__Bacteria	p__Bacteroidota	c__Bacteroidia	o__Flavobacteriales	f__Flavobacteriaceae	g__Flavobacterium	s__Flavobacterium sp002286775	99.98	0.83	GCF_002286775.1_genomic
313	GCF_035343975.1	Flavobacterium sp.	d__Bacteria; p__Bacteroidota; c__Flavobacteriia; o__Flavobacteriales; f__Flavobacteriaceae; g__Flavobacterium; s__	d__Bacteria	p__Bacteroidota	c__Bacteroidia	o__Flavobacteriales	f__Flavobacteriaceae	g__Flavobacterium	s__Flavobacterium sp002296885	92	1.64	GCF_035343975.1_genomic
314	GCF_034044945.1	Flavobacterium sp. CFBP9031	d__Bacteria; p__Bacteroidota; c__Flavobacteriia; o__Flavobacteriales; f__Flavobacteriaceae; g__Flavobacterium; s__	d__Bacteria	p__Bacteroidota	c__Bacteroidia	o__Flavobacteriales	f__Flavobacteriaceae	g__Flavobacterium	s__Flavobacterium sp002303885	99.96	0.21	GCF_034044945.1_ASM3404494v1_genomic
315	GCF_002304005.1	Flavobacterium sp. ACN6	d__Bacteria; p__Bacteroidota; c__Flavobacteriia; o__Flavobacteriales; f__Flavobacteriaceae; g__Flavobacterium; s__	d__Bacteria	p__Bacteroidota	c__Bacteroidia	o__Flavobacteriales	f__Flavobacteriaceae	g__Flavobacterium	s__Flavobacterium sp002304005	100	0.23	GCF_002304005.1_genomic
316	GCA_002320285.1	Flavobacteriaceae bacterium UBA1682	d__Bacteria; p__Bacteroidota; c__Flavobacteriia; o__Flavobacteriales; f__Flavobacteriaceae; g__; s__	d__Bacteria	p__Bacteroidota	c__Bacteroidia	o__Flavobacteriales	f__Flavobacteriaceae	g__Flavobacterium	s__Flavobacterium sp002320285	99.99	0.09	GCA_002320285.1_genomic
317	GCF_002352205.1	Flavobacterium sp. UBA2787	d__Bacteria; p__Bacteroidota; c__Flavobacteriia; o__Flavobacteriales; f__Flavobacteriaceae; g__Flavobacterium; s__	d__Bacteria	p__Bacteroidota	c__Bacteroidia	o__Flavobacteriales	f__Flavobacteriaceae	g__Flavobacterium	s__Flavobacterium sp002352205	99.98	0.03	GCF_002352205.1_genomic
318	GCA_032088085.1	Flavobacterium sp.	d__Bacteria; p__Bacteroidota; c__Flavobacteriia; o__Flavobacteriales; f__Flavobacteriaceae; g__Flavobacterium; s__	d__Bacteria	p__Bacteroidota	c__Bacteroidia	o__Flavobacteriales	f__Flavobacteriaceae	g__Flavobacterium	s__Flavobacterium sp002360925	99.86	0.18	GCA_032088085.1_ASM3208808v1_genomic
319	GCA_002382495.1	Flavobacterium sp. UBA4098	d__Bacteria; p__Bacteroidota; c__Flavobacteriia; o__Flavobacteriales; f__Flavobacteriaceae; g__Flavobacterium; s__	d__Bacteria	p__Bacteroidota	c__Bacteroidia	o__Flavobacteriales	f__Flavobacteriaceae	g__Flavobacterium	s__Flavobacterium sp002382495	82.45	1.06	GCA_002382495.1_genomic
320	GCF_002413745.1	Flavobacterium sp. UBA5153	d__Bacteria; p__Bacteroidota; c__Flavobacteriia; o__Flavobacteriales; f__Flavobacteriaceae; g__Flavobacterium; s__	d__Bacteria	p__Bacteroidota	c__Bacteroidia	o__Flavobacteriales	f__Flavobacteriaceae	g__Flavobacterium	s__Flavobacterium sp002413745	100	0.24	GCF_002413745.1_genomic
321	GCF_002422095.1	Flavobacterium sp. UBA6195	d__Bacteria; p__Bacteroidota; c__Flavobacteriia; o__Flavobacteriales; f__Flavobacteriaceae; g__Flavobacterium; s__	d__Bacteria	p__Bacteroidota	c__Bacteroidia	o__Flavobacteriales	f__Flavobacteriaceae	g__Flavobacterium	s__Flavobacterium sp002422095	86.26	1.1	GCF_002422095.1_genomic
322	GCF_002428305.1	Flavobacterium sp. UBA6135	d__Bacteria; p__Bacteroidota; c__Flavobacteriia; o__Flavobacteriales; f__Flavobacteriaceae; g__Flavobacterium; s__	d__Bacteria	p__Bacteroidota	c__Bacteroidia	o__Flavobacteriales	f__Flavobacteriaceae	g__Flavobacterium	s__Flavobacterium sp002428305	91.55	0.07	GCF_002428305.1_genomic
323	GCA_002482885.1	Flavobacteriaceae bacterium UBA7684	d__Bacteria; p__Bacteroidota; c__Flavobacteriia; o__Flavobacteriales; f__Flavobacteriaceae; g__; s__	d__Bacteria	p__Bacteroidota	c__Bacteroidia	o__Flavobacteriales	f__Flavobacteriaceae	g__Flavobacterium	s__Flavobacterium sp002482885	82.84	3.65	GCA_002482885.1_genomic
324	GCF_003634615.1	Flavobacterium sp. 102	d__Bacteria; p__Bacteroidota; c__Flavobacteriia; o__Flavobacteriales; f__Flavobacteriaceae; g__Flavobacterium; s__	d__Bacteria	p__Bacteroidota	c__Bacteroidia	o__Flavobacteriales	f__Flavobacteriaceae	g__Flavobacterium	s__Flavobacterium sp002482945	100	0.06	GCF_003634615.1_genomic
325	GCF_002482975.1	Flavobacterium sp. UBA7680	d__Bacteria; p__Bacteroidota; c__Flavobacteriia; o__Flavobacteriales; f__Flavobacteriaceae; g__Flavobacterium; s__	d__Bacteria	p__Bacteroidota	c__Bacteroidia	o__Flavobacteriales	f__Flavobacteriaceae	g__Flavobacterium	s__Flavobacterium sp002482975	95.28	3.52	GCF_002482975.1_genomic
326	GCA_002483285.1	Flavobacterium sp. UBA7665	d__Bacteria; p__Bacteroidota; c__Flavobacteriia; o__Flavobacteriales; f__Flavobacteriaceae; g__Flavobacterium; s__	d__Bacteria	p__Bacteroidota	c__Bacteroidia	o__Flavobacteriales	f__Flavobacteriaceae	g__Flavobacterium	s__Flavobacterium sp002483285	97.24	0.11	GCA_002483285.1_genomic
327	GCF_002483315.1	Flavobacterium sp. UBA7663	d__Bacteria; p__Bacteroidota; c__Flavobacteriia; o__Flavobacteriales; f__Flavobacteriaceae; g__Flavobacterium; s__	d__Bacteria	p__Bacteroidota	c__Bacteroidia	o__Flavobacteriales	f__Flavobacteriaceae	g__Flavobacterium	s__Flavobacterium sp002483315	92.84	0.06	GCF_002483315.1_genomic
328	GCF_024054195.1	Flavobacterium sp. NRK F7	d__Bacteria; p__Bacteroidota; c__Flavobacteriia; o__Flavobacteriales; f__Flavobacteriaceae; g__Flavobacterium; s__	d__Bacteria	p__Bacteroidota	c__Bacteroidia	o__Flavobacteriales	f__Flavobacteriaceae	g__Flavobacterium	s__Flavobacterium sp002715085	100	0.38	GCF_024054195.1_genomic
329	GCF_002754195.1	Flavobacterium sp. 9	d__Bacteria; p__Bacteroidota; c__Flavobacteriia; o__Flavobacteriales; f__Flavobacteriaceae; g__Flavobacterium; s__	d__Bacteria	p__Bacteroidota	c__Bacteroidia	o__Flavobacteriales	f__Flavobacteriaceae	g__Flavobacterium	s__Flavobacterium sp002754195	100	0.52	GCF_002754195.1_genomic
330	GCF_002797935.1	Flavobacterium sp. 1	d__Bacteria; p__Bacteroidota; c__Flavobacteriia; o__Flavobacteriales; f__Flavobacteriaceae; g__Flavobacterium; s__	d__Bacteria	p__Bacteroidota	c__Bacteroidia	o__Flavobacteriales	f__Flavobacteriaceae	g__Flavobacterium	s__Flavobacterium sp002797935	100	0.11	GCF_002797935.1_genomic
331	GCF_002813295.1	Flavobacterium sp. 5	d__Bacteria; p__Bacteroidota; c__Flavobacteriia; o__Flavobacteriales; f__Flavobacteriaceae; g__Flavobacterium; s__	d__Bacteria	p__Bacteroidota	c__Bacteroidia	o__Flavobacteriales	f__Flavobacteriaceae	g__Flavobacterium	s__Flavobacterium sp002813295	100	0.11	GCF_002813295.1_genomic
332	GCF_002836475.1	Flavobacterium sp. ALD4	d__Bacteria; p__Bacteroidota; c__Flavobacteriia; o__Flavobacteriales; f__Flavobacteriaceae; g__Flavobacterium; s__	d__Bacteria	p__Bacteroidota	c__Bacteroidia	o__Flavobacteriales	f__Flavobacteriaceae	g__Flavobacterium	s__Flavobacterium sp002836475	99.98	0.02	GCF_002836475.1_genomic
333	GCA_002862755.1	Flavobacteriaceae bacterium	d__Bacteria; p__Bacteroidota; c__Flavobacteriia; o__Flavobacteriales; f__Flavobacteriaceae; g__; s__	d__Bacteria	p__Bacteroidota	c__Bacteroidia	o__Flavobacteriales	f__Flavobacteriaceae	g__Flavobacterium	s__Flavobacterium sp002862755	95.72	1.77	GCA_002862755.1_genomic
334	GCF_025947225.1	Flavobacterium sp. N2270	d__Bacteria; p__Bacteroidota; c__Flavobacteriia; o__Flavobacteriales; f__Flavobacteriaceae; g__Flavobacterium; s__	d__Bacteria	p__Bacteroidota	c__Bacteroidia	o__Flavobacteriales	f__Flavobacteriaceae	g__Flavobacterium	s__Flavobacterium sp002862805	99.97	0.4	GCF_025947225.1_genomic
335	GCF_013284035.1	Flavobacterium sp. M31R6	d__Bacteria; p__Bacteroidota; c__Flavobacteriia; o__Flavobacteriales; f__Flavobacteriaceae; g__Flavobacterium; s__	d__Bacteria	p__Bacteroidota	c__Bacteroidia	o__Flavobacteriales	f__Flavobacteriaceae	g__Flavobacterium	s__Flavobacterium sp003096795	100	0.06	GCF_013284035.1_genomic
336	GCF_003105115.1	Flavobacterium sp. HTF	d__Bacteria; p__Bacteroidota; c__Flavobacteriia; o__Flavobacteriales; f__Flavobacteriaceae; g__Flavobacterium; s__	d__Bacteria	p__Bacteroidota	c__Bacteroidia	o__Flavobacteriales	f__Flavobacteriaceae	g__Flavobacterium	s__Flavobacterium sp003105115	99.81	0.06	GCF_003105115.1_genomic
337	GCF_003350375.1	Flavobacterium sp. AG291	d__Bacteria; p__Bacteroidota; c__Flavobacteriia; o__Flavobacteriales; f__Flavobacteriaceae; g__Flavobacterium; s__	d__Bacteria	p__Bacteroidota	c__Bacteroidia	o__Flavobacteriales	f__Flavobacteriaceae	g__Flavobacterium	s__Flavobacterium sp003350375	99.85	0.05	GCF_003350375.1_genomic
338	GCA_003449615.1	Flavobacterium sp.	d__Bacteria; p__Bacteroidota; c__Flavobacteriia; o__Flavobacteriales; f__Flavobacteriaceae; g__Flavobacterium; s__	d__Bacteria	p__Bacteroidota	c__Bacteroidia	o__Flavobacteriales	f__Flavobacteriaceae	g__Flavobacterium	s__Flavobacterium sp003449615	75.82	4.06	GCA_003449615.1_genomic
339	GCA_001800925.1	Flavobacteria bacterium GWF1_32_7	d__Bacteria; p__Bacteroidota; c__Flavobacteriia; o__; f__; g__; s__	d__Bacteria	p__Bacteroidota	c__Bacteroidia	o__Flavobacteriales	f__Flavobacteriaceae	g__Flavobacterium	s__Flavobacterium sp003497625	99.78	0.02	GCA_001800925.1_ASM180092v1_genomic
340	GCF_003525665.1	Flavobacterium sp.	d__Bacteria; p__Bacteroidota; c__Flavobacteriia; o__Flavobacteriales; f__Flavobacteriaceae; g__Flavobacterium; s__	d__Bacteria	p__Bacteroidota	c__Bacteroidia	o__Flavobacteriales	f__Flavobacteriaceae	g__Flavobacterium	s__Flavobacterium sp003525665	92.27	0.42	GCF_003525665.1_genomic
341	GCF_003634825.1	Flavobacterium sp. 123	d__Bacteria; p__Bacteroidota; c__Flavobacteriia; o__Flavobacteriales; f__Flavobacteriaceae; g__Flavobacterium; s__	d__Bacteria	p__Bacteroidota	c__Bacteroidia	o__Flavobacteriales	f__Flavobacteriaceae	g__Flavobacterium	s__Flavobacterium sp003634825	99.99	0.15	GCF_003634825.1_genomic
342	GCF_020991525.1	Flavobacterium sp. EDS	d__Bacteria; p__Bacteroidota; c__Flavobacteriia; o__Flavobacteriales; f__Flavobacteriaceae; g__Flavobacterium; s__	d__Bacteria	p__Bacteroidota	c__Bacteroidia	o__Flavobacteriales	f__Flavobacteriaceae	g__Flavobacterium	s__Flavobacterium sp003668995	99.99	0.01	GCF_020991525.1_ASM2099152v1_genomic
343	GCA_003963025.1	Flavobacteriaceae bacterium	d__Bacteria; p__Bacteroidota; c__Flavobacteriia; o__Flavobacteriales; f__Flavobacteriaceae; g__; s__	d__Bacteria	p__Bacteroidota	c__Bacteroidia	o__Flavobacteriales	f__Flavobacteriaceae	g__Flavobacterium	s__Flavobacterium sp003963025	84.4	1.45	GCA_003963025.1_genomic
344	GCF_003968825.1	Flavobacterium sp. LS1R10	d__Bacteria; p__Bacteroidota; c__Flavobacteriia; o__Flavobacteriales; f__Flavobacteriaceae; g__Flavobacterium; s__	d__Bacteria	p__Bacteroidota	c__Bacteroidia	o__Flavobacteriales	f__Flavobacteriaceae	g__Flavobacterium	s__Flavobacterium sp003968755	100	0.51	GCF_003968825.1_ASM396882v1_genomic
345	GCF_004119495.1	Flavobacterium sp. YO12	d__Bacteria; p__Bacteroidota; c__Flavobacteriia; o__Flavobacteriales; f__Flavobacteriaceae; g__Flavobacterium; s__	d__Bacteria	p__Bacteroidota	c__Bacteroidia	o__Flavobacteriales	f__Flavobacteriaceae	g__Flavobacterium	s__Flavobacterium sp004119495	99.32	0	GCF_004119495.1_genomic
346	GCF_004211145.1	Flavobacterium sp.	d__Bacteria; p__Bacteroidota; c__Flavobacteriia; o__Flavobacteriales; f__Flavobacteriaceae; g__Flavobacterium; s__	d__Bacteria	p__Bacteroidota	c__Bacteroidia	o__Flavobacteriales	f__Flavobacteriaceae	g__Flavobacterium	s__Flavobacterium sp004211145	95.11	0.71	GCF_004211145.1_genomic
347	GCA_041168025.1	Bacteroidota bacterium	d__Bacteria; p__Bacteroidota; c__; o__; f__; g__; s__	d__Bacteria	p__Bacteroidota	c__Bacteroidia	o__Flavobacteriales	f__Flavobacteriaceae	g__Flavobacterium	s__Flavobacterium sp004293045	99.47	0.28	GCA_041168025.1_ASM4116802v1_genomic
348	GCA_004293165.1	Flavobacteriia bacterium	d__Bacteria; p__Bacteroidota; c__Flavobacteriia; o__; f__; g__; s__	d__Bacteria	p__Bacteroidota	c__Bacteroidia	o__Flavobacteriales	f__Flavobacteriaceae	g__Flavobacterium	s__Flavobacterium sp004293165	99.98	0.13	GCA_004293165.1_ASM429316v1_genomic
349	GCF_004295795.1	Flavobacterium sp.	d__Bacteria; p__Bacteroidota; c__Flavobacteriia; o__Flavobacteriales; f__Flavobacteriaceae; g__Flavobacterium; s__	d__Bacteria	p__Bacteroidota	c__Bacteroidia	o__Flavobacteriales	f__Flavobacteriaceae	g__Flavobacterium	s__Flavobacterium sp004295795	99.99	0.03	GCF_004295795.1_genomic
350	GCA_004296145.1	Flavobacterium sp.	d__Bacteria; p__Bacteroidota; c__Flavobacteriia; o__Flavobacteriales; f__Flavobacteriaceae; g__Flavobacterium; s__	d__Bacteria	p__Bacteroidota	c__Bacteroidia	o__Flavobacteriales	f__Flavobacteriaceae	g__Flavobacterium	s__Flavobacterium sp004296145	81.47	2.64	GCA_004296145.1_genomic
351	GCF_004303025.1	Flavobacterium sp. J27	d__Bacteria; p__Bacteroidota; c__Flavobacteriia; o__Flavobacteriales; f__Flavobacteriaceae; g__Flavobacterium; s__	d__Bacteria	p__Bacteroidota	c__Bacteroidia	o__Flavobacteriales	f__Flavobacteriaceae	g__Flavobacterium	s__Flavobacterium sp004303025	100	0.04	GCF_004303025.1_genomic
352	GCF_004339525.1	Flavobacterium sp. 90	d__Bacteria; p__Bacteroidota; c__Flavobacteriia; o__Flavobacteriales; f__Flavobacteriaceae; g__Flavobacterium; s__	d__Bacteria	p__Bacteroidota	c__Bacteroidia	o__Flavobacteriales	f__Flavobacteriaceae	g__Flavobacterium	s__Flavobacterium sp004339525	100	0.45	GCF_004339525.1_genomic
353	GCF_004362015.1	Flavobacterium sp. P3160	d__Bacteria; p__Bacteroidota; c__Flavobacteriia; o__Flavobacteriales; f__Flavobacteriaceae; g__Flavobacterium; s__	d__Bacteria	p__Bacteroidota	c__Bacteroidia	o__Flavobacteriales	f__Flavobacteriaceae	g__Flavobacterium	s__Flavobacterium sp004362015	99.96	0.03	GCF_004362015.1_genomic
354	GCF_004362055.1	Flavobacterium sp. 245	d__Bacteria; p__Bacteroidota; c__Flavobacteriia; o__Flavobacteriales; f__Flavobacteriaceae; g__Flavobacterium; s__	d__Bacteria	p__Bacteroidota	c__Bacteroidia	o__Flavobacteriales	f__Flavobacteriaceae	g__Flavobacterium	s__Flavobacterium sp004362055	99.98	0.33	GCF_004362055.1_genomic
355	GCF_004368785.1	Flavobacterium sp. 270	d__Bacteria; p__Bacteroidota; c__Flavobacteriia; o__Flavobacteriales; f__Flavobacteriaceae; g__Flavobacterium; s__	d__Bacteria	p__Bacteroidota	c__Bacteroidia	o__Flavobacteriales	f__Flavobacteriaceae	g__Flavobacterium	s__Flavobacterium sp004368785	99.99	2.22	GCF_004368785.1_genomic
356	GCF_004959765.1	Flavobacterium sp. H122	d__Bacteria; p__Bacteroidota; c__Flavobacteriia; o__Flavobacteriales; f__Flavobacteriaceae; g__Flavobacterium; s__	d__Bacteria	p__Bacteroidota	c__Bacteroidia	o__Flavobacteriales	f__Flavobacteriaceae	g__Flavobacterium	s__Flavobacterium sp004959765	100	0.08	GCF_004959765.1_genomic
357	GCA_005792865.1	Flavobacterium sp.	d__Bacteria; p__Bacteroidota; c__Flavobacteriia; o__Flavobacteriales; f__Flavobacteriaceae; g__Flavobacterium; s__	d__Bacteria	p__Bacteroidota	c__Bacteroidia	o__Flavobacteriales	f__Flavobacteriaceae	g__Flavobacterium	s__Flavobacterium sp005792865	60.6	0.03	GCA_005792865.1_genomic
358	GCF_007097385.1	Flavobacterium sp. ZT3R18	d__Bacteria; p__Bacteroidota; c__Flavobacteriia; o__Flavobacteriales; f__Flavobacteriaceae; g__Flavobacterium; s__	d__Bacteria	p__Bacteroidota	c__Bacteroidia	o__Flavobacteriales	f__Flavobacteriaceae	g__Flavobacterium	s__Flavobacterium sp007097385	100	0.03	GCF_007097385.1_genomic
359	GCF_007109225.1	Flavobacterium sp. GT3R68	d__Bacteria; p__Bacteroidota; c__Flavobacteriia; o__Flavobacteriales; f__Flavobacteriaceae; g__Flavobacterium; s__	d__Bacteria	p__Bacteroidota	c__Bacteroidia	o__Flavobacteriales	f__Flavobacteriaceae	g__Flavobacterium	s__Flavobacterium sp007109225	99.99	0.06	GCF_007109225.1_genomic
360	GCF_009495755.1	Flavobacterium sp. LMO8	d__Bacteria; p__Bacteroidota; c__Flavobacteriia; o__Flavobacteriales; f__Flavobacteriaceae; g__Flavobacterium; s__	d__Bacteria	p__Bacteroidota	c__Bacteroidia	o__Flavobacteriales	f__Flavobacteriaceae	g__Flavobacterium	s__Flavobacterium sp009495755	99.97	1.19	GCF_009495755.1_genomic
361	GCF_015350725.1	Flavobacterium sp. CSZ	d__Bacteria; p__Bacteroidota; c__Flavobacteriia; o__Flavobacteriales; f__Flavobacteriaceae; g__Flavobacterium; s__	d__Bacteria	p__Bacteroidota	c__Bacteroidia	o__Flavobacteriales	f__Flavobacteriaceae	g__Flavobacterium	s__Flavobacterium sp009664855	100	1.11	GCF_015350725.1_ASM1535072v1_genomic
362	GCF_009674775.1	Flavobacterium sp. LC2016-23	d__Bacteria; p__Bacteroidota; c__Flavobacteriia; o__Flavobacteriales; f__Flavobacteriaceae; g__Flavobacterium; s__	d__Bacteria	p__Bacteroidota	c__Bacteroidia	o__Flavobacteriales	f__Flavobacteriaceae	g__Flavobacterium	s__Flavobacterium sp009674775	100	0	GCF_009674775.1_genomic
363	GCA_009693635.1	Flavobacteriaceae bacterium	d__Bacteria; p__Bacteroidota; c__Flavobacteriia; o__Flavobacteriales; f__Flavobacteriaceae; g__; s__	d__Bacteria	p__Bacteroidota	c__Bacteroidia	o__Flavobacteriales	f__Flavobacteriaceae	g__Flavobacterium	s__Flavobacterium sp009693635	78.63	2.74	GCA_009693635.1_genomic
364	GCF_009707955.1	Flavobacterium sp. LC2016-13	d__Bacteria; p__Bacteroidota; c__Flavobacteriia; o__Flavobacteriales; f__Flavobacteriaceae; g__Flavobacterium; s__	d__Bacteria	p__Bacteroidota	c__Bacteroidia	o__Flavobacteriales	f__Flavobacteriaceae	g__Flavobacterium	s__Flavobacterium sp009707955	99.99	0.13	GCF_009707955.1_genomic
365	GCF_009711135.1	Flavobacterium sp. LC2016-01	d__Bacteria; p__Bacteroidota; c__Flavobacteriia; o__Flavobacteriales; f__Flavobacteriaceae; g__Flavobacterium; s__	d__Bacteria	p__Bacteroidota	c__Bacteroidia	o__Flavobacteriales	f__Flavobacteriaceae	g__Flavobacterium	s__Flavobacterium sp009711135	99.99	0.26	GCF_009711135.1_genomic
366	GCF_009711165.3	Flavobacterium sp. MC2016-06	d__Bacteria; p__Bacteroidota; c__Flavobacteriia; o__Flavobacteriales; f__Flavobacteriaceae; g__Flavobacterium; s__	d__Bacteria	p__Bacteroidota	c__Bacteroidia	o__Flavobacteriales	f__Flavobacteriaceae	g__Flavobacterium	s__Flavobacterium sp009711165	99.97	0.52	GCF_009711165.3_genomic
367	GCF_039894175.1	Flavobacterium sp. T-16	d__Bacteria; p__Bacteroidota; c__Flavobacteriia; o__Flavobacteriales; f__Flavobacteriaceae; g__Flavobacterium; s__	d__Bacteria	p__Bacteroidota	c__Bacteroidia	o__Flavobacteriales	f__Flavobacteriaceae	g__Flavobacterium	s__Flavobacterium sp009764685	100	0.04	GCF_039894175.1_ASM3989417v1_genomic
368	GCF_009826935.1	Flavobacterium sp. Sd200	d__Bacteria; p__Bacteroidota; c__Flavobacteriia; o__Flavobacteriales; f__Flavobacteriaceae; g__Flavobacterium; s__	d__Bacteria	p__Bacteroidota	c__Bacteroidia	o__Flavobacteriales	f__Flavobacteriaceae	g__Flavobacterium	s__Flavobacterium sp009826935	99.87	0.18	GCF_009826935.1_genomic
369	GCF_009826975.1	Flavobacterium sp. HBTb2-11-1	d__Bacteria; p__Bacteroidota; c__Flavobacteriia; o__Flavobacteriales; f__Flavobacteriaceae; g__Flavobacterium; s__	d__Bacteria	p__Bacteroidota	c__Bacteroidia	o__Flavobacteriales	f__Flavobacteriaceae	g__Flavobacterium	s__Flavobacterium sp009826975	100	0	GCF_009826975.1_genomic
370	GCF_009848495.1	Flavobacterium sp. MK4S-17	d__Bacteria; p__Bacteroidota; c__Flavobacteriia; o__Flavobacteriales; f__Flavobacteriaceae; g__Flavobacterium; s__	d__Bacteria	p__Bacteroidota	c__Bacteroidia	o__Flavobacteriales	f__Flavobacteriaceae	g__Flavobacterium	s__Flavobacterium sp009848495	99.92	0.02	GCF_009848495.1_genomic
371	GCA_009926065.1	Flavobacteriaceae bacterium	d__Bacteria; p__Bacteroidota; c__Flavobacteriia; o__Flavobacteriales; f__Flavobacteriaceae; g__; s__	d__Bacteria	p__Bacteroidota	c__Bacteroidia	o__Flavobacteriales	f__Flavobacteriaceae	g__Flavobacterium	s__Flavobacterium sp009926065	99.98	0.41	GCA_009926065.1_genomic
372	GCA_010365135.1	Flavobacterium sp.	d__Bacteria; p__Bacteroidota; c__Flavobacteriia; o__Flavobacteriales; f__Flavobacteriaceae; g__Flavobacterium; s__	d__Bacteria	p__Bacteroidota	c__Bacteroidia	o__Flavobacteriales	f__Flavobacteriaceae	g__Flavobacterium	s__Flavobacterium sp010365135	93.44	2.51	GCA_010365135.1_genomic
373	GCF_011742145.1	Flavobacterium sp. J49	d__Bacteria; p__Bacteroidota; c__Flavobacteriia; o__Flavobacteriales; f__Flavobacteriaceae; g__Flavobacterium; s__	d__Bacteria	p__Bacteroidota	c__Bacteroidia	o__Flavobacteriales	f__Flavobacteriaceae	g__Flavobacterium	s__Flavobacterium sp011742145	100	0.03	GCF_011742145.1_genomic
374	GCA_012032075.1	Flavobacterium sp.	d__Bacteria; p__Bacteroidota; c__Flavobacteriia; o__Flavobacteriales; f__Flavobacteriaceae; g__Flavobacterium; s__	d__Bacteria	p__Bacteroidota	c__Bacteroidia	o__Flavobacteriales	f__Flavobacteriaceae	g__Flavobacterium	s__Flavobacterium sp012032075	76.94	4.65	GCA_012032075.1_genomic
375	GCA_913774245.1	uncultured Flavobacterium sp.	d__Bacteria; p__Bacteroidota; c__Flavobacteriia; o__Flavobacteriales; f__Flavobacteriaceae; g__Flavobacterium; s__	d__Bacteria	p__Bacteroidota	c__Bacteroidia	o__Flavobacteriales	f__Flavobacteriaceae	g__Flavobacterium	s__Flavobacterium sp012270005	97.26	0.02	GCA_913774245.1_SP350_3_metabat2_genome_mining.1_genomic
376	GCA_012837155.1	Flavobacterium sp.	d__Bacteria; p__Bacteroidota; c__Flavobacteriia; o__Flavobacteriales; f__Flavobacteriaceae; g__Flavobacterium; s__	d__Bacteria	p__Bacteroidota	c__Bacteroidia	o__Flavobacteriales	f__Flavobacteriaceae	g__Flavobacterium	s__Flavobacterium sp012837155	86.21	2.9	GCA_012837155.1_genomic
377	GCF_013072765.1	Flavobacterium sp. IMCC34852	d__Bacteria; p__Bacteroidota; c__Flavobacteriia; o__Flavobacteriales; f__Flavobacteriaceae; g__Flavobacterium; s__	d__Bacteria	p__Bacteroidota	c__Bacteroidia	o__Flavobacteriales	f__Flavobacteriaceae	g__Flavobacterium	s__Flavobacterium sp013072765	100	0.02	GCF_013072765.1_ASM1307276v1_genomic
378	GCF_013294005.1	Flavobacterium sp. 28A	d__Bacteria; p__Bacteroidota; c__Flavobacteriia; o__Flavobacteriales; f__Flavobacteriaceae; g__Flavobacterium; s__	d__Bacteria	p__Bacteroidota	c__Bacteroidia	o__Flavobacteriales	f__Flavobacteriaceae	g__Flavobacterium	s__Flavobacterium sp013294005	100	0.04	GCF_013294005.1_genomic
379	GCF_013294025.1	Flavobacterium sp. 14A	d__Bacteria; p__Bacteroidota; c__Flavobacteriia; o__Flavobacteriales; f__Flavobacteriaceae; g__Flavobacterium; s__	d__Bacteria	p__Bacteroidota	c__Bacteroidia	o__Flavobacteriales	f__Flavobacteriaceae	g__Flavobacterium	s__Flavobacterium sp013294025	99.99	0.01	GCF_013294025.1_genomic
380	GCA_013298525.1	Flavobacteriia bacterium	d__Bacteria; p__Bacteroidota; c__Flavobacteriia; o__; f__; g__; s__	d__Bacteria	p__Bacteroidota	c__Bacteroidia	o__Flavobacteriales	f__Flavobacteriaceae	g__Flavobacterium	s__Flavobacterium sp013298525	91.67	2.71	GCA_013298525.1_genomic
381	GCF_013388355.1	Flavobacterium sp. LPB0248	d__Bacteria; p__Bacteroidota; c__Flavobacteriia; o__Flavobacteriales; f__Flavobacteriaceae; g__Flavobacterium; s__	d__Bacteria	p__Bacteroidota	c__Bacteroidia	o__Flavobacteriales	f__Flavobacteriaceae	g__Flavobacterium	s__Flavobacterium sp013388355	70.53	0.08	GCF_013388355.1_genomic
382	GCF_013389595.1	Flavobacterium sp. I3-2	d__Bacteria; p__Bacteroidota; c__Flavobacteriia; o__Flavobacteriales; f__Flavobacteriaceae; g__Flavobacterium; s__	d__Bacteria	p__Bacteroidota	c__Bacteroidia	o__Flavobacteriales	f__Flavobacteriaceae	g__Flavobacterium	s__Flavobacterium sp013389595	99.94	0.4	GCF_013389595.1_genomic
383	GCF_013822155.1	Flavobacterium sp.	d__Bacteria; p__Bacteroidota; c__Flavobacteriia; o__Flavobacteriales; f__Flavobacteriaceae; g__Flavobacterium; s__	d__Bacteria	p__Bacteroidota	c__Bacteroidia	o__Flavobacteriales	f__Flavobacteriaceae	g__Flavobacterium	s__Flavobacterium sp013822155	97.07	0.09	GCF_013822155.1_genomic
384	GCF_013823965.1	Flavobacterium sp.	d__Bacteria; p__Bacteroidota; c__Flavobacteriia; o__Flavobacteriales; f__Flavobacteriaceae; g__Flavobacterium; s__	d__Bacteria	p__Bacteroidota	c__Bacteroidia	o__Flavobacteriales	f__Flavobacteriaceae	g__Flavobacterium	s__Flavobacterium sp013823965	98.16	1.52	GCF_013823965.1_genomic
385	GCF_011007495.1	Flavobacterium sp. xlx-214	d__Bacteria; p__Bacteroidota; c__Flavobacteriia; o__Flavobacteriales; f__Flavobacteriaceae; g__Flavobacterium; s__	d__Bacteria	p__Bacteroidota	c__Bacteroidia	o__Flavobacteriales	f__Flavobacteriaceae	g__Flavobacterium	s__Flavobacterium sp013874595	99.88	0.09	GCF_011007495.1_ASM1100749v1_genomic
386	GCF_014145635.1	Myroides sp. WP-1	d__Bacteria; p__Bacteroidota; c__Flavobacteriia; o__Flavobacteriales; f__Flavobacteriaceae; g__Myroides; s__	d__Bacteria	p__Bacteroidota	c__Bacteroidia	o__Flavobacteriales	f__Flavobacteriaceae	g__Flavobacterium	s__Flavobacterium sp014145635	99.91	0.12	GCF_014145635.1_genomic
387	GCF_030326445.1	Myroides sp. DF42-4-2	d__Bacteria; p__Bacteroidota; c__Flavobacteriia; o__Flavobacteriales; f__Flavobacteriaceae; g__Myroides; s__	d__Bacteria	p__Bacteroidota	c__Bacteroidia	o__Flavobacteriales	f__Flavobacteriaceae	g__Flavobacterium	s__Flavobacterium sp014145665	99.68	0.13	GCF_030326445.1_ASM3032644v1_genomic
388	GCA_014377455.1	Flavobacterium sp.	d__Bacteria; p__Bacteroidota; c__Flavobacteriia; o__Flavobacteriales; f__Flavobacteriaceae; g__Flavobacterium; s__	d__Bacteria	p__Bacteroidota	c__Bacteroidia	o__Flavobacteriales	f__Flavobacteriaceae	g__Flavobacterium	s__Flavobacterium sp014377455	94.68	2.91	GCA_014377455.1_genomic
389	GCA_014378065.1	Flavobacterium sp.	d__Bacteria; p__Bacteroidota; c__Flavobacteriia; o__Flavobacteriales; f__Flavobacteriaceae; g__Flavobacterium; s__	d__Bacteria	p__Bacteroidota	c__Bacteroidia	o__Flavobacteriales	f__Flavobacteriaceae	g__Flavobacterium	s__Flavobacterium sp014378065	96.87	3.51	GCA_014378065.1_genomic
390	GCA_014379405.1	Flavobacterium sp.	d__Bacteria; p__Bacteroidota; c__Flavobacteriia; o__Flavobacteriales; f__Flavobacteriaceae; g__Flavobacterium; s__	d__Bacteria	p__Bacteroidota	c__Bacteroidia	o__Flavobacteriales	f__Flavobacteriaceae	g__Flavobacterium	s__Flavobacterium sp014379405	86.17	1.59	GCA_014379405.1_genomic
391	GCA_014763515.1	Flavobacteriaceae bacterium	d__Bacteria; p__Bacteroidota; c__Flavobacteriia; o__Flavobacteriales; f__Flavobacteriaceae; g__; s__	d__Bacteria	p__Bacteroidota	c__Bacteroidia	o__Flavobacteriales	f__Flavobacteriaceae	g__Flavobacterium	s__Flavobacterium sp014763515	79.63	1.89	GCA_014763515.1_genomic
392	GCF_014844035.1	Flavobacterium sp. MDT1-60	d__Bacteria; p__Bacteroidota; c__Flavobacteriia; o__Flavobacteriales; f__Flavobacteriaceae; g__Flavobacterium; s__	d__Bacteria	p__Bacteroidota	c__Bacteroidia	o__Flavobacteriales	f__Flavobacteriaceae	g__Flavobacterium	s__Flavobacterium sp014844035	100	0.07	GCF_014844035.1_genomic
393	GCA_015234525.1	Flavobacterium sp.	d__Bacteria; p__Bacteroidota; c__Flavobacteriia; o__Flavobacteriales; f__Flavobacteriaceae; g__Flavobacterium; s__	d__Bacteria	p__Bacteroidota	c__Bacteroidia	o__Flavobacteriales	f__Flavobacteriaceae	g__Flavobacterium	s__Flavobacterium sp015234525	99	0.04	GCA_015234525.1_genomic
394	GCF_015351595.1	Flavobacterium sp. LC2016-12	d__Bacteria; p__Bacteroidota; c__Flavobacteriia; o__Flavobacteriales; f__Flavobacteriaceae; g__Flavobacterium; s__	d__Bacteria	p__Bacteroidota	c__Bacteroidia	o__Flavobacteriales	f__Flavobacteriaceae	g__Flavobacterium	s__Flavobacterium sp015351595	100	0.07	GCF_015351595.1_genomic
395	GCA_015478765.1	Flavobacterium sp.	d__Bacteria; p__Bacteroidota; c__Flavobacteriia; o__Flavobacteriales; f__Flavobacteriaceae; g__Flavobacterium; s__	d__Bacteria	p__Bacteroidota	c__Bacteroidia	o__Flavobacteriales	f__Flavobacteriaceae	g__Flavobacterium	s__Flavobacterium sp015478765	87.83	0.19	GCA_015478765.1_genomic
396	GCF_015594725.1	Flavobacterium sp. ALJ2	d__Bacteria; p__Bacteroidota; c__Flavobacteriia; o__Flavobacteriales; f__Flavobacteriaceae; g__Flavobacterium; s__	d__Bacteria	p__Bacteroidota	c__Bacteroidia	o__Flavobacteriales	f__Flavobacteriaceae	g__Flavobacterium	s__Flavobacterium sp015594725	99.99	0	GCF_015594725.1_genomic
397	GCF_015752255.1	Flavobacterium sp. CAN_S2	d__Bacteria; p__Bacteroidota; c__Flavobacteriia; o__Flavobacteriales; f__Flavobacteriaceae; g__Flavobacterium; s__	d__Bacteria	p__Bacteroidota	c__Bacteroidia	o__Flavobacteriales	f__Flavobacteriaceae	g__Flavobacterium	s__Flavobacterium sp015752255	99.96	0.03	GCF_015752255.1_genomic
398	GCA_016714905.1	Flavobacterium sp.	d__Bacteria; p__Bacteroidota; c__Flavobacteriia; o__Flavobacteriales; f__Flavobacteriaceae; g__Flavobacterium; s__	d__Bacteria	p__Bacteroidota	c__Bacteroidia	o__Flavobacteriales	f__Flavobacteriaceae	g__Flavobacterium	s__Flavobacterium sp016714905	89.6	3.2	GCA_016714905.1_genomic
399	GCA_016718345.1	Flavobacterium sp.	d__Bacteria; p__Bacteroidota; c__Flavobacteriia; o__Flavobacteriales; f__Flavobacteriaceae; g__Flavobacterium; s__	d__Bacteria	p__Bacteroidota	c__Bacteroidia	o__Flavobacteriales	f__Flavobacteriaceae	g__Flavobacterium	s__Flavobacterium sp016718345	89.8	3.87	GCA_016718345.1_genomic
400	GCA_016721735.1	Flavobacterium sp.	d__Bacteria; p__Bacteroidota; c__Flavobacteriia; o__Flavobacteriales; f__Flavobacteriaceae; g__Flavobacterium; s__	d__Bacteria	p__Bacteroidota	c__Bacteroidia	o__Flavobacteriales	f__Flavobacteriaceae	g__Flavobacterium	s__Flavobacterium sp016721735	99.31	2.25	GCA_016721735.1_genomic
401	GCA_016787805.1	Flavobacterium sp.	d__Bacteria; p__Bacteroidota; c__Flavobacteriia; o__Flavobacteriales; f__Flavobacteriaceae; g__Flavobacterium; s__	d__Bacteria	p__Bacteroidota	c__Bacteroidia	o__Flavobacteriales	f__Flavobacteriaceae	g__Flavobacterium	s__Flavobacterium sp016787805	99.93	0.16	GCA_016787805.1_genomic
402	GCA_017302935.1	Flavobacteriales bacterium	d__Bacteria; p__Bacteroidota; c__Flavobacteriia; o__Flavobacteriales; f__; g__; s__	d__Bacteria	p__Bacteroidota	c__Bacteroidia	o__Flavobacteriales	f__Flavobacteriaceae	g__Flavobacterium	s__Flavobacterium sp017302935	91.64	1.03	GCA_017302935.1_genomic
403	GCA_017303755.1	Flavobacteriales bacterium	d__Bacteria; p__Bacteroidota; c__Flavobacteriia; o__Flavobacteriales; f__; g__; s__	d__Bacteria	p__Bacteroidota	c__Bacteroidia	o__Flavobacteriales	f__Flavobacteriaceae	g__Flavobacterium	s__Flavobacterium sp017303755	100	0.2	GCA_017303755.1_genomic
404	GCF_017744675.1	Flavobacterium sp.	d__Bacteria; p__Bacteroidota; c__Flavobacteriia; o__Flavobacteriales; f__Flavobacteriaceae; g__Flavobacterium; s__	d__Bacteria	p__Bacteroidota	c__Bacteroidia	o__Flavobacteriales	f__Flavobacteriaceae	g__Flavobacterium	s__Flavobacterium sp017744675	99.97	0.01	GCF_017744675.1_genomic
405	GCF_017833415.1	Flavobacterium sp. 1355	d__Bacteria; p__Bacteroidota; c__Flavobacteriia; o__Flavobacteriales; f__Flavobacteriaceae; g__Flavobacterium; s__	d__Bacteria	p__Bacteroidota	c__Bacteroidia	o__Flavobacteriales	f__Flavobacteriaceae	g__Flavobacterium	s__Flavobacterium sp017833415	100	0.13	GCF_017833415.1_genomic
406	GCF_017875765.1	Flavobacterium sp. CG_23.5	d__Bacteria; p__Bacteroidota; c__Flavobacteriia; o__Flavobacteriales; f__Flavobacteriaceae; g__Flavobacterium; s__	d__Bacteria	p__Bacteroidota	c__Bacteroidia	o__Flavobacteriales	f__Flavobacteriaceae	g__Flavobacterium	s__Flavobacterium sp017875765	100	0.14	GCF_017875765.1_genomic
407	GCA_943325675.2	Flavobacterium psychrophilum	d__Bacteria; p__Bacteroidota; c__Flavobacteriia; o__Flavobacteriales; f__Flavobacteriaceae; g__Flavobacterium; s__Flavobacterium psychrophilum	d__Bacteria	p__Bacteroidota	c__Bacteroidia	o__Flavobacteriales	f__Flavobacteriaceae	g__Flavobacterium	s__Flavobacterium sp017983975	97.38	1.53	GCA_943325675.2_HRS-ES4-bin-57_genomic
408	GCA_017984495.1	Flavobacterium sp.	d__Bacteria; p__Bacteroidota; c__Flavobacteriia; o__Flavobacteriales; f__Flavobacteriaceae; g__Flavobacterium; s__	d__Bacteria	p__Bacteroidota	c__Bacteroidia	o__Flavobacteriales	f__Flavobacteriaceae	g__Flavobacterium	s__Flavobacterium sp017984495	75.06	1.81	GCA_017984495.1_genomic
409	GCA_017984835.1	Flavobacterium sp.	d__Bacteria; p__Bacteroidota; c__Flavobacteriia; o__Flavobacteriales; f__Flavobacteriaceae; g__Flavobacterium; s__	d__Bacteria	p__Bacteroidota	c__Bacteroidia	o__Flavobacteriales	f__Flavobacteriaceae	g__Flavobacterium	s__Flavobacterium sp017984835	83.05	1.72	GCA_017984835.1_genomic
410	GCF_017985075.1	Flavobacterium sp.	d__Bacteria; p__Bacteroidota; c__Flavobacteriia; o__Flavobacteriales; f__Flavobacteriaceae; g__Flavobacterium; s__	d__Bacteria	p__Bacteroidota	c__Bacteroidia	o__Flavobacteriales	f__Flavobacteriaceae	g__Flavobacterium	s__Flavobacterium sp017985075	91.32	1.56	GCF_017985075.1_genomic
411	GCA_017987725.1	Flavobacterium sp.	d__Bacteria; p__Bacteroidota; c__Flavobacteriia; o__Flavobacteriales; f__Flavobacteriaceae; g__Flavobacterium; s__	d__Bacteria	p__Bacteroidota	c__Bacteroidia	o__Flavobacteriales	f__Flavobacteriaceae	g__Flavobacterium	s__Flavobacterium sp017987725	85.1	2.22	GCA_017987725.1_genomic
412	GCA_017988155.1	Flavobacterium sp.	d__Bacteria; p__Bacteroidota; c__Flavobacteriia; o__Flavobacteriales; f__Flavobacteriaceae; g__Flavobacterium; s__	d__Bacteria	p__Bacteroidota	c__Bacteroidia	o__Flavobacteriales	f__Flavobacteriaceae	g__Flavobacterium	s__Flavobacterium sp017988155	68.22	3.64	GCA_017988155.1_genomic
413	GCA_017997935.1	Flavobacterium sp.	d__Bacteria; p__Bacteroidota; c__Flavobacteriia; o__Flavobacteriales; f__Flavobacteriaceae; g__Flavobacterium; s__	d__Bacteria	p__Bacteroidota	c__Bacteroidia	o__Flavobacteriales	f__Flavobacteriaceae	g__Flavobacterium	s__Flavobacterium sp017989775	73.07	0.96	GCA_017997935.1_ASM1799793v1_genomic
414	GCA_035435815.1	Flavobacterium sp.	d__Bacteria; p__Bacteroidota; c__Flavobacteriia; o__Flavobacteriales; f__Flavobacteriaceae; g__Flavobacterium; s__	d__Bacteria	p__Bacteroidota	c__Bacteroidia	o__Flavobacteriales	f__Flavobacteriaceae	g__Flavobacterium	s__Flavobacterium sp017995345	95.76	0.08	GCA_035435815.1_ASM3543581v1_genomic
415	GCA_937924705.1	uncultured Flavobacterium sp.	d__Bacteria; p__Bacteroidota; c__Flavobacteriia; o__Flavobacteriales; f__Flavobacteriaceae; g__Flavobacterium; s__	d__Bacteria	p__Bacteroidota	c__Bacteroidia	o__Flavobacteriales	f__Flavobacteriaceae	g__Flavobacterium	s__Flavobacterium sp017997335	96.82	4.07	GCA_937924705.1_SRR6231150_bin.55_CONCOCT_v1.1_MAG_genomic
416	GCA_018267095.1	Bacteroidota bacterium	d__Bacteria; p__Bacteroidota; c__; o__; f__; g__; s__	d__Bacteria	p__Bacteroidota	c__Bacteroidia	o__Flavobacteriales	f__Flavobacteriaceae	g__Flavobacterium	s__Flavobacterium sp018267095	99.95	0.02	GCA_018267095.1_genomic
417	GCA_018335925.1	Flavobacteriales bacterium	d__Bacteria; p__Bacteroidota; c__Flavobacteriia; o__Flavobacteriales; f__; g__; s__	d__Bacteria	p__Bacteroidota	c__Bacteroidia	o__Flavobacteriales	f__Flavobacteriaceae	g__Flavobacterium	s__Flavobacterium sp018335925	99.89	5.88	GCA_018335925.1_genomic
418	GCA_947630275.1	uncultured Flavobacterium sp.	d__Bacteria; p__Bacteroidota; c__Flavobacteriia; o__Flavobacteriales; f__Flavobacteriaceae; g__Flavobacterium; s__	d__Bacteria	p__Bacteroidota	c__Bacteroidia	o__Flavobacteriales	f__Flavobacteriaceae	g__Flavobacterium	s__Flavobacterium sp018384465	99.95	0.21	GCA_947630275.1_Lapin-021_bin64_genomic
419	GCA_018401995.1	Flavobacterium sp.	d__Bacteria; p__Bacteroidota; c__Flavobacteriia; o__Flavobacteriales; f__Flavobacteriaceae; g__Flavobacterium; s__	d__Bacteria	p__Bacteroidota	c__Bacteroidia	o__Flavobacteriales	f__Flavobacteriaceae	g__Flavobacterium	s__Flavobacterium sp018401995	81.66	2.03	GCA_018401995.1_genomic
420	GCF_018413465.1	Flavobacterium sp. CYK-55	d__Bacteria; p__Bacteroidota; c__Flavobacteriia; o__Flavobacteriales; f__Flavobacteriaceae; g__Flavobacterium; s__	d__Bacteria	p__Bacteroidota	c__Bacteroidia	o__Flavobacteriales	f__Flavobacteriaceae	g__Flavobacterium	s__Flavobacterium sp018413465	99.92	0.1	GCF_018413465.1_genomic
421	GCA_018883065.1	Flavobacterium sp.	d__Bacteria; p__Bacteroidota; c__Flavobacteriia; o__Flavobacteriales; f__Flavobacteriaceae; g__Flavobacterium; s__	d__Bacteria	p__Bacteroidota	c__Bacteroidia	o__Flavobacteriales	f__Flavobacteriaceae	g__Flavobacterium	s__Flavobacterium sp018883065	97.84	0.36	GCA_018883065.1_genomic
422	GCA_019105125.1	Flavobacterium sp.	d__Bacteria; p__Bacteroidota; c__Flavobacteriia; o__Flavobacteriales; f__Flavobacteriaceae; g__Flavobacterium; s__	d__Bacteria	p__Bacteroidota	c__Bacteroidia	o__Flavobacteriales	f__Flavobacteriaceae	g__Flavobacterium	s__Flavobacterium sp019105125	74.65	3.86	GCA_019105125.1_genomic
423	GCF_019345525.1	Flavobacterium sp. NKUCC04_CG	d__Bacteria; p__Bacteroidota; c__Flavobacteriia; o__Flavobacteriales; f__Flavobacteriaceae; g__Flavobacterium; s__	d__Bacteria	p__Bacteroidota	c__Bacteroidia	o__Flavobacteriales	f__Flavobacteriaceae	g__Flavobacterium	s__Flavobacterium sp019345525	100	0.05	GCF_019345525.1_genomic
424	GCF_019656315.1	Flavobacterium sp. UMI-01	d__Bacteria; p__Bacteroidota; c__Flavobacteriia; o__Flavobacteriales; f__Flavobacteriaceae; g__Flavobacterium; s__	d__Bacteria	p__Bacteroidota	c__Bacteroidia	o__Flavobacteriales	f__Flavobacteriaceae	g__Flavobacterium	s__Flavobacterium sp019656315	99.94	0.34	GCF_019656315.1_genomic
425	GCA_019752245.1	Flavobacteriaceae bacterium	d__Bacteria; p__Bacteroidota; c__Flavobacteriia; o__Flavobacteriales; f__Flavobacteriaceae; g__; s__	d__Bacteria	p__Bacteroidota	c__Bacteroidia	o__Flavobacteriales	f__Flavobacteriaceae	g__Flavobacterium	s__Flavobacterium sp019752245	76.66	0.67	GCA_019752245.1_genomic
426	GCA_020048955.1	Flavobacterium sp.	d__Bacteria; p__Bacteroidota; c__Flavobacteriia; o__Flavobacteriales; f__Flavobacteriaceae; g__Flavobacterium; s__	d__Bacteria	p__Bacteroidota	c__Bacteroidia	o__Flavobacteriales	f__Flavobacteriaceae	g__Flavobacterium	s__Flavobacterium sp020048955	88.43	0.38	GCA_020048955.1_genomic
427	GCA_020161455.1	Bacteroidota bacterium	d__Bacteria; p__Bacteroidota; c__; o__; f__; g__; s__	d__Bacteria	p__Bacteroidota	c__Bacteroidia	o__Flavobacteriales	f__Flavobacteriaceae	g__Flavobacterium	s__Flavobacterium sp020161455	99.85	0.29	GCA_020161455.1_genomic
428	GCF_020217025.1	Flavobacterium sp.	d__Bacteria; p__Bacteroidota; c__Flavobacteriia; o__Flavobacteriales; f__Flavobacteriaceae; g__Flavobacterium; s__	d__Bacteria	p__Bacteroidota	c__Bacteroidia	o__Flavobacteriales	f__Flavobacteriaceae	g__Flavobacterium	s__Flavobacterium sp020217025	92.75	1.47	GCF_020217025.1_genomic
429	GCA_020403245.1	Flavobacterium sp.	d__Bacteria; p__Bacteroidota; c__Flavobacteriia; o__Flavobacteriales; f__Flavobacteriaceae; g__Flavobacterium; s__	d__Bacteria	p__Bacteroidota	c__Bacteroidia	o__Flavobacteriales	f__Flavobacteriaceae	g__Flavobacterium	s__Flavobacterium sp020403245	99.81	1.55	GCA_020403245.1_genomic
430	GCA_020635875.1	Flavobacteriales bacterium	d__Bacteria; p__Bacteroidota; c__Flavobacteriia; o__Flavobacteriales; f__; g__; s__	d__Bacteria	p__Bacteroidota	c__Bacteroidia	o__Flavobacteriales	f__Flavobacteriaceae	g__Flavobacterium	s__Flavobacterium sp020635875	76.72	0.32	GCA_020635875.1_genomic
431	GCF_020991415.1	Flavobacterium sp. ENC	d__Bacteria; p__Bacteroidota; c__Flavobacteriia; o__Flavobacteriales; f__Flavobacteriaceae; g__Flavobacterium; s__	d__Bacteria	p__Bacteroidota	c__Bacteroidia	o__Flavobacteriales	f__Flavobacteriaceae	g__Flavobacterium	s__Flavobacterium sp020991415	99.99	0.01	GCF_020991415.1_genomic
432	GCF_020991455.1	Flavobacterium sp. JAS	d__Bacteria; p__Bacteroidota; c__Flavobacteriia; o__Flavobacteriales; f__Flavobacteriaceae; g__Flavobacterium; s__	d__Bacteria	p__Bacteroidota	c__Bacteroidia	o__Flavobacteriales	f__Flavobacteriaceae	g__Flavobacterium	s__Flavobacterium sp020991455	99.93	1.1	GCF_020991455.1_genomic
433	GCA_021151665.1	Flavobacteriaceae bacterium	d__Bacteria; p__Bacteroidota; c__Flavobacteriia; o__Flavobacteriales; f__Flavobacteriaceae; g__; s__	d__Bacteria	p__Bacteroidota	c__Bacteroidia	o__Flavobacteriales	f__Flavobacteriaceae	g__Flavobacterium	s__Flavobacterium sp021151665	98.47	0	GCA_021151665.1_genomic
434	GCF_021151785.1	Flavobacterium sp.	d__Bacteria; p__Bacteroidota; c__Flavobacteriia; o__Flavobacteriales; f__Flavobacteriaceae; g__Flavobacterium; s__	d__Bacteria	p__Bacteroidota	c__Bacteroidia	o__Flavobacteriales	f__Flavobacteriaceae	g__Flavobacterium	s__Flavobacterium sp021151785	99.48	1	GCF_021151785.1_genomic
435	GCF_021608185.1	Flavobacterium sp. AS60	d__Bacteria; p__Bacteroidota; c__Flavobacteriia; o__Flavobacteriales; f__Flavobacteriaceae; g__Flavobacterium; s__	d__Bacteria	p__Bacteroidota	c__Bacteroidia	o__Flavobacteriales	f__Flavobacteriaceae	g__Flavobacterium	s__Flavobacterium sp021608185	100	0.04	GCF_021608185.1_genomic
436	GCF_021608265.1	Flavobacterium sp. WG47	d__Bacteria; p__Bacteroidota; c__Flavobacteriia; o__Flavobacteriales; f__Flavobacteriaceae; g__Flavobacterium; s__	d__Bacteria	p__Bacteroidota	c__Bacteroidia	o__Flavobacteriales	f__Flavobacteriaceae	g__Flavobacterium	s__Flavobacterium sp021608265	99.94	0.02	GCF_021608265.1_genomic
437	GCA_021740105.1	Flavobacterium sp.	d__Bacteria; p__Bacteroidota; c__Flavobacteriia; o__Flavobacteriales; f__Flavobacteriaceae; g__Flavobacterium; s__	d__Bacteria	p__Bacteroidota	c__Bacteroidia	o__Flavobacteriales	f__Flavobacteriaceae	g__Flavobacterium	s__Flavobacterium sp021740105	97.89	0.02	GCA_021740105.1_genomic
438	GCF_022012335.1	Flavobacterium sp. SM15	d__Bacteria; p__Bacteroidota; c__Flavobacteriia; o__Flavobacteriales; f__Flavobacteriaceae; g__Flavobacterium; s__	d__Bacteria	p__Bacteroidota	c__Bacteroidia	o__Flavobacteriales	f__Flavobacteriaceae	g__Flavobacterium	s__Flavobacterium sp022012335	100	0.08	GCF_022012335.1_genomic
439	GCF_022532105.1	Flavobacterium sp. HJ-32-4	d__Bacteria; p__Bacteroidota; c__Flavobacteriia; o__Flavobacteriales; f__Flavobacteriaceae; g__Flavobacterium; s__	d__Bacteria	p__Bacteroidota	c__Bacteroidia	o__Flavobacteriales	f__Flavobacteriaceae	g__Flavobacterium	s__Flavobacterium sp022532105	99.97	0.07	GCF_022532105.1_genomic
440	GCA_035453285.1	Flavobacterium sp.	d__Bacteria; p__Bacteroidota; c__Flavobacteriia; o__Flavobacteriales; f__Flavobacteriaceae; g__Flavobacterium; s__	d__Bacteria	p__Bacteroidota	c__Bacteroidia	o__Flavobacteriales	f__Flavobacteriaceae	g__Flavobacterium	s__Flavobacterium sp022709825	92.79	0.56	GCA_035453285.1_ASM3545328v1_genomic
441	GCA_022758945.1	Lentimicrobium sp.	d__Bacteria; p__Bacteroidota; c__Bacteroidia; o__Bacteroidales; f__Lentimicrobiaceae; g__Lentimicrobium; s__	d__Bacteria	p__Bacteroidota	c__Bacteroidia	o__Flavobacteriales	f__Flavobacteriaceae	g__Flavobacterium	s__Flavobacterium sp022758945	84.93	0.54	GCA_022758945.1_genomic
442	GCF_023151265.1	Flavobacterium sp.	d__Bacteria; p__Bacteroidota; c__Flavobacteriia; o__Flavobacteriales; f__Flavobacteriaceae; g__Flavobacterium; s__	d__Bacteria	p__Bacteroidota	c__Bacteroidia	o__Flavobacteriales	f__Flavobacteriaceae	g__Flavobacterium	s__Flavobacterium sp023151265	96.29	1.9	GCF_023151265.1_genomic
443	GCA_023213215.1	Flavobacterium sp. JAD_PAG50586_2	d__Bacteria; p__Bacteroidota; c__Flavobacteriia; o__Flavobacteriales; f__Flavobacteriaceae; g__Flavobacterium; s__	d__Bacteria	p__Bacteroidota	c__Bacteroidia	o__Flavobacteriales	f__Flavobacteriaceae	g__Flavobacterium	s__Flavobacterium sp023213215	94.56	1.11	GCA_023213215.1_genomic
444	GCF_023251135.1	Flavobacterium sp.	d__Bacteria; p__Bacteroidota; c__Flavobacteriia; o__Flavobacteriales; f__Flavobacteriaceae; g__Flavobacterium; s__	d__Bacteria	p__Bacteroidota	c__Bacteroidia	o__Flavobacteriales	f__Flavobacteriaceae	g__Flavobacterium	s__Flavobacterium sp023251135	99.94	0.02	GCF_023251135.1_ASM2325113v1_genomic
445	GCA_023253295.1	Flavobacterium sp.	d__Bacteria; p__Bacteroidota; c__Flavobacteriia; o__Flavobacteriales; f__Flavobacteriaceae; g__Flavobacterium; s__	d__Bacteria	p__Bacteroidota	c__Bacteroidia	o__Flavobacteriales	f__Flavobacteriaceae	g__Flavobacterium	s__Flavobacterium sp023253295	75.48	2.85	GCA_023253295.1_genomic
446	GCA_023259675.1	Flavobacterium sp.	d__Bacteria; p__Bacteroidota; c__Flavobacteriia; o__Flavobacteriales; f__Flavobacteriaceae; g__Flavobacterium; s__	d__Bacteria	p__Bacteroidota	c__Bacteroidia	o__Flavobacteriales	f__Flavobacteriaceae	g__Flavobacterium	s__Flavobacterium sp023259675	82.33	3.14	GCA_023259675.1_genomic
447	GCF_023278045.1	Flavobacterium sp. K5-23	d__Bacteria; p__Bacteroidota; c__Flavobacteriia; o__Flavobacteriales; f__Flavobacteriaceae; g__Flavobacterium; s__	d__Bacteria	p__Bacteroidota	c__Bacteroidia	o__Flavobacteriales	f__Flavobacteriaceae	g__Flavobacterium	s__Flavobacterium sp023278045	99.97	0.06	GCF_023278045.1_genomic
448	GCA_023386255.1	Bacteroidota bacterium	d__Bacteria; p__Bacteroidota; c__; o__; f__; g__; s__	d__Bacteria	p__Bacteroidota	c__Bacteroidia	o__Flavobacteriales	f__Flavobacteriaceae	g__Flavobacterium	s__Flavobacterium sp023386255	72.29	0.65	GCA_023386255.1_genomic
449	GCA_023386585.1	Bacteroidota bacterium	d__Bacteria; p__Bacteroidota; c__; o__; f__; g__; s__	d__Bacteria	p__Bacteroidota	c__Bacteroidia	o__Flavobacteriales	f__Flavobacteriaceae	g__Flavobacterium	s__Flavobacterium sp023386585	99.98	1.27	GCA_023386585.1_genomic
450	GCA_023387965.1	Bacteroidota bacterium	d__Bacteria; p__Bacteroidota; c__; o__; f__; g__; s__	d__Bacteria	p__Bacteroidota	c__Bacteroidia	o__Flavobacteriales	f__Flavobacteriaceae	g__Flavobacterium	s__Flavobacterium sp023387965	93.17	1.82	GCA_023387965.1_genomic
451	GCA_023390775.1	Bacteroidota bacterium	d__Bacteria; p__Bacteroidota; c__; o__; f__; g__; s__	d__Bacteria	p__Bacteroidota	c__Bacteroidia	o__Flavobacteriales	f__Flavobacteriaceae	g__Flavobacterium	s__Flavobacterium sp023390775	94.01	0.21	GCA_023390775.1_genomic
452	GCA_023393485.1	Bacteroidota bacterium	d__Bacteria; p__Bacteroidota; c__; o__; f__; g__; s__	d__Bacteria	p__Bacteroidota	c__Bacteroidia	o__Flavobacteriales	f__Flavobacteriaceae	g__Flavobacterium	s__Flavobacterium sp023393485	68.75	0.56	GCA_023393485.1_genomic
453	GCA_023427845.1	Bacteroidota bacterium	d__Bacteria; p__Bacteroidota; c__; o__; f__; g__; s__	d__Bacteria	p__Bacteroidota	c__Bacteroidia	o__Flavobacteriales	f__Flavobacteriaceae	g__Flavobacterium	s__Flavobacterium sp023427845	89.55	0.41	GCA_023427845.1_genomic
454	GCA_023434025.1	Bacteroidota bacterium	d__Bacteria; p__Bacteroidota; c__; o__; f__; g__; s__	d__Bacteria	p__Bacteroidota	c__Bacteroidia	o__Flavobacteriales	f__Flavobacteriaceae	g__Flavobacterium	s__Flavobacterium sp023434025	99.48	0.07	GCA_023434025.1_genomic
455	GCA_023437485.1	Bacteroidota bacterium	d__Bacteria; p__Bacteroidota; c__; o__; f__; g__; s__	d__Bacteria	p__Bacteroidota	c__Bacteroidia	o__Flavobacteriales	f__Flavobacteriaceae	g__Flavobacterium	s__Flavobacterium sp023437485	87.98	0.04	GCA_023437485.1_genomic
456	GCA_023446155.1	Bacteroidota bacterium	d__Bacteria; p__Bacteroidota; c__; o__; f__; g__; s__	d__Bacteria	p__Bacteroidota	c__Bacteroidia	o__Flavobacteriales	f__Flavobacteriaceae	g__Flavobacterium	s__Flavobacterium sp023446155	99.85	0.1	GCA_023446155.1_genomic
457	GCA_023437705.1	Bacteroidota bacterium	d__Bacteria; p__Bacteroidota; c__; o__; f__; g__; s__	d__Bacteria	p__Bacteroidota	c__Bacteroidia	o__Flavobacteriales	f__Flavobacteriaceae	g__Flavobacterium	s__Flavobacterium sp023457535	96.3	3.09	GCA_023437705.1_ASM2343770v1_genomic
458	GCF_024054175.1	Flavobacterium sp. NRK1	d__Bacteria; p__Bacteroidota; c__Flavobacteriia; o__Flavobacteriales; f__Flavobacteriaceae; g__Flavobacterium; s__	d__Bacteria	p__Bacteroidota	c__Bacteroidia	o__Flavobacteriales	f__Flavobacteriaceae	g__Flavobacterium	s__Flavobacterium sp024054175	99.8	0.28	GCF_024054175.1_genomic
459	GCF_024171535.1	Flavobacterium sp. HSC-61S13	d__Bacteria; p__Bacteroidota; c__Flavobacteriia; o__Flavobacteriales; f__Flavobacteriaceae; g__Flavobacterium; s__	d__Bacteria	p__Bacteroidota	c__Bacteroidia	o__Flavobacteriales	f__Flavobacteriaceae	g__Flavobacterium	s__Flavobacterium sp024171535	99.99	0.26	GCF_024171535.1_genomic
460	GCF_024171645.1	Flavobacterium sp. HSC-32F16	d__Bacteria; p__Bacteroidota; c__Flavobacteriia; o__Flavobacteriales; f__Flavobacteriaceae; g__Flavobacterium; s__	d__Bacteria	p__Bacteroidota	c__Bacteroidia	o__Flavobacteriales	f__Flavobacteriaceae	g__Flavobacterium	s__Flavobacterium sp024171645	99.98	0.15	GCF_024171645.1_genomic
461	GCF_024305175.1	Flavobacterium sp.	d__Bacteria; p__Bacteroidota; c__Flavobacteriia; o__Flavobacteriales; f__Flavobacteriaceae; g__Flavobacterium; s__	d__Bacteria	p__Bacteroidota	c__Bacteroidia	o__Flavobacteriales	f__Flavobacteriaceae	g__Flavobacterium	s__Flavobacterium sp024305175	99.97	0.18	GCF_024305175.1_genomic
462	GCF_024642105.1	Flavobacterium sp.	d__Bacteria; p__Bacteroidota; c__Flavobacteriia; o__Flavobacteriales; f__Flavobacteriaceae; g__Flavobacterium; s__	d__Bacteria	p__Bacteroidota	c__Bacteroidia	o__Flavobacteriales	f__Flavobacteriaceae	g__Flavobacterium	s__Flavobacterium sp024642105	95.99	0	GCF_024642105.1_genomic
463	GCA_024642295.1	Flavobacterium sp.	d__Bacteria; p__Bacteroidota; c__Flavobacteriia; o__Flavobacteriales; f__Flavobacteriaceae; g__Flavobacterium; s__	d__Bacteria	p__Bacteroidota	c__Bacteroidia	o__Flavobacteriales	f__Flavobacteriaceae	g__Flavobacterium	s__Flavobacterium sp024642295	68.87	2.74	GCA_024642295.1_genomic
464	GCA_947475745.1	Flavobacteriaceae bacterium	d__Bacteria; p__Bacteroidota; c__Flavobacteriia; o__Flavobacteriales; f__Flavobacteriaceae; g__; s__	d__Bacteria	p__Bacteroidota	c__Bacteroidia	o__Flavobacteriales	f__Flavobacteriaceae	g__Flavobacterium	s__Flavobacterium sp024644655	99.42	1.59	GCA_947475745.1_RH-23may17-519_genomic
465	GCF_024699965.1	Flavobacterium sp. J372	d__Bacteria; p__Bacteroidota; c__Flavobacteriia; o__Flavobacteriales; f__Flavobacteriaceae; g__Flavobacterium; s__	d__Bacteria	p__Bacteroidota	c__Bacteroidia	o__Flavobacteriales	f__Flavobacteriaceae	g__Flavobacterium	s__Flavobacterium sp024699965	95.01	3.87	GCF_024699965.1_genomic
466	GCA_024709705.1	Flavobacterium sp.	d__Bacteria; p__Bacteroidota; c__Flavobacteriia; o__Flavobacteriales; f__Flavobacteriaceae; g__Flavobacterium; s__	d__Bacteria	p__Bacteroidota	c__Bacteroidia	o__Flavobacteriales	f__Flavobacteriaceae	g__Flavobacterium	s__Flavobacterium sp024709705	82.02	0.79	GCA_024709705.1_genomic
467	GCF_024710485.1	Flavobacterium sp.	d__Bacteria; p__Bacteroidota; c__Flavobacteriia; o__Flavobacteriales; f__Flavobacteriaceae; g__Flavobacterium; s__	d__Bacteria	p__Bacteroidota	c__Bacteroidia	o__Flavobacteriales	f__Flavobacteriaceae	g__Flavobacterium	s__Flavobacterium sp024710485	99.99	0.07	GCF_024710485.1_genomic
468	GCF_945957635.1	uncultured Flavobacterium sp.	d__Bacteria; p__Bacteroidota; c__Flavobacteriia; o__Flavobacteriales; f__Flavobacteriaceae; g__Flavobacterium; s__	d__Bacteria	p__Bacteroidota	c__Bacteroidia	o__Flavobacteriales	f__Flavobacteriaceae	g__Flavobacterium	s__Flavobacterium sp025252405	100	0.79	GCF_945957635.1_SRR12456166_bin.2_metaWRAP_v1.3_MAG_genomic
469	GCA_025351785.1	Flavobacterium sp.	d__Bacteria; p__Bacteroidota; c__Flavobacteriia; o__Flavobacteriales; f__Flavobacteriaceae; g__Flavobacterium; s__	d__Bacteria	p__Bacteroidota	c__Bacteroidia	o__Flavobacteriales	f__Flavobacteriaceae	g__Flavobacterium	s__Flavobacterium sp025351785	99.94	0.77	GCA_025351785.1_genomic
470	GCF_025352015.1	Flavobacterium sp.	d__Bacteria; p__Bacteroidota; c__Flavobacteriia; o__Flavobacteriales; f__Flavobacteriaceae; g__Flavobacterium; s__	d__Bacteria	p__Bacteroidota	c__Bacteroidia	o__Flavobacteriales	f__Flavobacteriaceae	g__Flavobacterium	s__Flavobacterium sp025352015	99.73	0.74	GCF_025352015.1_genomic
471	GCF_025352425.1	Flavobacterium sp.	d__Bacteria; p__Bacteroidota; c__Flavobacteriia; o__Flavobacteriales; f__Flavobacteriaceae; g__Flavobacterium; s__	d__Bacteria	p__Bacteroidota	c__Bacteroidia	o__Flavobacteriales	f__Flavobacteriaceae	g__Flavobacterium	s__Flavobacterium sp025352425	99.54	0.35	GCF_025352425.1_genomic
472	GCF_025717045.1	Flavobacterium sp. SH_e	d__Bacteria; p__Bacteroidota; c__Flavobacteriia; o__Flavobacteriales; f__Flavobacteriaceae; g__Flavobacterium; s__	d__Bacteria	p__Bacteroidota	c__Bacteroidia	o__Flavobacteriales	f__Flavobacteriaceae	g__Flavobacterium	s__Flavobacterium sp025717045	99.99	0	GCF_025717045.1_genomic
473	GCF_025947065.1	Flavobacterium sp. N1736	d__Bacteria; p__Bacteroidota; c__Flavobacteriia; o__Flavobacteriales; f__Flavobacteriaceae; g__Flavobacterium; s__	d__Bacteria	p__Bacteroidota	c__Bacteroidia	o__Flavobacteriales	f__Flavobacteriaceae	g__Flavobacterium	s__Flavobacterium sp025947065	99.97	0.05	GCF_025947065.1_genomic
474	GCF_025947145.1	Flavobacterium sp. N1994	d__Bacteria; p__Bacteroidota; c__Flavobacteriia; o__Flavobacteriales; f__Flavobacteriaceae; g__Flavobacterium; s__	d__Bacteria	p__Bacteroidota	c__Bacteroidia	o__Flavobacteriales	f__Flavobacteriaceae	g__Flavobacterium	s__Flavobacterium sp025947145	99.98	0.08	GCF_025947145.1_genomic
475	GCF_025947185.1	Flavobacterium sp. N2038	d__Bacteria; p__Bacteroidota; c__Flavobacteriia; o__Flavobacteriales; f__Flavobacteriaceae; g__Flavobacterium; s__	d__Bacteria	p__Bacteroidota	c__Bacteroidia	o__Flavobacteriales	f__Flavobacteriaceae	g__Flavobacterium	s__Flavobacterium sp025947185	99.59	0.15	GCF_025947185.1_genomic
476	GCF_025947285.1	Flavobacterium sp. N2820	d__Bacteria; p__Bacteroidota; c__Flavobacteriia; o__Flavobacteriales; f__Flavobacteriaceae; g__Flavobacterium; s__	d__Bacteria	p__Bacteroidota	c__Bacteroidia	o__Flavobacteriales	f__Flavobacteriaceae	g__Flavobacterium	s__Flavobacterium sp025947285	99.99	0.34	GCF_025947285.1_genomic
477	GCF_025947305.1	Flavobacterium sp. N3904	d__Bacteria; p__Bacteroidota; c__Flavobacteriia; o__Flavobacteriales; f__Flavobacteriaceae; g__Flavobacterium; s__	d__Bacteria	p__Bacteroidota	c__Bacteroidia	o__Flavobacteriales	f__Flavobacteriaceae	g__Flavobacterium	s__Flavobacterium sp025947305	100	0.01	GCF_025947305.1_genomic
478	GCF_025947365.1	Flavobacterium sp. N502540	d__Bacteria; p__Bacteroidota; c__Flavobacteriia; o__Flavobacteriales; f__Flavobacteriaceae; g__Flavobacterium; s__	d__Bacteria	p__Bacteroidota	c__Bacteroidia	o__Flavobacteriales	f__Flavobacteriaceae	g__Flavobacterium	s__Flavobacterium sp025947365	100	0.39	GCF_025947365.1_genomic
479	GCF_025960985.1	Flavobacterium sp. 7A	d__Bacteria; p__Bacteroidota; c__Flavobacteriia; o__Flavobacteriales; f__Flavobacteriaceae; g__Flavobacterium; s__	d__Bacteria	p__Bacteroidota	c__Bacteroidia	o__Flavobacteriales	f__Flavobacteriaceae	g__Flavobacterium	s__Flavobacterium sp025960985	100	0	GCF_025960985.1_genomic
480	GCF_026107645.2	Flavobacterium sp. MFBS3-15	d__Bacteria; p__Bacteroidota; c__Flavobacteriia; o__Flavobacteriales; f__Flavobacteriaceae; g__Flavobacterium; s__	d__Bacteria	p__Bacteroidota	c__Bacteroidia	o__Flavobacteriales	f__Flavobacteriaceae	g__Flavobacterium	s__Flavobacterium sp026107645	99.83	0.11	GCF_026107645.2_genomic
481	GCA_026390995.1	Flavobacterium sp.	d__Bacteria; p__Bacteroidota; c__Flavobacteriia; o__Flavobacteriales; f__Flavobacteriaceae; g__Flavobacterium; s__	d__Bacteria	p__Bacteroidota	c__Bacteroidia	o__Flavobacteriales	f__Flavobacteriaceae	g__Flavobacterium	s__Flavobacterium sp026390995	93.74	0.49	GCA_026390995.1_genomic
482	GCF_027482425.1	Flavobacterium sp.	d__Bacteria; p__Bacteroidota; c__Flavobacteriia; o__Flavobacteriales; f__Flavobacteriaceae; g__Flavobacterium; s__	d__Bacteria	p__Bacteroidota	c__Bacteroidia	o__Flavobacteriales	f__Flavobacteriaceae	g__Flavobacterium	s__Flavobacterium sp027482425	100	0.09	GCF_027482425.1_genomic
483	GCA_027483785.1	Flavobacterium sp.	d__Bacteria; p__Bacteroidota; c__Flavobacteriia; o__Flavobacteriales; f__Flavobacteriaceae; g__Flavobacterium; s__	d__Bacteria	p__Bacteroidota	c__Bacteroidia	o__Flavobacteriales	f__Flavobacteriaceae	g__Flavobacterium	s__Flavobacterium sp027483785	76.88	0.83	GCA_027483785.1_genomic
484	GCF_027483985.1	Flavobacterium sp.	d__Bacteria; p__Bacteroidota; c__Flavobacteriia; o__Flavobacteriales; f__Flavobacteriaceae; g__Flavobacterium; s__	d__Bacteria	p__Bacteroidota	c__Bacteroidia	o__Flavobacteriales	f__Flavobacteriaceae	g__Flavobacterium	s__Flavobacterium sp027483985	95.47	0.08	GCF_027483985.1_genomic
485	GCF_027484205.1	Flavobacterium sp.	d__Bacteria; p__Bacteroidota; c__Flavobacteriia; o__Flavobacteriales; f__Flavobacteriaceae; g__Flavobacterium; s__	d__Bacteria	p__Bacteroidota	c__Bacteroidia	o__Flavobacteriales	f__Flavobacteriaceae	g__Flavobacterium	s__Flavobacterium sp027484205	99.96	0.01	GCF_027484205.1_genomic
486	GCF_027484705.1	Flavobacterium sp.	d__Bacteria; p__Bacteroidota; c__Flavobacteriia; o__Flavobacteriales; f__Flavobacteriaceae; g__Flavobacterium; s__	d__Bacteria	p__Bacteroidota	c__Bacteroidia	o__Flavobacteriales	f__Flavobacteriaceae	g__Flavobacterium	s__Flavobacterium sp027484705	99.83	0.05	GCF_027484705.1_genomic
487	GCA_027484725.1	Flavobacterium sp.	d__Bacteria; p__Bacteroidota; c__Flavobacteriia; o__Flavobacteriales; f__Flavobacteriaceae; g__Flavobacterium; s__	d__Bacteria	p__Bacteroidota	c__Bacteroidia	o__Flavobacteriales	f__Flavobacteriaceae	g__Flavobacterium	s__Flavobacterium sp027484725	99.91	0	GCA_027484725.1_genomic
488	GCF_027484945.1	Flavobacterium sp.	d__Bacteria; p__Bacteroidota; c__Flavobacteriia; o__Flavobacteriales; f__Flavobacteriaceae; g__Flavobacterium; s__	d__Bacteria	p__Bacteroidota	c__Bacteroidia	o__Flavobacteriales	f__Flavobacteriaceae	g__Flavobacterium	s__Flavobacterium sp027484945	89.59	0.11	GCF_027484945.1_genomic
489	GCA_027484465.1	Flavobacteriaceae bacterium	d__Bacteria; p__Bacteroidota; c__Flavobacteriia; o__Flavobacteriales; f__Flavobacteriaceae; g__; s__	d__Bacteria	p__Bacteroidota	c__Bacteroidia	o__Flavobacteriales	f__Flavobacteriaceae	g__Flavobacterium	s__Flavobacterium sp027490305	99.98	5.1	GCA_027484465.1_ASM2748446v1_genomic
490	GCF_027490375.1	Flavobacterium sp.	d__Bacteria; p__Bacteroidota; c__Flavobacteriia; o__Flavobacteriales; f__Flavobacteriaceae; g__Flavobacterium; s__	d__Bacteria	p__Bacteroidota	c__Bacteroidia	o__Flavobacteriales	f__Flavobacteriaceae	g__Flavobacterium	s__Flavobacterium sp027490375	99.98	0.02	GCF_027490375.1_genomic
491	GCF_027531705.1	Flavobacterium sp.	d__Bacteria; p__Bacteroidota; c__Flavobacteriia; o__Flavobacteriales; f__Flavobacteriaceae; g__Flavobacterium; s__	d__Bacteria	p__Bacteroidota	c__Bacteroidia	o__Flavobacteriales	f__Flavobacteriaceae	g__Flavobacterium	s__Flavobacterium sp027531705	99.99	0	GCF_027531705.1_genomic
492	GCF_027531905.1	Flavobacterium sp.	d__Bacteria; p__Bacteroidota; c__Flavobacteriia; o__Flavobacteriales; f__Flavobacteriaceae; g__Flavobacterium; s__	d__Bacteria	p__Bacteroidota	c__Bacteroidia	o__Flavobacteriales	f__Flavobacteriaceae	g__Flavobacterium	s__Flavobacterium sp027531905	100	0.01	GCF_027531905.1_genomic
493	GCF_027533505.1	Flavobacterium sp.	d__Bacteria; p__Bacteroidota; c__Flavobacteriia; o__Flavobacteriales; f__Flavobacteriaceae; g__Flavobacterium; s__	d__Bacteria	p__Bacteroidota	c__Bacteroidia	o__Flavobacteriales	f__Flavobacteriaceae	g__Flavobacterium	s__Flavobacterium sp027533505	99.97	0.17	GCF_027533505.1_genomic
494	GCF_025947205.1	Flavobacterium sp. N2155	d__Bacteria; p__Bacteroidota; c__Flavobacteriia; o__Flavobacteriales; f__Flavobacteriaceae; g__Flavobacterium; s__	d__Bacteria	p__Bacteroidota	c__Bacteroidia	o__Flavobacteriales	f__Flavobacteriaceae	g__Flavobacterium	s__Flavobacterium sp028473145	99.94	0.06	GCF_025947205.1_ASM2594720v1_genomic
495	GCF_028689845.1	Flavobacterium sp.	d__Bacteria; p__Bacteroidota; c__Flavobacteriia; o__Flavobacteriales; f__Flavobacteriaceae; g__Flavobacterium; s__	d__Bacteria	p__Bacteroidota	c__Bacteroidia	o__Flavobacteriales	f__Flavobacteriaceae	g__Flavobacterium	s__Flavobacterium sp028689845	90.77	0.19	GCF_028689845.1_genomic
496	GCF_028712645.1	Flavobacterium sp.	d__Bacteria; p__Bacteroidota; c__Flavobacteriia; o__Flavobacteriales; f__Flavobacteriaceae; g__Flavobacterium; s__	d__Bacteria	p__Bacteroidota	c__Bacteroidia	o__Flavobacteriales	f__Flavobacteriaceae	g__Flavobacterium	s__Flavobacterium sp028712645	92.12	4.74	GCF_028712645.1_genomic
497	GCF_028736155.1	Flavobacterium sp. KACC 22763	d__Bacteria; p__Bacteroidota; c__Flavobacteriia; o__Flavobacteriales; f__Flavobacteriaceae; g__Flavobacterium; s__	d__Bacteria	p__Bacteroidota	c__Bacteroidia	o__Flavobacteriales	f__Flavobacteriaceae	g__Flavobacterium	s__Flavobacterium sp028736155	99.94	0.42	GCF_028736155.1_genomic
498	GCF_028867935.2	Flavobacterium sp. SUN052	d__Bacteria; p__Bacteroidota; c__Flavobacteriia; o__Flavobacteriales; f__Flavobacteriaceae; g__Flavobacterium; s__	d__Bacteria	p__Bacteroidota	c__Bacteroidia	o__Flavobacteriales	f__Flavobacteriaceae	g__Flavobacterium	s__Flavobacterium sp028867935	99.99	0.03	GCF_028867935.2_genomic
499	GCF_028867965.2	Flavobacterium sp. SUN046	d__Bacteria; p__Bacteroidota; c__Flavobacteriia; o__Flavobacteriales; f__Flavobacteriaceae; g__Flavobacterium; s__	d__Bacteria	p__Bacteroidota	c__Bacteroidia	o__Flavobacteriales	f__Flavobacteriaceae	g__Flavobacterium	s__Flavobacterium sp028867965	99.98	0.71	GCF_028867965.2_genomic
500	GCF_029242675.1	Flavobacterium sp.	d__Bacteria; p__Bacteroidota; c__Flavobacteriia; o__Flavobacteriales; f__Flavobacteriaceae; g__Flavobacterium; s__	d__Bacteria	p__Bacteroidota	c__Bacteroidia	o__Flavobacteriales	f__Flavobacteriaceae	g__Flavobacterium	s__Flavobacterium sp029242675	95.49	2.78	GCF_029242675.1_genomic
501	GCF_029320955.1	Flavobacterium sp. YJ01	d__Bacteria; p__Bacteroidota; c__Flavobacteriia; o__Flavobacteriales; f__Flavobacteriaceae; g__Flavobacterium; s__	d__Bacteria	p__Bacteroidota	c__Bacteroidia	o__Flavobacteriales	f__Flavobacteriaceae	g__Flavobacterium	s__Flavobacterium sp029320955	99.97	3.41	GCF_029320955.1_genomic
502	GCA_029561105.1	Bacteroidota bacterium	d__Bacteria; p__Bacteroidota; c__; o__; f__; g__; s__	d__Bacteria	p__Bacteroidota	c__Bacteroidia	o__Flavobacteriales	f__Flavobacteriaceae	g__Flavobacterium	s__Flavobacterium sp029561105	97.78	4.59	GCA_029561105.1_ASM2956110v1_genomic
503	GCA_945865895.1	Chitinophaga pinensis	d__Bacteria; p__Bacteroidota; c__Chitinophagia; o__Chitinophagales; f__Chitinophagaceae; g__Chitinophaga; s__Chitinophaga pinensis	d__Bacteria	p__Bacteroidota	c__Bacteroidia	o__Flavobacteriales	f__Flavobacteriaceae	g__Flavobacterium	s__Flavobacterium sp029866065	92.42	5.85	GCA_945865895.1_TrE-25oct19-225_genomic
504	GCF_029945805.1	Flavobacterium sp.	d__Bacteria; p__Bacteroidota; c__Flavobacteriia; o__Flavobacteriales; f__Flavobacteriaceae; g__Flavobacterium; s__	d__Bacteria	p__Bacteroidota	c__Bacteroidia	o__Flavobacteriales	f__Flavobacteriaceae	g__Flavobacterium	s__Flavobacterium sp029945805	99.98	1.61	GCF_029945805.1_genomic
505	GCA_029946065.1	Flavobacterium sp.	d__Bacteria; p__Bacteroidota; c__Flavobacteriia; o__Flavobacteriales; f__Flavobacteriaceae; g__Flavobacterium; s__	d__Bacteria	p__Bacteroidota	c__Bacteroidia	o__Flavobacteriales	f__Flavobacteriaceae	g__Flavobacterium	s__Flavobacterium sp029946065	99.98	0.03	GCA_029946065.1_genomic
506	GCA_029959285.1	Flavobacteriaceae bacterium PS02337	d__Bacteria; p__Bacteroidota; c__Flavobacteriia; o__Flavobacteriales; f__Flavobacteriaceae; g__; s__	d__Bacteria	p__Bacteroidota	c__Bacteroidia	o__Flavobacteriales	f__Flavobacteriaceae	g__Flavobacterium	s__Flavobacterium sp029959285	100	1.94	GCA_029959285.1_genomic
507	GCA_029959295.1	Flavobacteriaceae bacterium PS02334	d__Bacteria; p__Bacteroidota; c__Flavobacteriia; o__Flavobacteriales; f__Flavobacteriaceae; g__; s__	d__Bacteria	p__Bacteroidota	c__Bacteroidia	o__Flavobacteriales	f__Flavobacteriaceae	g__Flavobacterium	s__Flavobacterium sp029959295	100	0.26	GCA_029959295.1_genomic
508	GCA_029960065.1	Flavobacteriaceae bacterium PS02336	d__Bacteria; p__Bacteroidota; c__Flavobacteriia; o__Flavobacteriales; f__Flavobacteriaceae; g__; s__	d__Bacteria	p__Bacteroidota	c__Bacteroidia	o__Flavobacteriales	f__Flavobacteriaceae	g__Flavobacterium	s__Flavobacterium sp029960065	100	0.79	GCA_029960065.1_genomic
509	GCA_030053945.1	Limnohabitans sp.	d__Bacteria; p__Pseudomonadota; c__Betaproteobacteria; o__Burkholderiales; f__Comamonadaceae; g__Limnohabitans; s__	d__Bacteria	p__Bacteroidota	c__Bacteroidia	o__Flavobacteriales	f__Flavobacteriaceae	g__Flavobacterium	s__Flavobacterium sp030053945	100	4.66	GCA_030053945.1_genomic
510	GCA_030145825.1	Flavobacterium sp.	d__Bacteria; p__Bacteroidota; c__Flavobacteriia; o__Flavobacteriales; f__Flavobacteriaceae; g__Flavobacterium; s__	d__Bacteria	p__Bacteroidota	c__Bacteroidia	o__Flavobacteriales	f__Flavobacteriaceae	g__Flavobacterium	s__Flavobacterium sp030145825	95.4	1.8	GCA_030145825.1_genomic
511	GCF_039888695.1	Flavobacterium sp. CAU 1735	d__Bacteria; p__Bacteroidota; c__Flavobacteriia; o__Flavobacteriales; f__Flavobacteriaceae; g__Flavobacterium; s__	d__Bacteria	p__Bacteroidota	c__Bacteroidia	o__Flavobacteriales	f__Flavobacteriaceae	g__Flavobacterium	s__Flavobacterium sp030146175	99.79	0.11	GCF_039888695.1_genomic
512	GCA_030150335.1	Flavobacterium sp.	d__Bacteria; p__Bacteroidota; c__Flavobacteriia; o__Flavobacteriales; f__Flavobacteriaceae; g__Flavobacterium; s__	d__Bacteria	p__Bacteroidota	c__Bacteroidia	o__Flavobacteriales	f__Flavobacteriaceae	g__Flavobacterium	s__Flavobacterium sp030150335	81.97	1.94	GCA_030150335.1_genomic
513	GCA_030151255.1	Flavobacterium sp.	d__Bacteria; p__Bacteroidota; c__Flavobacteriia; o__Flavobacteriales; f__Flavobacteriaceae; g__Flavobacterium; s__	d__Bacteria	p__Bacteroidota	c__Bacteroidia	o__Flavobacteriales	f__Flavobacteriaceae	g__Flavobacterium	s__Flavobacterium sp030151255	93.61	0.13	GCA_030151255.1_genomic
514	GCA_030151565.1	Flavobacterium sp.	d__Bacteria; p__Bacteroidota; c__Flavobacteriia; o__Flavobacteriales; f__Flavobacteriaceae; g__Flavobacterium; s__	d__Bacteria	p__Bacteroidota	c__Bacteroidia	o__Flavobacteriales	f__Flavobacteriaceae	g__Flavobacterium	s__Flavobacterium sp030151565	92.65	2	GCA_030151565.1_genomic
515	GCA_030152225.1	Flavobacterium sp.	d__Bacteria; p__Bacteroidota; c__Flavobacteriia; o__Flavobacteriales; f__Flavobacteriaceae; g__Flavobacterium; s__	d__Bacteria	p__Bacteroidota	c__Bacteroidia	o__Flavobacteriales	f__Flavobacteriaceae	g__Flavobacterium	s__Flavobacterium sp030152225	85.05	5.71	GCA_030152225.1_genomic
516	GCA_030153045.1	Flavobacterium sp.	d__Bacteria; p__Bacteroidota; c__Flavobacteriia; o__Flavobacteriales; f__Flavobacteriaceae; g__Flavobacterium; s__	d__Bacteria	p__Bacteroidota	c__Bacteroidia	o__Flavobacteriales	f__Flavobacteriaceae	g__Flavobacterium	s__Flavobacterium sp030153045	95.68	0.37	GCA_030153045.1_genomic
517	GCF_030324495.1	Myroides sp. 1354	d__Bacteria; p__Bacteroidota; c__Flavobacteriia; o__Flavobacteriales; f__Flavobacteriaceae; g__Myroides; s__	d__Bacteria	p__Bacteroidota	c__Bacteroidia	o__Flavobacteriales	f__Flavobacteriaceae	g__Flavobacterium	s__Flavobacterium sp030324495	99.39	0.7	GCF_030324495.1_genomic
518	GCA_030431055.1	Bacteroidia bacterium	d__Bacteria; p__Bacteroidota; c__Bacteroidia; o__; f__; g__; s__	d__Bacteria	p__Bacteroidota	c__Bacteroidia	o__Flavobacteriales	f__Flavobacteriaceae	g__Flavobacterium	s__Flavobacterium sp030431055	99.9	2.4	GCA_030431055.1_genomic
519	GCA_030528745.1	Bacteroidota bacterium	d__Bacteria; p__Bacteroidota; c__; o__; f__; g__; s__	d__Bacteria	p__Bacteroidota	c__Bacteroidia	o__Flavobacteriales	f__Flavobacteriaceae	g__Flavobacterium	s__Flavobacterium sp030528745	94.35	4.28	GCA_030528745.1_genomic
520	GCF_030545015.1	Myroides sp. JBRI-B21084	d__Bacteria; p__Bacteroidota; c__Flavobacteriia; o__Flavobacteriales; f__Flavobacteriaceae; g__Myroides; s__	d__Bacteria	p__Bacteroidota	c__Bacteroidia	o__Flavobacteriales	f__Flavobacteriaceae	g__Flavobacterium	s__Flavobacterium sp030545015	99.94	0.01	GCF_030545015.1_genomic
521	GCA_030682755.1	Flavobacterium sp.	d__Bacteria; p__Bacteroidota; c__Flavobacteriia; o__Flavobacteriales; f__Flavobacteriaceae; g__Flavobacterium; s__	d__Bacteria	p__Bacteroidota	c__Bacteroidia	o__Flavobacteriales	f__Flavobacteriaceae	g__Flavobacterium	s__Flavobacterium sp030682755	95.97	6.06	GCA_030682755.1_genomic
522	GCF_030730925.1	Flavobacterium sp. DG2-3	d__Bacteria; p__Bacteroidota; c__Flavobacteriia; o__Flavobacteriales; f__Flavobacteriaceae; g__Flavobacterium; s__	d__Bacteria	p__Bacteroidota	c__Bacteroidia	o__Flavobacteriales	f__Flavobacteriaceae	g__Flavobacterium	s__Flavobacterium sp030730925	99.99	0.21	GCF_030730925.1_genomic
523	GCF_030766725.1	Flavobacterium sp. 19STA2R22 D10 B1	d__Bacteria; p__Bacteroidota; c__Flavobacteriia; o__Flavobacteriales; f__Flavobacteriaceae; g__Flavobacterium; s__	d__Bacteria	p__Bacteroidota	c__Bacteroidia	o__Flavobacteriales	f__Flavobacteriaceae	g__Flavobacterium	s__Flavobacterium sp030766725	99.58	0.21	GCF_030766725.1_genomic
524	GCF_030929595.1	Flavobacterium sp. LHD-85	d__Bacteria; p__Bacteroidota; c__Flavobacteriia; o__Flavobacteriales; f__Flavobacteriaceae; g__Flavobacterium; s__	d__Bacteria	p__Bacteroidota	c__Bacteroidia	o__Flavobacteriales	f__Flavobacteriaceae	g__Flavobacterium	s__Flavobacterium sp030929595	99.93	0.06	GCF_030929595.1_genomic
525	GCF_030929605.1	Flavobacterium sp. LHD-80	d__Bacteria; p__Bacteroidota; c__Flavobacteriia; o__Flavobacteriales; f__Flavobacteriaceae; g__Flavobacterium; s__	d__Bacteria	p__Bacteroidota	c__Bacteroidia	o__Flavobacteriales	f__Flavobacteriaceae	g__Flavobacterium	s__Flavobacterium sp030929605	99.96	0.04	GCF_030929605.1_genomic
526	GCA_031277535.1	Flavobacteriaceae bacterium	d__Bacteria; p__Bacteroidota; c__Flavobacteriia; o__Flavobacteriales; f__Flavobacteriaceae; g__; s__	d__Bacteria	p__Bacteroidota	c__Bacteroidia	o__Flavobacteriales	f__Flavobacteriaceae	g__Flavobacterium	s__Flavobacterium sp031277535	99.92	0.08	GCA_031277535.1_genomic
527	GCF_031326205.1	Flavobacterium sp. 20NA77.7	d__Bacteria; p__Bacteroidota; c__Flavobacteriia; o__Flavobacteriales; f__Flavobacteriaceae; g__Flavobacterium; s__	d__Bacteria	p__Bacteroidota	c__Bacteroidia	o__Flavobacteriales	f__Flavobacteriaceae	g__Flavobacterium	s__Flavobacterium sp031326205	99.96	0.06	GCF_031326205.1_genomic
528	GCF_031361655.1	Flavobacterium sp.	d__Bacteria; p__Bacteroidota; c__Flavobacteriia; o__Flavobacteriales; f__Flavobacteriaceae; g__Flavobacterium; s__	d__Bacteria	p__Bacteroidota	c__Bacteroidia	o__Flavobacteriales	f__Flavobacteriaceae	g__Flavobacterium	s__Flavobacterium sp031361655	91.79	3.82	GCF_031361655.1_genomic
529	GCF_031363805.1	Flavobacterium sp.	d__Bacteria; p__Bacteroidota; c__Flavobacteriia; o__Flavobacteriales; f__Flavobacteriaceae; g__Flavobacterium; s__	d__Bacteria	p__Bacteroidota	c__Bacteroidia	o__Flavobacteriales	f__Flavobacteriaceae	g__Flavobacterium	s__Flavobacterium sp031363805	94.36	4.37	GCF_031363805.1_genomic
530	GCA_031373195.1	Flavobacterium sp.	d__Bacteria; p__Bacteroidota; c__Flavobacteriia; o__Flavobacteriales; f__Flavobacteriaceae; g__Flavobacterium; s__	d__Bacteria	p__Bacteroidota	c__Bacteroidia	o__Flavobacteriales	f__Flavobacteriaceae	g__Flavobacterium	s__Flavobacterium sp031373195	97.12	0.08	GCA_031373195.1_genomic
531	GCF_031381455.1	Flavobacterium sp.	d__Bacteria; p__Bacteroidota; c__Flavobacteriia; o__Flavobacteriales; f__Flavobacteriaceae; g__Flavobacterium; s__	d__Bacteria	p__Bacteroidota	c__Bacteroidia	o__Flavobacteriales	f__Flavobacteriaceae	g__Flavobacterium	s__Flavobacterium sp031381455	96.74	1.35	GCF_031381455.1_genomic
532	GCA_031383535.1	Flavobacterium sp.	d__Bacteria; p__Bacteroidota; c__Flavobacteriia; o__Flavobacteriales; f__Flavobacteriaceae; g__Flavobacterium; s__	d__Bacteria	p__Bacteroidota	c__Bacteroidia	o__Flavobacteriales	f__Flavobacteriaceae	g__Flavobacterium	s__Flavobacterium sp031383535	100	3.82	GCA_031383535.1_genomic
533	GCA_031384845.1	Bacteroidota bacterium	d__Bacteria; p__Bacteroidota; c__; o__; f__; g__; s__	d__Bacteria	p__Bacteroidota	c__Bacteroidia	o__Flavobacteriales	f__Flavobacteriaceae	g__Flavobacterium	s__Flavobacterium sp031384845	98.17	1.37	GCA_031384845.1_genomic
534	GCA_031387085.1	Flavobacteriales bacterium	d__Bacteria; p__Bacteroidota; c__Flavobacteriia; o__Flavobacteriales; f__; g__; s__	d__Bacteria	p__Bacteroidota	c__Bacteroidia	o__Flavobacteriales	f__Flavobacteriaceae	g__Flavobacterium	s__Flavobacterium sp031387085	95.76	3.01	GCA_031387085.1_genomic
535	GCA_031408335.1	Flavobacteriales bacterium	d__Bacteria; p__Bacteroidota; c__Flavobacteriia; o__Flavobacteriales; f__; g__; s__	d__Bacteria	p__Bacteroidota	c__Bacteroidia	o__Flavobacteriales	f__Flavobacteriaceae	g__Flavobacterium	s__Flavobacterium sp031408335	96.57	0.26	GCA_031408335.1_genomic
536	GCA_031408435.1	Bacteroidota bacterium	d__Bacteria; p__Bacteroidota; c__; o__; f__; g__; s__	d__Bacteria	p__Bacteroidota	c__Bacteroidia	o__Flavobacteriales	f__Flavobacteriaceae	g__Flavobacterium	s__Flavobacterium sp031408435	99.38	0.91	GCA_031408435.1_genomic
537	GCF_031409475.1	Flavobacterium sp.	d__Bacteria; p__Bacteroidota; c__Flavobacteriia; o__Flavobacteriales; f__Flavobacteriaceae; g__Flavobacterium; s__	d__Bacteria	p__Bacteroidota	c__Bacteroidia	o__Flavobacteriales	f__Flavobacteriaceae	g__Flavobacterium	s__Flavobacterium sp031409475	96.64	1.5	GCF_031409475.1_genomic
538	GCF_031411595.1	Flavobacterium sp.	d__Bacteria; p__Bacteroidota; c__Flavobacteriia; o__Flavobacteriales; f__Flavobacteriaceae; g__Flavobacterium; s__	d__Bacteria	p__Bacteroidota	c__Bacteroidia	o__Flavobacteriales	f__Flavobacteriaceae	g__Flavobacterium	s__Flavobacterium sp031411595	95.31	0.84	GCF_031411595.1_genomic
539	GCA_031413015.1	Bacteroidota bacterium	d__Bacteria; p__Bacteroidota; c__; o__; f__; g__; s__	d__Bacteria	p__Bacteroidota	c__Bacteroidia	o__Flavobacteriales	f__Flavobacteriaceae	g__Flavobacterium	s__Flavobacterium sp031413015	96.69	0.38	GCA_031413015.1_genomic
540	GCA_031422015.1	Flavobacterium sp.	d__Bacteria; p__Bacteroidota; c__Flavobacteriia; o__Flavobacteriales; f__Flavobacteriaceae; g__Flavobacterium; s__	d__Bacteria	p__Bacteroidota	c__Bacteroidia	o__Flavobacteriales	f__Flavobacteriaceae	g__Flavobacterium	s__Flavobacterium sp031422015	99.99	1.31	GCA_031422015.1_genomic
541	GCF_031422135.1	Flavobacterium sp.	d__Bacteria; p__Bacteroidota; c__Flavobacteriia; o__Flavobacteriales; f__Flavobacteriaceae; g__Flavobacterium; s__	d__Bacteria	p__Bacteroidota	c__Bacteroidia	o__Flavobacteriales	f__Flavobacteriaceae	g__Flavobacterium	s__Flavobacterium sp031422135	94.63	2.66	GCF_031422135.1_genomic
542	GCF_031423415.1	Flavobacterium sp.	d__Bacteria; p__Bacteroidota; c__Flavobacteriia; o__Flavobacteriales; f__Flavobacteriaceae; g__Flavobacterium; s__	d__Bacteria	p__Bacteroidota	c__Bacteroidia	o__Flavobacteriales	f__Flavobacteriaceae	g__Flavobacterium	s__Flavobacterium sp031423415	94.23	5.77	GCF_031423415.1_genomic
543	GCA_031425295.1	Flavobacterium sp.	d__Bacteria; p__Bacteroidota; c__Flavobacteriia; o__Flavobacteriales; f__Flavobacteriaceae; g__Flavobacterium; s__	d__Bacteria	p__Bacteroidota	c__Bacteroidia	o__Flavobacteriales	f__Flavobacteriaceae	g__Flavobacterium	s__Flavobacterium sp031425295	93.98	2.3	GCA_031425295.1_genomic
544	GCA_031431275.1	Bacteroidota bacterium	d__Bacteria; p__Bacteroidota; c__; o__; f__; g__; s__	d__Bacteria	p__Bacteroidota	c__Bacteroidia	o__Flavobacteriales	f__Flavobacteriaceae	g__Flavobacterium	s__Flavobacterium sp031431275	97.06	4.88	GCA_031431275.1_genomic
545	GCF_031455715.1	Flavobacterium sp. 2755	d__Bacteria; p__Bacteroidota; c__Flavobacteriia; o__Flavobacteriales; f__Flavobacteriaceae; g__Flavobacterium; s__	d__Bacteria	p__Bacteroidota	c__Bacteroidia	o__Flavobacteriales	f__Flavobacteriaceae	g__Flavobacterium	s__Flavobacterium sp031455715	99.99	0.08	GCF_031455715.1_genomic
546	GCF_031537875.1	Flavobacterium sp.	d__Bacteria; p__Bacteroidota; c__Flavobacteriia; o__Flavobacteriales; f__Flavobacteriaceae; g__Flavobacterium; s__	d__Bacteria	p__Bacteroidota	c__Bacteroidia	o__Flavobacteriales	f__Flavobacteriaceae	g__Flavobacterium	s__Flavobacterium sp031537875	99.11	0	GCF_031537875.1_genomic
547	GCA_031973615.1	Flavobacterium sp.	d__Bacteria; p__Bacteroidota; c__Flavobacteriia; o__Flavobacteriales; f__Flavobacteriaceae; g__Flavobacterium; s__	d__Bacteria	p__Bacteroidota	c__Bacteroidia	o__Flavobacteriales	f__Flavobacteriaceae	g__Flavobacterium	s__Flavobacterium sp031973615	81.67	1.59	GCA_031973615.1_genomic
548	GCA_032096595.1	Flavobacterium sp.	d__Bacteria; p__Bacteroidota; c__Flavobacteriia; o__Flavobacteriales; f__Flavobacteriaceae; g__Flavobacterium; s__	d__Bacteria	p__Bacteroidota	c__Bacteroidia	o__Flavobacteriales	f__Flavobacteriaceae	g__Flavobacterium	s__Flavobacterium sp032096595	99.89	0.26	GCA_032096595.1_genomic
549	GCF_032095375.1	Flavobacterium sp. PMR2A8	d__Bacteria; p__Bacteroidota; c__Flavobacteriia; o__Flavobacteriales; f__Flavobacteriaceae; g__Flavobacterium; s__	d__Bacteria	p__Bacteroidota	c__Bacteroidia	o__Flavobacteriales	f__Flavobacteriaceae	g__Flavobacterium	s__Flavobacterium sp032098525	100	0.03	GCF_032095375.1_ASM3209537v1_genomic
550	GCA_032118875.1	Flavobacterium sp.	d__Bacteria; p__Bacteroidota; c__Flavobacteriia; o__Flavobacteriales; f__Flavobacteriaceae; g__Flavobacterium; s__	d__Bacteria	p__Bacteroidota	c__Bacteroidia	o__Flavobacteriales	f__Flavobacteriaceae	g__Flavobacterium	s__Flavobacterium sp032118875	91.58	3.11	GCA_032118875.1_genomic
551	GCA_032121715.1	Flavobacterium sp.	d__Bacteria; p__Bacteroidota; c__Flavobacteriia; o__Flavobacteriales; f__Flavobacteriaceae; g__Flavobacterium; s__	d__Bacteria	p__Bacteroidota	c__Bacteroidia	o__Flavobacteriales	f__Flavobacteriaceae	g__Flavobacterium	s__Flavobacterium sp032121715	85.91	1.74	GCA_032121715.1_genomic
552	GCF_032153895.1	Flavobacterium sp.	d__Bacteria; p__Bacteroidota; c__Flavobacteriia; o__Flavobacteriales; f__Flavobacteriaceae; g__Flavobacterium; s__	d__Bacteria	p__Bacteroidota	c__Bacteroidia	o__Flavobacteriales	f__Flavobacteriaceae	g__Flavobacterium	s__Flavobacterium sp032153895	98.48	0.05	GCF_032153895.1_genomic
553	GCF_033042555.1	Flavobacterium sp. DG1-102-2	d__Bacteria; p__Bacteroidota; c__Flavobacteriia; o__Flavobacteriales; f__Flavobacteriaceae; g__Flavobacterium; s__	d__Bacteria	p__Bacteroidota	c__Bacteroidia	o__Flavobacteriales	f__Flavobacteriaceae	g__Flavobacterium	s__Flavobacterium sp033042555	99.24	0.14	GCF_033042555.1_genomic
554	GCF_033657265.1	Flavobacterium sp. MMLR14_040	d__Bacteria; p__Bacteroidota; c__Flavobacteriia; o__Flavobacteriales; f__Flavobacteriaceae; g__Flavobacterium; s__	d__Bacteria	p__Bacteroidota	c__Bacteroidia	o__Flavobacteriales	f__Flavobacteriaceae	g__Flavobacterium	s__Flavobacterium sp033657265	99.98	0.25	GCF_033657265.1_genomic
555	GCA_034005285.1	Flavobacteriaceae bacterium	d__Bacteria; p__Bacteroidota; c__Flavobacteriia; o__Flavobacteriales; f__Flavobacteriaceae; g__; s__	d__Bacteria	p__Bacteroidota	c__Bacteroidia	o__Flavobacteriales	f__Flavobacteriaceae	g__Flavobacterium	s__Flavobacterium sp034005285	95.32	0.98	GCA_034005285.1_genomic
556	GCF_034058155.1	Flavobacterium sp. KACC 22761	d__Bacteria; p__Bacteroidota; c__Flavobacteriia; o__Flavobacteriales; f__Flavobacteriaceae; g__Flavobacterium; s__	d__Bacteria	p__Bacteroidota	c__Bacteroidia	o__Flavobacteriales	f__Flavobacteriaceae	g__Flavobacterium	s__Flavobacterium sp034058155	99.99	0.01	GCF_034058155.1_genomic
557	GCF_034111225.1	Flavobacterium sp.	d__Bacteria; p__Bacteroidota; c__Flavobacteriia; o__Flavobacteriales; f__Flavobacteriaceae; g__Flavobacterium; s__	d__Bacteria	p__Bacteroidota	c__Bacteroidia	o__Flavobacteriales	f__Flavobacteriaceae	g__Flavobacterium	s__Flavobacterium sp034111225	99.98	1.7	GCF_034111225.1_genomic
558	GCF_034119845.1	Flavobacterium sp. NG2	d__Bacteria; p__Bacteroidota; c__Flavobacteriia; o__Flavobacteriales; f__Flavobacteriaceae; g__Flavobacterium; s__	d__Bacteria	p__Bacteroidota	c__Bacteroidia	o__Flavobacteriales	f__Flavobacteriaceae	g__Flavobacterium	s__Flavobacterium sp034119845	99.99	0.1	GCF_034119845.1_genomic
559	GCA_034675625.1	Flavobacteriaceae bacterium	d__Bacteria; p__Bacteroidota; c__Flavobacteriia; o__Flavobacteriales; f__Flavobacteriaceae; g__; s__	d__Bacteria	p__Bacteroidota	c__Bacteroidia	o__Flavobacteriales	f__Flavobacteriaceae	g__Flavobacterium	s__Flavobacterium sp034676605	100	1.73	GCA_034675625.1_ASM3467562v1_genomic
560	GCA_035273645.1	Flavobacterium sp.	d__Bacteria; p__Bacteroidota; c__Flavobacteriia; o__Flavobacteriales; f__Flavobacteriaceae; g__Flavobacterium; s__	d__Bacteria	p__Bacteroidota	c__Bacteroidia	o__Flavobacteriales	f__Flavobacteriaceae	g__Flavobacterium	s__Flavobacterium sp035273645	80.99	4.09	GCA_035273645.1_genomic
561	GCA_035281405.1	Flavobacterium sp.	d__Bacteria; p__Bacteroidota; c__Flavobacteriia; o__Flavobacteriales; f__Flavobacteriaceae; g__Flavobacterium; s__	d__Bacteria	p__Bacteroidota	c__Bacteroidia	o__Flavobacteriales	f__Flavobacteriaceae	g__Flavobacterium	s__Flavobacterium sp035281405	74.26	0.23	GCA_035281405.1_genomic
562	GCA_035286325.1	Flavobacterium sp.	d__Bacteria; p__Bacteroidota; c__Flavobacteriia; o__Flavobacteriales; f__Flavobacteriaceae; g__Flavobacterium; s__	d__Bacteria	p__Bacteroidota	c__Bacteroidia	o__Flavobacteriales	f__Flavobacteriaceae	g__Flavobacterium	s__Flavobacterium sp035286325	89	0.2	GCA_035286325.1_genomic
563	GCF_035292545.1	Flavobacterium sp.	d__Bacteria; p__Bacteroidota; c__Flavobacteriia; o__Flavobacteriales; f__Flavobacteriaceae; g__Flavobacterium; s__	d__Bacteria	p__Bacteroidota	c__Bacteroidia	o__Flavobacteriales	f__Flavobacteriaceae	g__Flavobacterium	s__Flavobacterium sp035292545	96.43	0.94	GCF_035292545.1_genomic
564	GCA_035298445.1	Flavobacterium sp.	d__Bacteria; p__Bacteroidota; c__Flavobacteriia; o__Flavobacteriales; f__Flavobacteriaceae; g__Flavobacterium; s__	d__Bacteria	p__Bacteroidota	c__Bacteroidia	o__Flavobacteriales	f__Flavobacteriaceae	g__Flavobacterium	s__Flavobacterium sp035298445	83.42	0.56	GCA_035298445.1_genomic
565	GCF_035299005.1	Flavobacterium sp.	d__Bacteria; p__Bacteroidota; c__Flavobacteriia; o__Flavobacteriales; f__Flavobacteriaceae; g__Flavobacterium; s__	d__Bacteria	p__Bacteroidota	c__Bacteroidia	o__Flavobacteriales	f__Flavobacteriaceae	g__Flavobacterium	s__Flavobacterium sp035299005	99.98	0.54	GCF_035299005.1_genomic
566	GCF_035299245.1	Flavobacterium sp.	d__Bacteria; p__Bacteroidota; c__Flavobacteriia; o__Flavobacteriales; f__Flavobacteriaceae; g__Flavobacterium; s__	d__Bacteria	p__Bacteroidota	c__Bacteroidia	o__Flavobacteriales	f__Flavobacteriaceae	g__Flavobacterium	s__Flavobacterium sp035299245	99.99	0.03	GCF_035299245.1_genomic
567	GCA_035306305.1	Flavobacterium sp.	d__Bacteria; p__Bacteroidota; c__Flavobacteriia; o__Flavobacteriales; f__Flavobacteriaceae; g__Flavobacterium; s__	d__Bacteria	p__Bacteroidota	c__Bacteroidia	o__Flavobacteriales	f__Flavobacteriaceae	g__Flavobacterium	s__Flavobacterium sp035306305	80.79	5.21	GCA_035306305.1_genomic
568	GCA_035307005.1	Flavobacterium sp.	d__Bacteria; p__Bacteroidota; c__Flavobacteriia; o__Flavobacteriales; f__Flavobacteriaceae; g__Flavobacterium; s__	d__Bacteria	p__Bacteroidota	c__Bacteroidia	o__Flavobacteriales	f__Flavobacteriaceae	g__Flavobacterium	s__Flavobacterium sp035307005	78.56	4.87	GCA_035307005.1_genomic
569	GCA_035317805.1	Flavobacterium sp.	d__Bacteria; p__Bacteroidota; c__Flavobacteriia; o__Flavobacteriales; f__Flavobacteriaceae; g__Flavobacterium; s__	d__Bacteria	p__Bacteroidota	c__Bacteroidia	o__Flavobacteriales	f__Flavobacteriaceae	g__Flavobacterium	s__Flavobacterium sp035317805	86.65	0.33	GCA_035317805.1_genomic
570	GCA_035425765.1	Flavobacterium sp.	d__Bacteria; p__Bacteroidota; c__Flavobacteriia; o__Flavobacteriales; f__Flavobacteriaceae; g__Flavobacterium; s__	d__Bacteria	p__Bacteroidota	c__Bacteroidia	o__Flavobacteriales	f__Flavobacteriaceae	g__Flavobacterium	s__Flavobacterium sp035425765	71.66	3.24	GCA_035425765.1_genomic
571	GCA_035433125.1	Flavobacterium sp.	d__Bacteria; p__Bacteroidota; c__Flavobacteriia; o__Flavobacteriales; f__Flavobacteriaceae; g__Flavobacterium; s__	d__Bacteria	p__Bacteroidota	c__Bacteroidia	o__Flavobacteriales	f__Flavobacteriaceae	g__Flavobacterium	s__Flavobacterium sp035433125	87.33	0.08	GCA_035433125.1_genomic
572	GCF_035456085.1	Flavobacterium sp.	d__Bacteria; p__Bacteroidota; c__Flavobacteriia; o__Flavobacteriales; f__Flavobacteriaceae; g__Flavobacterium; s__	d__Bacteria	p__Bacteroidota	c__Bacteroidia	o__Flavobacteriales	f__Flavobacteriaceae	g__Flavobacterium	s__Flavobacterium sp035456085	97.59	2.79	GCF_035456085.1_genomic
573	GCF_035456225.1	Flavobacterium sp.	d__Bacteria; p__Bacteroidota; c__Flavobacteriia; o__Flavobacteriales; f__Flavobacteriaceae; g__Flavobacterium; s__	d__Bacteria	p__Bacteroidota	c__Bacteroidia	o__Flavobacteriales	f__Flavobacteriaceae	g__Flavobacterium	s__Flavobacterium sp035456225	96.39	1.32	GCF_035456225.1_genomic
574	GCA_035515135.1	Flavobacterium sp.	d__Bacteria; p__Bacteroidota; c__Flavobacteriia; o__Flavobacteriales; f__Flavobacteriaceae; g__Flavobacterium; s__	d__Bacteria	p__Bacteroidota	c__Bacteroidia	o__Flavobacteriales	f__Flavobacteriaceae	g__Flavobacterium	s__Flavobacterium sp035515135	91.52	0.26	GCA_035515135.1_genomic
575	GCF_035760125.1	Flavobacterium sp.	d__Bacteria; p__Bacteroidota; c__Flavobacteriia; o__Flavobacteriales; f__Flavobacteriaceae; g__Flavobacterium; s__	d__Bacteria	p__Bacteroidota	c__Bacteroidia	o__Flavobacteriales	f__Flavobacteriaceae	g__Flavobacterium	s__Flavobacterium sp035760125	95.39	3.52	GCF_035760125.1_genomic
576	GCF_035985025.1	Flavobacterium sp. PL11	d__Bacteria; p__Bacteroidota; c__Flavobacteriia; o__Flavobacteriales; f__Flavobacteriaceae; g__Flavobacterium; s__	d__Bacteria	p__Bacteroidota	c__Bacteroidia	o__Flavobacteriales	f__Flavobacteriaceae	g__Flavobacterium	s__Flavobacterium sp035985025	100	0.35	GCF_035985025.1_genomic
577	GCF_036347315.1	Flavobacterium sp. C4GT6	d__Bacteria; p__Bacteroidota; c__Flavobacteriia; o__Flavobacteriales; f__Flavobacteriaceae; g__Flavobacterium; s__	d__Bacteria	p__Bacteroidota	c__Bacteroidia	o__Flavobacteriales	f__Flavobacteriaceae	g__Flavobacterium	s__Flavobacterium sp036347315	100	0	GCF_036347315.1_genomic
578	GCA_036386895.1	Flavobacterium sp.	d__Bacteria; p__Bacteroidota; c__Flavobacteriia; o__Flavobacteriales; f__Flavobacteriaceae; g__Flavobacterium; s__	d__Bacteria	p__Bacteroidota	c__Bacteroidia	o__Flavobacteriales	f__Flavobacteriaceae	g__Flavobacterium	s__Flavobacterium sp036386895	99.98	0.05	GCA_036386895.1_genomic
579	GCA_036386975.1	Flavobacterium sp.	d__Bacteria; p__Bacteroidota; c__Flavobacteriia; o__Flavobacteriales; f__Flavobacteriaceae; g__Flavobacterium; s__	d__Bacteria	p__Bacteroidota	c__Bacteroidia	o__Flavobacteriales	f__Flavobacteriaceae	g__Flavobacterium	s__Flavobacterium sp036386975	83.66	5.49	GCA_036386975.1_genomic
580	GCA_036388535.1	Flavobacterium sp.	d__Bacteria; p__Bacteroidota; c__Flavobacteriia; o__Flavobacteriales; f__Flavobacteriaceae; g__Flavobacterium; s__	d__Bacteria	p__Bacteroidota	c__Bacteroidia	o__Flavobacteriales	f__Flavobacteriaceae	g__Flavobacterium	s__Flavobacterium sp036388535	97.03	0.19	GCA_036388535.1_genomic
581	GCA_036399435.1	Flavobacterium sp.	d__Bacteria; p__Bacteroidota; c__Flavobacteriia; o__Flavobacteriales; f__Flavobacteriaceae; g__Flavobacterium; s__	d__Bacteria	p__Bacteroidota	c__Bacteroidia	o__Flavobacteriales	f__Flavobacteriaceae	g__Flavobacterium	s__Flavobacterium sp036399435	96.14	4.08	GCA_036399435.1_genomic
582	GCA_036399795.1	Flavobacterium sp.	d__Bacteria; p__Bacteroidota; c__Flavobacteriia; o__Flavobacteriales; f__Flavobacteriaceae; g__Flavobacterium; s__	d__Bacteria	p__Bacteroidota	c__Bacteroidia	o__Flavobacteriales	f__Flavobacteriaceae	g__Flavobacterium	s__Flavobacterium sp036399795	99.98	0.18	GCA_036399795.1_genomic
583	GCF_036405015.1	Flavobacterium sp.	d__Bacteria; p__Bacteroidota; c__Flavobacteriia; o__Flavobacteriales; f__Flavobacteriaceae; g__Flavobacterium; s__	d__Bacteria	p__Bacteroidota	c__Bacteroidia	o__Flavobacteriales	f__Flavobacteriaceae	g__Flavobacterium	s__Flavobacterium sp036405015	99.98	0.53	GCF_036405015.1_genomic
584	GCF_036515215.1	Flavobacterium sp.	d__Bacteria; p__Bacteroidota; c__Flavobacteriia; o__Flavobacteriales; f__Flavobacteriaceae; g__Flavobacterium; s__	d__Bacteria	p__Bacteroidota	c__Bacteroidia	o__Flavobacteriales	f__Flavobacteriaceae	g__Flavobacterium	s__Flavobacterium sp036515215	84.56	1.62	GCF_036515215.1_genomic
585	GCA_036647395.1	Myroides sp.	d__Bacteria; p__Bacteroidota; c__Flavobacteriia; o__Flavobacteriales; f__Flavobacteriaceae; g__Myroides; s__	d__Bacteria	p__Bacteroidota	c__Bacteroidia	o__Flavobacteriales	f__Flavobacteriaceae	g__Flavobacterium	s__Flavobacterium sp036643355	89.24	2.84	GCA_036647395.1_ASM3664739v1_genomic
586	GCA_036654875.1	Flavobacterium sp.	d__Bacteria; p__Bacteroidota; c__Flavobacteriia; o__Flavobacteriales; f__Flavobacteriaceae; g__Flavobacterium; s__	d__Bacteria	p__Bacteroidota	c__Bacteroidia	o__Flavobacteriales	f__Flavobacteriaceae	g__Flavobacterium	s__Flavobacterium sp036654875	81.27	0.85	GCA_036654875.1_genomic
587	GCA_036676965.1	Flavobacterium sp.	d__Bacteria; p__Bacteroidota; c__Flavobacteriia; o__Flavobacteriales; f__Flavobacteriaceae; g__Flavobacterium; s__	d__Bacteria	p__Bacteroidota	c__Bacteroidia	o__Flavobacteriales	f__Flavobacteriaceae	g__Flavobacterium	s__Flavobacterium sp036676965	99.91	0.35	GCA_036676965.1_genomic
588	GCA_036741255.1	Flavobacterium sp.	d__Bacteria; p__Bacteroidota; c__Flavobacteriia; o__Flavobacteriales; f__Flavobacteriaceae; g__Flavobacterium; s__	d__Bacteria	p__Bacteroidota	c__Bacteroidia	o__Flavobacteriales	f__Flavobacteriaceae	g__Flavobacterium	s__Flavobacterium sp036741255	93.06	2.43	GCA_036741255.1_genomic
589	GCF_036741995.1	Flavobacterium sp.	d__Bacteria; p__Bacteroidota; c__Flavobacteriia; o__Flavobacteriales; f__Flavobacteriaceae; g__Flavobacterium; s__	d__Bacteria	p__Bacteroidota	c__Bacteroidia	o__Flavobacteriales	f__Flavobacteriaceae	g__Flavobacterium	s__Flavobacterium sp036741995	99.83	0.02	GCF_036741995.1_genomic
590	GCF_036759525.1	Flavobacterium sp.	d__Bacteria; p__Bacteroidota; c__Flavobacteriia; o__Flavobacteriales; f__Flavobacteriaceae; g__Flavobacterium; s__	d__Bacteria	p__Bacteroidota	c__Bacteroidia	o__Flavobacteriales	f__Flavobacteriaceae	g__Flavobacterium	s__Flavobacterium sp036759525	99.99	0.06	GCF_036759525.1_genomic
591	GCF_036782315.1	Flavobacterium sp.	d__Bacteria; p__Bacteroidota; c__Flavobacteriia; o__Flavobacteriales; f__Flavobacteriaceae; g__Flavobacterium; s__	d__Bacteria	p__Bacteroidota	c__Bacteroidia	o__Flavobacteriales	f__Flavobacteriaceae	g__Flavobacterium	s__Flavobacterium sp036782315	99.99	0	GCF_036782315.1_genomic
592	GCA_036796275.1	Flavobacterium sp.	d__Bacteria; p__Bacteroidota; c__Flavobacteriia; o__Flavobacteriales; f__Flavobacteriaceae; g__Flavobacterium; s__	d__Bacteria	p__Bacteroidota	c__Bacteroidia	o__Flavobacteriales	f__Flavobacteriaceae	g__Flavobacterium	s__Flavobacterium sp036796275	99.96	0.04	GCA_036796275.1_genomic
593	GCF_036895565.1	Flavobacterium sp. KS-LB2	d__Bacteria; p__Bacteroidota; c__Flavobacteriia; o__Flavobacteriales; f__Flavobacteriaceae; g__Flavobacterium; s__	d__Bacteria	p__Bacteroidota	c__Bacteroidia	o__Flavobacteriales	f__Flavobacteriaceae	g__Flavobacterium	s__Flavobacterium sp036895565	99.94	0.03	GCF_036895565.1_genomic
594	GCA_037138175.1	Flavobacterium sp.	d__Bacteria; p__Bacteroidota; c__Flavobacteriia; o__Flavobacteriales; f__Flavobacteriaceae; g__Flavobacterium; s__	d__Bacteria	p__Bacteroidota	c__Bacteroidia	o__Flavobacteriales	f__Flavobacteriaceae	g__Flavobacterium	s__Flavobacterium sp037138175	86.89	1.55	GCA_037138175.1_genomic
595	GCA_038202695.1	Flavobacteriales bacterium	d__Bacteria; p__Bacteroidota; c__Flavobacteriia; o__Flavobacteriales; f__; g__; s__	d__Bacteria	p__Bacteroidota	c__Bacteroidia	o__Flavobacteriales	f__Flavobacteriaceae	g__Flavobacterium	s__Flavobacterium sp038202695	93.99	3.61	GCA_038202695.1_genomic
596	GCA_038204955.1	Flavobacteriales bacterium	d__Bacteria; p__Bacteroidota; c__Flavobacteriia; o__Flavobacteriales; f__; g__; s__	d__Bacteria	p__Bacteroidota	c__Bacteroidia	o__Flavobacteriales	f__Flavobacteriaceae	g__Flavobacterium	s__Flavobacterium sp038204955	96.26	0.04	GCA_038204955.1_genomic
597	GCA_038234025.1	Flavobacteriales bacterium	d__Bacteria; p__Bacteroidota; c__Flavobacteriia; o__Flavobacteriales; f__; g__; s__	d__Bacteria	p__Bacteroidota	c__Bacteroidia	o__Flavobacteriales	f__Flavobacteriaceae	g__Flavobacterium	s__Flavobacterium sp038234025	95.66	7.77	GCA_038234025.1_genomic
598	GCA_038234745.1	Flavobacteriales bacterium	d__Bacteria; p__Bacteroidota; c__Flavobacteriia; o__Flavobacteriales; f__; g__; s__	d__Bacteria	p__Bacteroidota	c__Bacteroidia	o__Flavobacteriales	f__Flavobacteriaceae	g__Flavobacterium	s__Flavobacterium sp038234745	97.83	3.25	GCA_038234745.1_genomic
599	GCA_038238295.1	Flavobacteriales bacterium	d__Bacteria; p__Bacteroidota; c__Flavobacteriia; o__Flavobacteriales; f__; g__; s__	d__Bacteria	p__Bacteroidota	c__Bacteroidia	o__Flavobacteriales	f__Flavobacteriaceae	g__Flavobacterium	s__Flavobacterium sp038238295	84.23	1.36	GCA_038238295.1_genomic
600	GCA_038241955.1	Flavobacteriales bacterium	d__Bacteria; p__Bacteroidota; c__Flavobacteriia; o__Flavobacteriales; f__; g__; s__	d__Bacteria	p__Bacteroidota	c__Bacteroidia	o__Flavobacteriales	f__Flavobacteriaceae	g__Flavobacterium	s__Flavobacterium sp038241955	100	0.05	GCA_038241955.1_genomic
601	GCA_038242935.1	Flavobacteriales bacterium	d__Bacteria; p__Bacteroidota; c__Flavobacteriia; o__Flavobacteriales; f__; g__; s__	d__Bacteria	p__Bacteroidota	c__Bacteroidia	o__Flavobacteriales	f__Flavobacteriaceae	g__Flavobacterium	s__Flavobacterium sp038242935	82.73	3.46	GCA_038242935.1_genomic
602	GCA_038243675.1	Flavobacteriales bacterium	d__Bacteria; p__Bacteroidota; c__Flavobacteriia; o__Flavobacteriales; f__; g__; s__	d__Bacteria	p__Bacteroidota	c__Bacteroidia	o__Flavobacteriales	f__Flavobacteriaceae	g__Flavobacterium	s__Flavobacterium sp038243675	86.69	3.54	GCA_038243675.1_genomic
603	GCF_038289855.1	Flavobacterium sp. DGU11	d__Bacteria; p__Bacteroidota; c__Flavobacteriia; o__Flavobacteriales; f__Flavobacteriaceae; g__Flavobacterium; s__	d__Bacteria	p__Bacteroidota	c__Bacteroidia	o__Flavobacteriales	f__Flavobacteriaceae	g__Flavobacterium	s__Flavobacterium sp038289855	99.99	0.17	GCF_038289855.1_genomic
604	GCF_038289905.1	Flavobacterium sp. DGU99	d__Bacteria; p__Bacteroidota; c__Flavobacteriia; o__Flavobacteriales; f__Flavobacteriaceae; g__Flavobacterium; s__	d__Bacteria	p__Bacteroidota	c__Bacteroidia	o__Flavobacteriales	f__Flavobacteriaceae	g__Flavobacterium	s__Flavobacterium sp038289905	99.95	0.04	GCF_038289905.1_genomic
605	GCF_038290035.1	Flavobacterium sp. DGU38	d__Bacteria; p__Bacteroidota; c__Flavobacteriia; o__Flavobacteriales; f__Flavobacteriaceae; g__Flavobacterium; s__	d__Bacteria	p__Bacteroidota	c__Bacteroidia	o__Flavobacteriales	f__Flavobacteriaceae	g__Flavobacterium	s__Flavobacterium sp038290035	99.99	0	GCF_038290035.1_genomic
606	GCF_038739835.1	Flavobacterium sp. j3	d__Bacteria; p__Bacteroidota; c__Flavobacteriia; o__Flavobacteriales; f__Flavobacteriaceae; g__Flavobacterium; s__	d__Bacteria	p__Bacteroidota	c__Bacteroidia	o__Flavobacteriales	f__Flavobacteriaceae	g__Flavobacterium	s__Flavobacterium sp038739835	99.94	0.94	GCF_038739835.1_genomic
607	GCF_038739875.1	Flavobacterium sp. N6	d__Bacteria; p__Bacteroidota; c__Flavobacteriia; o__Flavobacteriales; f__Flavobacteriaceae; g__Flavobacterium; s__	d__Bacteria	p__Bacteroidota	c__Bacteroidia	o__Flavobacteriales	f__Flavobacteriaceae	g__Flavobacterium	s__Flavobacterium sp038739875	100	0	GCF_038739875.1_genomic
608	GCF_039581405.1	Flavobacterium sp. D4	d__Bacteria; p__Bacteroidota; c__Flavobacteriia; o__Flavobacteriales; f__Flavobacteriaceae; g__Flavobacterium; s__	d__Bacteria	p__Bacteroidota	c__Bacteroidia	o__Flavobacteriales	f__Flavobacteriaceae	g__Flavobacterium	s__Flavobacterium sp039581405	99.97	0.22	GCF_039581405.1_genomic
609	GCA_039592825.1	Flavobacterium sp.	d__Bacteria; p__Bacteroidota; c__Flavobacteriia; o__Flavobacteriales; f__Flavobacteriaceae; g__Flavobacterium; s__	d__Bacteria	p__Bacteroidota	c__Bacteroidia	o__Flavobacteriales	f__Flavobacteriaceae	g__Flavobacterium	s__Flavobacterium sp039592825	56.14	0.33	GCA_039592825.1_genomic
610	GCF_039595935.1	Flavobacterium sp.	d__Bacteria; p__Bacteroidota; c__Flavobacteriia; o__Flavobacteriales; f__Flavobacteriaceae; g__Flavobacterium; s__	d__Bacteria	p__Bacteroidota	c__Bacteroidia	o__Flavobacteriales	f__Flavobacteriaceae	g__Flavobacterium	s__Flavobacterium sp039595935	100	2.54	GCF_039595935.1_genomic
611	GCF_039778605.1	Flavobacterium sp. WV_118_3	d__Bacteria; p__Bacteroidota; c__Flavobacteriia; o__Flavobacteriales; f__Flavobacteriaceae; g__Flavobacterium; s__	d__Bacteria	p__Bacteroidota	c__Bacteroidia	o__Flavobacteriales	f__Flavobacteriaceae	g__Flavobacterium	s__Flavobacterium sp039778605	99.93	0.04	GCF_039778605.1_genomic
612	GCA_039798185.1	Bacteroidota bacterium	d__Bacteria; p__Bacteroidota; c__; o__; f__; g__; s__	d__Bacteria	p__Bacteroidota	c__Bacteroidia	o__Flavobacteriales	f__Flavobacteriaceae	g__Flavobacterium	s__Flavobacterium sp039798185	99.79	1.16	GCA_039798185.1_genomic
613	GCA_039798665.1	Bacteroidota bacterium	d__Bacteria; p__Bacteroidota; c__; o__; f__; g__; s__	d__Bacteria	p__Bacteroidota	c__Bacteroidia	o__Flavobacteriales	f__Flavobacteriaceae	g__Flavobacterium	s__Flavobacterium sp039798665	99.28	0.05	GCA_039798665.1_genomic
614	GCA_039804445.1	Bacteroidota bacterium	d__Bacteria; p__Bacteroidota; c__; o__; f__; g__; s__	d__Bacteria	p__Bacteroidota	c__Bacteroidia	o__Flavobacteriales	f__Flavobacteriaceae	g__Flavobacterium	s__Flavobacterium sp039804445	80.19	1.66	GCA_039804445.1_genomic
615	GCA_039804545.1	Bacteroidota bacterium	d__Bacteria; p__Bacteroidota; c__; o__; f__; g__; s__	d__Bacteria	p__Bacteroidota	c__Bacteroidia	o__Flavobacteriales	f__Flavobacteriaceae	g__Flavobacterium	s__Flavobacterium sp039804545	82.75	2.12	GCA_039804545.1_genomic
616	GCA_039805885.1	Bacteroidota bacterium	d__Bacteria; p__Bacteroidota; c__; o__; f__; g__; s__	d__Bacteria	p__Bacteroidota	c__Bacteroidia	o__Flavobacteriales	f__Flavobacteriaceae	g__Flavobacterium	s__Flavobacterium sp039805885	92.2	1.16	GCA_039805885.1_genomic
617	GCA_039810785.1	Flavobacterium sp.	d__Bacteria; p__Bacteroidota; c__Flavobacteriia; o__Flavobacteriales; f__Flavobacteriaceae; g__Flavobacterium; s__	d__Bacteria	p__Bacteroidota	c__Bacteroidia	o__Flavobacteriales	f__Flavobacteriaceae	g__Flavobacterium	s__Flavobacterium sp039810785	86.83	3.63	GCA_039810785.1_genomic
618	GCF_039925345.1	Flavobacterium sp.	d__Bacteria; p__Bacteroidota; c__Flavobacteriia; o__Flavobacteriales; f__Flavobacteriaceae; g__Flavobacterium; s__	d__Bacteria	p__Bacteroidota	c__Bacteroidia	o__Flavobacteriales	f__Flavobacteriaceae	g__Flavobacterium	s__Flavobacterium sp039916025	93.87	3.21	GCF_039925345.1_ASM3992534v1_genomic
619	GCF_039930565.1	Flavobacterium sp.	d__Bacteria; p__Bacteroidota; c__Flavobacteriia; o__Flavobacteriales; f__Flavobacteriaceae; g__Flavobacterium; s__	d__Bacteria	p__Bacteroidota	c__Bacteroidia	o__Flavobacteriales	f__Flavobacteriaceae	g__Flavobacterium	s__Flavobacterium sp039930565	88.1	1.16	GCF_039930565.1_genomic
620	GCA_039931915.1	Flavobacterium sp.	d__Bacteria; p__Bacteroidota; c__Flavobacteriia; o__Flavobacteriales; f__Flavobacteriaceae; g__Flavobacterium; s__	d__Bacteria	p__Bacteroidota	c__Bacteroidia	o__Flavobacteriales	f__Flavobacteriaceae	g__Flavobacterium	s__Flavobacterium sp039931915	91.82	0.19	GCA_039931915.1_genomic
621	GCF_039932285.1	Flavobacterium sp.	d__Bacteria; p__Bacteroidota; c__Flavobacteriia; o__Flavobacteriales; f__Flavobacteriaceae; g__Flavobacterium; s__	d__Bacteria	p__Bacteroidota	c__Bacteroidia	o__Flavobacteriales	f__Flavobacteriaceae	g__Flavobacterium	s__Flavobacterium sp039932285	98.73	0.36	GCF_039932285.1_genomic
622	GCA_039933615.1	Flavobacterium sp.	d__Bacteria; p__Bacteroidota; c__Flavobacteriia; o__Flavobacteriales; f__Flavobacteriaceae; g__Flavobacterium; s__	d__Bacteria	p__Bacteroidota	c__Bacteroidia	o__Flavobacteriales	f__Flavobacteriaceae	g__Flavobacterium	s__Flavobacterium sp039933615	81.02	1.71	GCA_039933615.1_genomic
623	GCA_039933895.1	Flavobacterium sp.	d__Bacteria; p__Bacteroidota; c__Flavobacteriia; o__Flavobacteriales; f__Flavobacteriaceae; g__Flavobacterium; s__	d__Bacteria	p__Bacteroidota	c__Bacteroidia	o__Flavobacteriales	f__Flavobacteriaceae	g__Flavobacterium	s__Flavobacterium sp039933895	72.56	3.78	GCA_039933895.1_genomic
624	GCA_040004545.1	Flavobacterium sp.	d__Bacteria; p__Bacteroidota; c__Flavobacteriia; o__Flavobacteriales; f__Flavobacteriaceae; g__Flavobacterium; s__	d__Bacteria	p__Bacteroidota	c__Bacteroidia	o__Flavobacteriales	f__Flavobacteriaceae	g__Flavobacterium	s__Flavobacterium sp040004545	73.04	0.06	GCA_040004545.1_genomic
625	GCF_040049115.1	Flavobacterium sp. SYSU M80003	d__Bacteria; p__Bacteroidota; c__Flavobacteriia; o__Flavobacteriales; f__Flavobacteriaceae; g__Flavobacterium; s__	d__Bacteria	p__Bacteroidota	c__Bacteroidia	o__Flavobacteriales	f__Flavobacteriaceae	g__Flavobacterium	s__Flavobacterium sp040049115	100	0.12	GCF_040049115.1_genomic
626	GCA_040119075.1	Flavobacterium sp.	d__Bacteria; p__Bacteroidota; c__Flavobacteriia; o__Flavobacteriales; f__Flavobacteriaceae; g__Flavobacterium; s__	d__Bacteria	p__Bacteroidota	c__Bacteroidia	o__Flavobacteriales	f__Flavobacteriaceae	g__Flavobacterium	s__Flavobacterium sp040119075	84.21	0	GCA_040119075.1_genomic
627	GCA_040379105.1	Flavobacterium sp.	d__Bacteria; p__Bacteroidota; c__Flavobacteriia; o__Flavobacteriales; f__Flavobacteriaceae; g__Flavobacterium; s__	d__Bacteria	p__Bacteroidota	c__Bacteroidia	o__Flavobacteriales	f__Flavobacteriaceae	g__Flavobacterium	s__Flavobacterium sp040379105	80.93	1.08	GCA_040379105.1_genomic
628	GCF_040379285.1	Flavobacterium sp.	d__Bacteria; p__Bacteroidota; c__Flavobacteriia; o__Flavobacteriales; f__Flavobacteriaceae; g__Flavobacterium; s__	d__Bacteria	p__Bacteroidota	c__Bacteroidia	o__Flavobacteriales	f__Flavobacteriaceae	g__Flavobacterium	s__Flavobacterium sp040379285	99.12	0.17	GCF_040379285.1_genomic
629	GCF_040382755.1	Flavobacterium sp.	d__Bacteria; p__Bacteroidota; c__Flavobacteriia; o__Flavobacteriales; f__Flavobacteriaceae; g__Flavobacterium; s__	d__Bacteria	p__Bacteroidota	c__Bacteroidia	o__Flavobacteriales	f__Flavobacteriaceae	g__Flavobacterium	s__Flavobacterium sp040382755	90.43	3.91	GCF_040382755.1_genomic
630	GCF_040383245.1	Flavobacterium sp.	d__Bacteria; p__Bacteroidota; c__Flavobacteriia; o__Flavobacteriales; f__Flavobacteriaceae; g__Flavobacterium; s__	d__Bacteria	p__Bacteroidota	c__Bacteroidia	o__Flavobacteriales	f__Flavobacteriaceae	g__Flavobacterium	s__Flavobacterium sp040383245	94.96	0.4	GCF_040383245.1_genomic
631	GCA_040385445.1	Bacteroidota bacterium	d__Bacteria; p__Bacteroidota; c__; o__; f__; g__; s__	d__Bacteria	p__Bacteroidota	c__Bacteroidia	o__Flavobacteriales	f__Flavobacteriaceae	g__Flavobacterium	s__Flavobacterium sp040385445	86.98	0.77	GCA_040385445.1_genomic
632	GCA_040385625.1	Bacteroidota bacterium	d__Bacteria; p__Bacteroidota; c__; o__; f__; g__; s__	d__Bacteria	p__Bacteroidota	c__Bacteroidia	o__Flavobacteriales	f__Flavobacteriaceae	g__Flavobacterium	s__Flavobacterium sp040385625	95.37	0.07	GCA_040385625.1_genomic
633	GCA_040385945.1	Bacteroidota bacterium	d__Bacteria; p__Bacteroidota; c__; o__; f__; g__; s__	d__Bacteria	p__Bacteroidota	c__Bacteroidia	o__Flavobacteriales	f__Flavobacteriaceae	g__Flavobacterium	s__Flavobacterium sp040385945	76.61	2.09	GCA_040385945.1_genomic
634	GCA_040387175.1	Bacteroidota bacterium	d__Bacteria; p__Bacteroidota; c__; o__; f__; g__; s__	d__Bacteria	p__Bacteroidota	c__Bacteroidia	o__Flavobacteriales	f__Flavobacteriaceae	g__Flavobacterium	s__Flavobacterium sp040387175	92.2	0.13	GCA_040387175.1_genomic
635	GCA_040387455.1	Bacteroidota bacterium	d__Bacteria; p__Bacteroidota; c__; o__; f__; g__; s__	d__Bacteria	p__Bacteroidota	c__Bacteroidia	o__Flavobacteriales	f__Flavobacteriaceae	g__Flavobacterium	s__Flavobacterium sp040387455	83.48	2.01	GCA_040387455.1_genomic
636	GCA_040387655.1	Bacteroidota bacterium	d__Bacteria; p__Bacteroidota; c__; o__; f__; g__; s__	d__Bacteria	p__Bacteroidota	c__Bacteroidia	o__Flavobacteriales	f__Flavobacteriaceae	g__Flavobacterium	s__Flavobacterium sp040387655	100	0.39	GCA_040387655.1_genomic
637	GCA_040388035.1	Bacteroidota bacterium	d__Bacteria; p__Bacteroidota; c__; o__; f__; g__; s__	d__Bacteria	p__Bacteroidota	c__Bacteroidia	o__Flavobacteriales	f__Flavobacteriaceae	g__Flavobacterium	s__Flavobacterium sp040388035	85.12	0.4	GCA_040388035.1_genomic
638	GCA_040389425.1	Bacteroidota bacterium	d__Bacteria; p__Bacteroidota; c__; o__; f__; g__; s__	d__Bacteria	p__Bacteroidota	c__Bacteroidia	o__Flavobacteriales	f__Flavobacteriaceae	g__Flavobacterium	s__Flavobacterium sp040389425	78.42	2.69	GCA_040389425.1_genomic
639	GCA_040391495.1	Flavobacterium sp.	d__Bacteria; p__Bacteroidota; c__Flavobacteriia; o__Flavobacteriales; f__Flavobacteriaceae; g__Flavobacterium; s__	d__Bacteria	p__Bacteroidota	c__Bacteroidia	o__Flavobacteriales	f__Flavobacteriaceae	g__Flavobacterium	s__Flavobacterium sp040391495	98.98	0.03	GCA_040391495.1_genomic
640	GCA_040393465.1	Flavobacterium sp.	d__Bacteria; p__Bacteroidota; c__Flavobacteriia; o__Flavobacteriales; f__Flavobacteriaceae; g__Flavobacterium; s__	d__Bacteria	p__Bacteroidota	c__Bacteroidia	o__Flavobacteriales	f__Flavobacteriaceae	g__Flavobacterium	s__Flavobacterium sp040393465	95.47	0.74	GCA_040393465.1_genomic
641	GCA_040396655.1	Flavobacterium sp.	d__Bacteria; p__Bacteroidota; c__Flavobacteriia; o__Flavobacteriales; f__Flavobacteriaceae; g__Flavobacterium; s__	d__Bacteria	p__Bacteroidota	c__Bacteroidia	o__Flavobacteriales	f__Flavobacteriaceae	g__Flavobacterium	s__Flavobacterium sp040396655	95.28	0.43	GCA_040396655.1_genomic
642	GCA_040402815.1	Flavobacterium sp.	d__Bacteria; p__Bacteroidota; c__Flavobacteriia; o__Flavobacteriales; f__Flavobacteriaceae; g__Flavobacterium; s__	d__Bacteria	p__Bacteroidota	c__Bacteroidia	o__Flavobacteriales	f__Flavobacteriaceae	g__Flavobacterium	s__Flavobacterium sp040402815	93.54	0.12	GCA_040402815.1_genomic
643	GCA_040402835.1	Flavobacterium sp.	d__Bacteria; p__Bacteroidota; c__Flavobacteriia; o__Flavobacteriales; f__Flavobacteriaceae; g__Flavobacterium; s__	d__Bacteria	p__Bacteroidota	c__Bacteroidia	o__Flavobacteriales	f__Flavobacteriaceae	g__Flavobacterium	s__Flavobacterium sp040402835	99.92	0.03	GCA_040402835.1_genomic
644	GCF_040402895.1	Flavobacterium sp.	d__Bacteria; p__Bacteroidota; c__Flavobacteriia; o__Flavobacteriales; f__Flavobacteriaceae; g__Flavobacterium; s__	d__Bacteria	p__Bacteroidota	c__Bacteroidia	o__Flavobacteriales	f__Flavobacteriaceae	g__Flavobacterium	s__Flavobacterium sp040402895	99.54	0.33	GCF_040402895.1_genomic
645	GCF_040402955.1	Flavobacterium sp.	d__Bacteria; p__Bacteroidota; c__Flavobacteriia; o__Flavobacteriales; f__Flavobacteriaceae; g__Flavobacterium; s__	d__Bacteria	p__Bacteroidota	c__Bacteroidia	o__Flavobacteriales	f__Flavobacteriaceae	g__Flavobacterium	s__Flavobacterium sp040402955	90.39	0.04	GCF_040402955.1_genomic
646	GCF_040538975.1	Flavobacterium sp. UW10123	d__Bacteria; p__Bacteroidota; c__Flavobacteriia; o__Flavobacteriales; f__Flavobacteriaceae; g__Flavobacterium; s__	d__Bacteria	p__Bacteroidota	c__Bacteroidia	o__Flavobacteriales	f__Flavobacteriaceae	g__Flavobacterium	s__Flavobacterium sp040538975	99.94	0.1	GCF_040538975.1_genomic
647	GCF_040822075.1	Flavobacterium sp. WC2430	d__Bacteria; p__Bacteroidota; c__Flavobacteriia; o__Flavobacteriales; f__Flavobacteriaceae; g__Flavobacterium; s__	d__Bacteria	p__Bacteroidota	c__Bacteroidia	o__Flavobacteriales	f__Flavobacteriaceae	g__Flavobacterium	s__Flavobacterium sp040822115	99.99	0.03	GCF_040822075.1_ASM4082207v1_genomic
648	GCF_041154745.1	Flavobacterium sp. CFS9	d__Bacteria; p__Bacteroidota; c__Flavobacteriia; o__Flavobacteriales; f__Flavobacteriaceae; g__Flavobacterium; s__	d__Bacteria	p__Bacteroidota	c__Bacteroidia	o__Flavobacteriales	f__Flavobacteriaceae	g__Flavobacterium	s__Flavobacterium sp041154745	99.99	0.1	GCF_041154745.1_genomic
649	GCA_041158485.1	Bacteroidota bacterium	d__Bacteria; p__Bacteroidota; c__; o__; f__; g__; s__	d__Bacteria	p__Bacteroidota	c__Bacteroidia	o__Flavobacteriales	f__Flavobacteriaceae	g__Flavobacterium	s__Flavobacterium sp041158485	82.04	1.41	GCA_041158485.1_genomic
650	GCA_041191945.1	Bacteroidota bacterium	d__Bacteria; p__Bacteroidota; c__; o__; f__; g__; s__	d__Bacteria	p__Bacteroidota	c__Bacteroidia	o__Flavobacteriales	f__Flavobacteriaceae	g__Flavobacterium	s__Flavobacterium sp041191945	73.56	1.39	GCA_041191945.1_genomic
651	GCF_041262125.1	Flavobacterium sp. 28YEA47A	d__Bacteria; p__Bacteroidota; c__Flavobacteriia; o__Flavobacteriales; f__Flavobacteriaceae; g__Flavobacterium; s__	d__Bacteria	p__Bacteroidota	c__Bacteroidia	o__Flavobacteriales	f__Flavobacteriaceae	g__Flavobacterium	s__Flavobacterium sp041262125	99.97	0.01	GCF_041262125.1_genomic
652	GCA_041303115.1	Flavobacterium sp.	d__Bacteria; p__Bacteroidota; c__Flavobacteriia; o__Flavobacteriales; f__Flavobacteriaceae; g__Flavobacterium; s__	d__Bacteria	p__Bacteroidota	c__Bacteroidia	o__Flavobacteriales	f__Flavobacteriaceae	g__Flavobacterium	s__Flavobacterium sp041303115	84.96	1.83	GCA_041303115.1_genomic
653	GCF_041392005.1	Flavobacterium sp.	d__Bacteria; p__Bacteroidota; c__Flavobacteriia; o__Flavobacteriales; f__Flavobacteriaceae; g__Flavobacterium; s__	d__Bacteria	p__Bacteroidota	c__Bacteroidia	o__Flavobacteriales	f__Flavobacteriaceae	g__Flavobacterium	s__Flavobacterium sp041392005	95.01	0.7	GCF_041392005.1_genomic
654	GCF_041392085.1	Flavobacterium sp.	d__Bacteria; p__Bacteroidota; c__Flavobacteriia; o__Flavobacteriales; f__Flavobacteriaceae; g__Flavobacterium; s__	d__Bacteria	p__Bacteroidota	c__Bacteroidia	o__Flavobacteriales	f__Flavobacteriaceae	g__Flavobacterium	s__Flavobacterium sp041392085	89.96	0.07	GCF_041392085.1_genomic
655	GCF_041431375.1	Flavobacterium sp. Arc3	d__Bacteria; p__Bacteroidota; c__Flavobacteriia; o__Flavobacteriales; f__Flavobacteriaceae; g__Flavobacterium; s__	d__Bacteria	p__Bacteroidota	c__Bacteroidia	o__Flavobacteriales	f__Flavobacteriaceae	g__Flavobacterium	s__Flavobacterium sp041431375	100	0.42	GCF_041431375.1_genomic
656	GCF_041530365.1	Capnocytophaga sp. ARDL2	d__Bacteria; p__Bacteroidota; c__Flavobacteriia; o__Flavobacteriales; f__Flavobacteriaceae; g__Capnocytophaga; s__	d__Bacteria	p__Bacteroidota	c__Bacteroidia	o__Flavobacteriales	f__Flavobacteriaceae	g__Flavobacterium	s__Flavobacterium sp041530365	99.79	1.45	GCF_041530365.1_genomic
657	GCA_041583035.1	Flavobacterium sp.	d__Bacteria; p__Bacteroidota; c__Flavobacteriia; o__Flavobacteriales; f__Flavobacteriaceae; g__Flavobacterium; s__	d__Bacteria	p__Bacteroidota	c__Bacteroidia	o__Flavobacteriales	f__Flavobacteriaceae	g__Flavobacterium	s__Flavobacterium sp041583035	92.73	0.31	GCA_041583035.1_genomic
658	GCA_041676345.1	Flavobacteriaceae bacterium	d__Bacteria; p__Bacteroidota; c__Flavobacteriia; o__Flavobacteriales; f__Flavobacteriaceae; g__; s__	d__Bacteria	p__Bacteroidota	c__Bacteroidia	o__Flavobacteriales	f__Flavobacteriaceae	g__Flavobacterium	s__Flavobacterium sp041676345	91.75	2.98	GCA_041676345.1_genomic
659	GCA_041655015.1	Flavobacteriaceae bacterium	d__Bacteria; p__Bacteroidota; c__Flavobacteriia; o__Flavobacteriales; f__Flavobacteriaceae; g__; s__	d__Bacteria	p__Bacteroidota	c__Bacteroidia	o__Flavobacteriales	f__Flavobacteriaceae	g__Flavobacterium	s__Flavobacterium sp041677865	99.99	1.5	GCA_041655015.1_ASM4165501v1_genomic
660	GCF_041729735.1	Flavobacterium sp. FBOR7N2.3	d__Bacteria; p__Bacteroidota; c__Flavobacteriia; o__Flavobacteriales; f__Flavobacteriaceae; g__Flavobacterium; s__	d__Bacteria	p__Bacteroidota	c__Bacteroidia	o__Flavobacteriales	f__Flavobacteriaceae	g__Flavobacterium	s__Flavobacterium sp041729715	99.99	0.07	GCF_041729735.1_ASM4172973v1_genomic
661	GCF_041729725.1	Flavobacterium sp. FZUC8N2.13	d__Bacteria; p__Bacteroidota; c__Flavobacteriia; o__Flavobacteriales; f__Flavobacteriaceae; g__Flavobacterium; s__	d__Bacteria	p__Bacteroidota	c__Bacteroidia	o__Flavobacteriales	f__Flavobacteriaceae	g__Flavobacterium	s__Flavobacterium sp041729725	100	0	GCF_041729725.1_genomic
662	GCA_041785575.1	Flavobacterium sp.	d__Bacteria; p__Bacteroidota; c__Flavobacteriia; o__Flavobacteriales; f__Flavobacteriaceae; g__Flavobacterium; s__	d__Bacteria	p__Bacteroidota	c__Bacteroidia	o__Flavobacteriales	f__Flavobacteriaceae	g__Flavobacterium	s__Flavobacterium sp041785575	58.89	0.32	GCA_041785575.1_genomic
663	GCF_900110335.1	Flavobacterium sp. fv08	d__Bacteria; p__Bacteroidota; c__Flavobacteriia; o__Flavobacteriales; f__Flavobacteriaceae; g__Flavobacterium; s__	d__Bacteria	p__Bacteroidota	c__Bacteroidia	o__Flavobacteriales	f__Flavobacteriaceae	g__Flavobacterium	s__Flavobacterium sp900129795	99.99	0.04	GCF_900110335.1_IMG-taxon_2615840595_annotated_assembly_genomic
664	GCF_900187965.1	Flavobacterium sp. ov086	d__Bacteria; p__Bacteroidota; c__Flavobacteriia; o__Flavobacteriales; f__Flavobacteriaceae; g__Flavobacterium; s__	d__Bacteria	p__Bacteroidota	c__Bacteroidia	o__Flavobacteriales	f__Flavobacteriaceae	g__Flavobacterium	s__Flavobacterium sp900187965	99.99	0.52	GCF_900187965.1_genomic
665	GCF_902506265.1	Flavobacterium sp. 9AF	d__Bacteria; p__Bacteroidota; c__Flavobacteriia; o__Flavobacteriales; f__Flavobacteriaceae; g__Flavobacterium; s__	d__Bacteria	p__Bacteroidota	c__Bacteroidia	o__Flavobacteriales	f__Flavobacteriaceae	g__Flavobacterium	s__Flavobacterium sp902506265	99.99	0	GCF_902506265.1_genomic
666	GCF_902506345.1	Flavobacterium sp. 9R	d__Bacteria; p__Bacteroidota; c__Flavobacteriia; o__Flavobacteriales; f__Flavobacteriaceae; g__Flavobacterium; s__	d__Bacteria	p__Bacteroidota	c__Bacteroidia	o__Flavobacteriales	f__Flavobacteriaceae	g__Flavobacterium	s__Flavobacterium sp902506345	99.94	0	GCF_902506345.1_genomic
667	GCA_945907185.1	Chitinophaga pinensis	d__Bacteria; p__Bacteroidota; c__Chitinophagia; o__Chitinophagales; f__Chitinophagaceae; g__Chitinophaga; s__Chitinophaga pinensis	d__Bacteria	p__Bacteroidota	c__Bacteroidia	o__Flavobacteriales	f__Flavobacteriaceae	g__Flavobacterium	s__Flavobacterium sp903819815	91.83	1.62	GCA_945907185.1_ZE-13nov19-171_genomic
668	GCA_903824755.1	uncultured Bacteroidetes bacterium	d__Bacteria; p__Bacteroidota; c__; o__; f__; g__; s__	d__Bacteria	p__Bacteroidota	c__Bacteroidia	o__Flavobacteriales	f__Flavobacteriaceae	g__Flavobacterium	s__Flavobacterium sp903824755	88.83	0.53	GCA_903824755.1_genomic
669	GCA_903837025.1	uncultured Bacteroidetes bacterium	d__Bacteria; p__Bacteroidota; c__; o__; f__; g__; s__	d__Bacteria	p__Bacteroidota	c__Bacteroidia	o__Flavobacteriales	f__Flavobacteriaceae	g__Flavobacterium	s__Flavobacterium sp903837025	89.42	4.58	GCA_903837025.1_genomic
670	GCA_903921585.1	uncultured Bacteroidetes bacterium	d__Bacteria; p__Bacteroidota; c__; o__; f__; g__; s__	d__Bacteria	p__Bacteroidota	c__Bacteroidia	o__Flavobacteriales	f__Flavobacteriaceae	g__Flavobacterium	s__Flavobacterium sp903838055	99.73	0.05	GCA_903921585.1_freshwater_MAG_---_MJ-2014-D2_bin-0784_genomic
671	GCA_903859765.1	uncultured Bacteroidetes bacterium	d__Bacteria; p__Bacteroidota; c__; o__; f__; g__; s__	d__Bacteria	p__Bacteroidota	c__Bacteroidia	o__Flavobacteriales	f__Flavobacteriaceae	g__Flavobacterium	s__Flavobacterium sp903839195	94.68	5.12	GCA_903859765.1_freshwater_MAG_---_Erken-D9_bin-0625_genomic
672	GCA_903842575.1	uncultured Bacteroidetes bacterium	d__Bacteria; p__Bacteroidota; c__; o__; f__; g__; s__	d__Bacteria	p__Bacteroidota	c__Bacteroidia	o__Flavobacteriales	f__Flavobacteriaceae	g__Flavobacterium	s__Flavobacterium sp903842575	95.57	0.46	GCA_903842575.1_genomic
673	GCA_903874215.1	uncultured Bacteroidetes bacterium	d__Bacteria; p__Bacteroidota; c__; o__; f__; g__; s__	d__Bacteria	p__Bacteroidota	c__Bacteroidia	o__Flavobacteriales	f__Flavobacteriaceae	g__Flavobacterium	s__Flavobacterium sp903861155	100	1.28	GCA_903874215.1_freshwater_MAG_---_YR3_bin-1139_genomic
674	GCA_903879645.1	uncultured Bacteroidetes bacterium	d__Bacteria; p__Bacteroidota; c__; o__; f__; g__; s__	d__Bacteria	p__Bacteroidota	c__Bacteroidia	o__Flavobacteriales	f__Flavobacteriaceae	g__Flavobacterium	s__Flavobacterium sp903879645	95.32	2.76	GCA_903879645.1_genomic
675	GCA_903879875.1	uncultured Bacteroidetes bacterium	d__Bacteria; p__Bacteroidota; c__; o__; f__; g__; s__	d__Bacteria	p__Bacteroidota	c__Bacteroidia	o__Flavobacteriales	f__Flavobacteriaceae	g__Flavobacterium	s__Flavobacterium sp903879875	94.65	3.27	GCA_903879875.1_genomic
676	GCA_903888655.1	uncultured Bacteroidetes bacterium	d__Bacteria; p__Bacteroidota; c__; o__; f__; g__; s__	d__Bacteria	p__Bacteroidota	c__Bacteroidia	o__Flavobacteriales	f__Flavobacteriaceae	g__Flavobacterium	s__Flavobacterium sp903888655	92.17	3.62	GCA_903888655.1_genomic
677	GCA_903889745.1	uncultured Bacteroidetes bacterium	d__Bacteria; p__Bacteroidota; c__; o__; f__; g__; s__	d__Bacteria	p__Bacteroidota	c__Bacteroidia	o__Flavobacteriales	f__Flavobacteriaceae	g__Flavobacterium	s__Flavobacterium sp903889745	88.49	3.31	GCA_903889745.1_genomic
678	GCA_947457765.1	Flavobacteriaceae bacterium	d__Bacteria; p__Bacteroidota; c__Flavobacteriia; o__Flavobacteriales; f__Flavobacteriaceae; g__; s__	d__Bacteria	p__Bacteroidota	c__Bacteroidia	o__Flavobacteriales	f__Flavobacteriaceae	g__Flavobacterium	s__Flavobacterium sp903902795	99.92	0.05	GCA_947457765.1_RE-15aug16-156_genomic
679	GCA_903950385.1	uncultured Bacteroidetes bacterium	d__Bacteria; p__Bacteroidota; c__; o__; f__; g__; s__	d__Bacteria	p__Bacteroidota	c__Bacteroidia	o__Flavobacteriales	f__Flavobacteriaceae	g__Flavobacterium	s__Flavobacterium sp903913315	99.16	0.05	GCA_903950385.1_freshwater_MAG_---_C-2_bin-574_genomic
680	GCA_903920835.1	uncultured Bacteroidetes bacterium	d__Bacteria; p__Bacteroidota; c__; o__; f__; g__; s__	d__Bacteria	p__Bacteroidota	c__Bacteroidia	o__Flavobacteriales	f__Flavobacteriaceae	g__Flavobacterium	s__Flavobacterium sp903920835	67.06	0.59	GCA_903920835.1_genomic
681	GCA_913777665.1	uncultured Myroides sp.	d__Bacteria; p__Bacteroidota; c__Flavobacteriia; o__Flavobacteriales; f__Flavobacteriaceae; g__Myroides; s__	d__Bacteria	p__Bacteroidota	c__Bacteroidia	o__Flavobacteriales	f__Flavobacteriaceae	g__Flavobacterium	s__Flavobacterium sp913777665	99.82	0.09	GCA_913777665.1_genomic
682	GCA_934636265.1	uncultured Flavobacterium sp.	d__Bacteria; p__Bacteroidota; c__Flavobacteriia; o__Flavobacteriales; f__Flavobacteriaceae; g__Flavobacterium; s__	d__Bacteria	p__Bacteroidota	c__Bacteroidia	o__Flavobacteriales	f__Flavobacteriaceae	g__Flavobacterium	s__Flavobacterium sp934636265	52.31	0	GCA_934636265.1_genomic
683	GCA_934675205.1	uncultured Flavobacteriaceae bacterium	d__Bacteria; p__Bacteroidota; c__Flavobacteriia; o__Flavobacteriales; f__Flavobacteriaceae; g__; s__	d__Bacteria	p__Bacteroidota	c__Bacteroidia	o__Flavobacteriales	f__Flavobacteriaceae	g__Flavobacterium	s__Flavobacterium sp934675205	84.7	0.04	GCA_934675205.1_genomic
684	GCA_937773775.1	uncultured Flavobacterium sp.	d__Bacteria; p__Bacteroidota; c__Flavobacteriia; o__Flavobacteriales; f__Flavobacteriaceae; g__Flavobacterium; s__	d__Bacteria	p__Bacteroidota	c__Bacteroidia	o__Flavobacteriales	f__Flavobacteriaceae	g__Flavobacterium	s__Flavobacterium sp937773775	90.97	4.43	GCA_937773775.1_genomic
685	GCA_937876455.1	uncultured Flavobacterium sp.	d__Bacteria; p__Bacteroidota; c__Flavobacteriia; o__Flavobacteriales; f__Flavobacteriaceae; g__Flavobacterium; s__	d__Bacteria	p__Bacteroidota	c__Bacteroidia	o__Flavobacteriales	f__Flavobacteriaceae	g__Flavobacterium	s__Flavobacterium sp937876455	96.24	2.15	GCA_937876455.1_genomic
686	GCF_937967675.1	uncultured Flavobacterium sp.	d__Bacteria; p__Bacteroidota; c__Flavobacteriia; o__Flavobacteriales; f__Flavobacteriaceae; g__Flavobacterium; s__	d__Bacteria	p__Bacteroidota	c__Bacteroidia	o__Flavobacteriales	f__Flavobacteriaceae	g__Flavobacterium	s__Flavobacterium sp937967675	95.26	0.78	GCF_937967675.1_genomic
687	GCA_943323545.2	Bifidobacterium breve	d__Bacteria; p__Actinomycetota; c__Actinomycetes; o__Bifidobacteriales; f__Bifidobacteriaceae; g__Bifidobacterium; s__Bifidobacterium breve	d__Bacteria	p__Bacteroidota	c__Bacteroidia	o__Flavobacteriales	f__Flavobacteriaceae	g__Flavobacterium	s__Flavobacterium sp943323545	86.74	2.08	GCA_943323545.2_genomic
688	GCA_943324165.2	Bdellovibrio sp. ZAP7	d__Bacteria; p__Bdellovibrionota; c__Bdellovibrionia; o__Bdellovibrionales; f__Pseudobdellovibrionaceae; g__Bdellovibrio; s__	d__Bacteria	p__Bacteroidota	c__Bacteroidia	o__Flavobacteriales	f__Flavobacteriaceae	g__Flavobacterium	s__Flavobacterium sp943324165	67.91	0.6	GCA_943324165.2_genomic
689	GCA_943324395.2	Rhizobium sp. Q54	d__Bacteria; p__Pseudomonadota; c__Alphaproteobacteria; o__Hyphomicrobiales; f__Rhizobiaceae; g__Rhizobium; s__	d__Bacteria	p__Bacteroidota	c__Bacteroidia	o__Flavobacteriales	f__Flavobacteriaceae	g__Flavobacterium	s__Flavobacterium sp943324395	65.1	1.76	GCA_943324395.2_genomic
690	GCA_943324545.2	Chitinophaga pinensis	d__Bacteria; p__Bacteroidota; c__Chitinophagia; o__Chitinophagales; f__Chitinophagaceae; g__Chitinophaga; s__Chitinophaga pinensis	d__Bacteria	p__Bacteroidota	c__Bacteroidia	o__Flavobacteriales	f__Flavobacteriaceae	g__Flavobacterium	s__Flavobacterium sp943324545	85.53	0.49	GCA_943324545.2_genomic
691	GCA_943324925.2	Chitinophaga pinensis	d__Bacteria; p__Bacteroidota; c__Chitinophagia; o__Chitinophagales; f__Chitinophagaceae; g__Chitinophaga; s__Chitinophaga pinensis	d__Bacteria	p__Bacteroidota	c__Bacteroidia	o__Flavobacteriales	f__Flavobacteriaceae	g__Flavobacterium	s__Flavobacterium sp943324925	77.31	1.2	GCA_943324925.2_genomic
692	GCA_943325255.2	Sphingobacterium thalpophilum	d__Bacteria; p__Bacteroidota; c__Sphingobacteriia; o__Sphingobacteriales; f__Sphingobacteriaceae; g__Sphingobacterium; s__Sphingobacterium thalpophilum	d__Bacteria	p__Bacteroidota	c__Bacteroidia	o__Flavobacteriales	f__Flavobacteriaceae	g__Flavobacterium	s__Flavobacterium sp943325255	81.74	1.12	GCA_943325255.2_genomic
693	GCA_943325355.2	Klebsiella pneumoniae	d__Bacteria; p__Pseudomonadota; c__Gammaproteobacteria; o__Enterobacterales; f__Enterobacteriaceae; g__Klebsiella; s__Klebsiella pneumoniae	d__Bacteria	p__Bacteroidota	c__Bacteroidia	o__Flavobacteriales	f__Flavobacteriaceae	g__Flavobacterium	s__Flavobacterium sp943325355	64.48	1.14	GCA_943325355.2_genomic
694	GCA_943326765.2	Bifidobacterium breve	d__Bacteria; p__Actinomycetota; c__Actinomycetes; o__Bifidobacteriales; f__Bifidobacteriaceae; g__Bifidobacterium; s__Bifidobacterium breve	d__Bacteria	p__Bacteroidota	c__Bacteroidia	o__Flavobacteriales	f__Flavobacteriaceae	g__Flavobacterium	s__Flavobacterium sp943326765	92.4	2.29	GCA_943326765.2_genomic
695	GCA_943328505.2	Rhizobium sp. Q54	d__Bacteria; p__Pseudomonadota; c__Alphaproteobacteria; o__Hyphomicrobiales; f__Rhizobiaceae; g__Rhizobium; s__	d__Bacteria	p__Bacteroidota	c__Bacteroidia	o__Flavobacteriales	f__Flavobacteriaceae	g__Flavobacterium	s__Flavobacterium sp943328505	96.99	0.25	GCA_943328505.2_genomic
696	GCA_943328865.2	Sphingobacterium thalpophilum	d__Bacteria; p__Bacteroidota; c__Sphingobacteriia; o__Sphingobacteriales; f__Sphingobacteriaceae; g__Sphingobacterium; s__Sphingobacterium thalpophilum	d__Bacteria	p__Bacteroidota	c__Bacteroidia	o__Flavobacteriales	f__Flavobacteriaceae	g__Flavobacterium	s__Flavobacterium sp943328865	62.43	1.47	GCA_943328865.2_genomic
697	GCA_943329165.2	Candidatus Nitrotoga sp. CP45	d__Bacteria; p__Pseudomonadota; c__Betaproteobacteria; o__Nitrosomonadales; f__Gallionellaceae; g__Candidatus Nitrotoga; s__	d__Bacteria	p__Bacteroidota	c__Bacteroidia	o__Flavobacteriales	f__Flavobacteriaceae	g__Flavobacterium	s__Flavobacterium sp943329165	77.29	4.36	GCA_943329165.2_genomic
698	GCF_943912855.1	uncultured Flavobacterium sp.	d__Bacteria; p__Bacteroidota; c__Flavobacteriia; o__Flavobacteriales; f__Flavobacteriaceae; g__Flavobacterium; s__	d__Bacteria	p__Bacteroidota	c__Bacteroidia	o__Flavobacteriales	f__Flavobacteriaceae	g__Flavobacterium	s__Flavobacterium sp943912855	99.1	0.32	GCF_943912855.1_genomic
699	GCF_943913405.1	uncultured Flavobacterium sp.	d__Bacteria; p__Bacteroidota; c__Flavobacteriia; o__Flavobacteriales; f__Flavobacteriaceae; g__Flavobacterium; s__	d__Bacteria	p__Bacteroidota	c__Bacteroidia	o__Flavobacteriales	f__Flavobacteriaceae	g__Flavobacterium	s__Flavobacterium sp943913405	98.32	0	GCF_943913405.1_genomic
700	GCA_945873505.1	Chitinophaga pinensis	d__Bacteria; p__Bacteroidota; c__Chitinophagia; o__Chitinophagales; f__Chitinophagaceae; g__Chitinophaga; s__Chitinophaga pinensis	d__Bacteria	p__Bacteroidota	c__Bacteroidia	o__Flavobacteriales	f__Flavobacteriaceae	g__Flavobacterium	s__Flavobacterium sp945873505	94.37	0.83	GCA_945873505.1_genomic
701	GCA_945881885.1	Chryseobacterium gleum	d__Bacteria; p__Bacteroidota; c__Flavobacteriia; o__Flavobacteriales; f__Weeksellaceae; g__Chryseobacterium; s__Chryseobacterium gleum	d__Bacteria	p__Bacteroidota	c__Bacteroidia	o__Flavobacteriales	f__Flavobacteriaceae	g__Flavobacterium	s__Flavobacterium sp945881885	99.46	0.1	GCA_945881885.1_genomic
702	GCA_945897915.1	Chryseobacterium gleum	d__Bacteria; p__Bacteroidota; c__Flavobacteriia; o__Flavobacteriales; f__Weeksellaceae; g__Chryseobacterium; s__Chryseobacterium gleum	d__Bacteria	p__Bacteroidota	c__Bacteroidia	o__Flavobacteriales	f__Flavobacteriaceae	g__Flavobacterium	s__Flavobacterium sp945897915	99.89	0.08	GCA_945897915.1_genomic
703	GCA_945957245.1	uncultured Flavobacterium sp.	d__Bacteria; p__Bacteroidota; c__Flavobacteriia; o__Flavobacteriales; f__Flavobacteriaceae; g__Flavobacterium; s__	d__Bacteria	p__Bacteroidota	c__Bacteroidia	o__Flavobacteriales	f__Flavobacteriaceae	g__Flavobacterium	s__Flavobacterium sp945957245	78.96	0.04	GCA_945957245.1_genomic
704	GCF_946220915.1	uncultured Flavobacterium sp.	d__Bacteria; p__Bacteroidota; c__Flavobacteriia; o__Flavobacteriales; f__Flavobacteriaceae; g__Flavobacterium; s__	d__Bacteria	p__Bacteroidota	c__Bacteroidia	o__Flavobacteriales	f__Flavobacteriaceae	g__Flavobacterium	s__Flavobacterium sp946220915	99.56	0.69	GCF_946220915.1_genomic
705	GCF_946478785.1	uncultured Flavobacterium sp.	d__Bacteria; p__Bacteroidota; c__Flavobacteriia; o__Flavobacteriales; f__Flavobacteriaceae; g__Flavobacterium; s__	d__Bacteria	p__Bacteroidota	c__Bacteroidia	o__Flavobacteriales	f__Flavobacteriaceae	g__Flavobacterium	s__Flavobacterium sp946478785	100	0.52	GCF_946478785.1_genomic
706	GCA_946479395.1	uncultured Flavobacterium sp.	d__Bacteria; p__Bacteroidota; c__Flavobacteriia; o__Flavobacteriales; f__Flavobacteriaceae; g__Flavobacterium; s__	d__Bacteria	p__Bacteroidota	c__Bacteroidia	o__Flavobacteriales	f__Flavobacteriaceae	g__Flavobacterium	s__Flavobacterium sp946479395	85.99	0.79	GCA_946479395.1_genomic
707	GCF_946479975.1	uncultured Flavobacterium sp.	d__Bacteria; p__Bacteroidota; c__Flavobacteriia; o__Flavobacteriales; f__Flavobacteriaceae; g__Flavobacterium; s__	d__Bacteria	p__Bacteroidota	c__Bacteroidia	o__Flavobacteriales	f__Flavobacteriaceae	g__Flavobacterium	s__Flavobacterium sp946479975	90.96	0.97	GCF_946479975.1_genomic
708	GCA_946480635.1	uncultured Flavobacterium sp.	d__Bacteria; p__Bacteroidota; c__Flavobacteriia; o__Flavobacteriales; f__Flavobacteriaceae; g__Flavobacterium; s__	d__Bacteria	p__Bacteroidota	c__Bacteroidia	o__Flavobacteriales	f__Flavobacteriaceae	g__Flavobacterium	s__Flavobacterium sp946480635	73.84	1.81	GCA_946480635.1_genomic
709	GCF_946481155.1	uncultured Flavobacterium sp.	d__Bacteria; p__Bacteroidota; c__Flavobacteriia; o__Flavobacteriales; f__Flavobacteriaceae; g__Flavobacterium; s__	d__Bacteria	p__Bacteroidota	c__Bacteroidia	o__Flavobacteriales	f__Flavobacteriaceae	g__Flavobacterium	s__Flavobacterium sp946481155	91.15	0.01	GCF_946481155.1_genomic
710	GCA_946482495.1	uncultured Flavobacteriia bacterium	d__Bacteria; p__Bacteroidota; c__Flavobacteriia; o__; f__; g__; s__	d__Bacteria	p__Bacteroidota	c__Bacteroidia	o__Flavobacteriales	f__Flavobacteriaceae	g__Flavobacterium	s__Flavobacterium sp946482495	80.65	0.63	GCA_946482495.1_genomic
711	GCF_946482535.1	uncultured Flavobacterium sp.	d__Bacteria; p__Bacteroidota; c__Flavobacteriia; o__Flavobacteriales; f__Flavobacteriaceae; g__Flavobacterium; s__	d__Bacteria	p__Bacteroidota	c__Bacteroidia	o__Flavobacteriales	f__Flavobacteriaceae	g__Flavobacterium	s__Flavobacterium sp946482535	89.64	1.99	GCF_946482535.1_genomic
712	GCA_946886675.1	uncultured Flavobacterium sp.	d__Bacteria; p__Bacteroidota; c__Flavobacteriia; o__Flavobacteriales; f__Flavobacteriaceae; g__Flavobacterium; s__	d__Bacteria	p__Bacteroidota	c__Bacteroidia	o__Flavobacteriales	f__Flavobacteriaceae	g__Flavobacterium	s__Flavobacterium sp946886675	76.37	1.95	GCA_946886675.1_genomic
713	GCA_947371275.1	Flavobacteriaceae bacterium	d__Bacteria; p__Bacteroidota; c__Flavobacteriia; o__Flavobacteriales; f__Flavobacteriaceae; g__; s__	d__Bacteria	p__Bacteroidota	c__Bacteroidia	o__Flavobacteriales	f__Flavobacteriaceae	g__Flavobacterium	s__Flavobacterium sp947371275	87.39	1.71	GCA_947371275.1_genomic
714	GCA_947373225.1	Flavobacteriaceae bacterium	d__Bacteria; p__Bacteroidota; c__Flavobacteriia; o__Flavobacteriales; f__Flavobacteriaceae; g__; s__	d__Bacteria	p__Bacteroidota	c__Bacteroidia	o__Flavobacteriales	f__Flavobacteriaceae	g__Flavobacterium	s__Flavobacterium sp947373225	96.19	0.43	GCA_947373225.1_genomic
715	GCA_947372055.1	Flavobacteriaceae bacterium	d__Bacteria; p__Bacteroidota; c__Flavobacteriia; o__Flavobacteriales; f__Flavobacteriaceae; g__; s__	d__Bacteria	p__Bacteroidota	c__Bacteroidia	o__Flavobacteriales	f__Flavobacteriaceae	g__Flavobacterium	s__Flavobacterium sp947377425	78.24	1.78	GCA_947372055.1_JR-MC-F-240519-98_genomic
716	GCA_947378465.1	Flavobacteriaceae bacterium	d__Bacteria; p__Bacteroidota; c__Flavobacteriia; o__Flavobacteriales; f__Flavobacteriaceae; g__; s__	d__Bacteria	p__Bacteroidota	c__Bacteroidia	o__Flavobacteriales	f__Flavobacteriaceae	g__Flavobacterium	s__Flavobacterium sp947378465	90.52	1.84	GCA_947378465.1_genomic
717	GCA_947378385.1	Flavobacteriaceae bacterium	d__Bacteria; p__Bacteroidota; c__Flavobacteriia; o__Flavobacteriales; f__Flavobacteriaceae; g__; s__	d__Bacteria	p__Bacteroidota	c__Bacteroidia	o__Flavobacteriales	f__Flavobacteriaceae	g__Flavobacterium	s__Flavobacterium sp947379965	89.66	1.52	GCA_947378385.1_JR-MC-I-240519-116_genomic
718	GCA_947443815.1	Flavobacteriaceae bacterium	d__Bacteria; p__Bacteroidota; c__Flavobacteriia; o__Flavobacteriales; f__Flavobacteriaceae; g__; s__	d__Bacteria	p__Bacteroidota	c__Bacteroidia	o__Flavobacteriales	f__Flavobacteriaceae	g__Flavobacterium	s__Flavobacterium sp947443815	89.74	0.37	GCA_947443815.1_genomic
719	GCA_947444255.1	Flavobacteriaceae bacterium	d__Bacteria; p__Bacteroidota; c__Flavobacteriia; o__Flavobacteriales; f__Flavobacteriaceae; g__; s__	d__Bacteria	p__Bacteroidota	c__Bacteroidia	o__Flavobacteriales	f__Flavobacteriaceae	g__Flavobacterium	s__Flavobacterium sp947444255	73.86	1.16	GCA_947444255.1_genomic
720	GCA_947446635.1	Flavobacteriaceae bacterium	d__Bacteria; p__Bacteroidota; c__Flavobacteriia; o__Flavobacteriales; f__Flavobacteriaceae; g__; s__	d__Bacteria	p__Bacteroidota	c__Bacteroidia	o__Flavobacteriales	f__Flavobacteriaceae	g__Flavobacterium	s__Flavobacterium sp947446635	99.97	1.78	GCA_947446635.1_genomic
721	GCA_947446865.1	Flavobacteriaceae bacterium	d__Bacteria; p__Bacteroidota; c__Flavobacteriia; o__Flavobacteriales; f__Flavobacteriaceae; g__; s__	d__Bacteria	p__Bacteroidota	c__Bacteroidia	o__Flavobacteriales	f__Flavobacteriaceae	g__Flavobacterium	s__Flavobacterium sp947446865	95.1	0.23	GCA_947446865.1_genomic
722	GCA_947447375.1	Bacteroidota bacterium	d__Bacteria; p__Bacteroidota; c__; o__; f__; g__; s__	d__Bacteria	p__Bacteroidota	c__Bacteroidia	o__Flavobacteriales	f__Flavobacteriaceae	g__Flavobacterium	s__Flavobacterium sp947447375	95.74	0.01	GCA_947447375.1_genomic
723	GCA_947378725.1	Flavobacteriaceae bacterium	d__Bacteria; p__Bacteroidota; c__Flavobacteriia; o__Flavobacteriales; f__Flavobacteriaceae; g__; s__	d__Bacteria	p__Bacteroidota	c__Bacteroidia	o__Flavobacteriales	f__Flavobacteriaceae	g__Flavobacterium	s__Flavobacterium sp947448525	93.45	0.3	GCA_947378725.1_JR-MC-F-240519-5_genomic
724	GCA_947450355.1	Bacteroidota bacterium	d__Bacteria; p__Bacteroidota; c__; o__; f__; g__; s__	d__Bacteria	p__Bacteroidota	c__Bacteroidia	o__Flavobacteriales	f__Flavobacteriaceae	g__Flavobacterium	s__Flavobacterium sp947450355	83.62	0.68	GCA_947450355.1_genomic
725	GCA_947451475.1	Flavobacteriaceae bacterium	d__Bacteria; p__Bacteroidota; c__Flavobacteriia; o__Flavobacteriales; f__Flavobacteriaceae; g__; s__	d__Bacteria	p__Bacteroidota	c__Bacteroidia	o__Flavobacteriales	f__Flavobacteriaceae	g__Flavobacterium	s__Flavobacterium sp947451475	92.15	0.24	GCA_947451475.1_genomic
726	GCA_947451525.1	Flavobacteriaceae bacterium	d__Bacteria; p__Bacteroidota; c__Flavobacteriia; o__Flavobacteriales; f__Flavobacteriaceae; g__; s__	d__Bacteria	p__Bacteroidota	c__Bacteroidia	o__Flavobacteriales	f__Flavobacteriaceae	g__Flavobacterium	s__Flavobacterium sp947451525	93.67	0.01	GCA_947451525.1_genomic
727	GCA_947452415.1	Flavobacteriaceae bacterium	d__Bacteria; p__Bacteroidota; c__Flavobacteriia; o__Flavobacteriales; f__Flavobacteriaceae; g__; s__	d__Bacteria	p__Bacteroidota	c__Bacteroidia	o__Flavobacteriales	f__Flavobacteriaceae	g__Flavobacterium	s__Flavobacterium sp947452415	92.21	6.04	GCA_947452415.1_genomic
728	GCA_947453195.1	Flavobacteriaceae bacterium	d__Bacteria; p__Bacteroidota; c__Flavobacteriia; o__Flavobacteriales; f__Flavobacteriaceae; g__; s__	d__Bacteria	p__Bacteroidota	c__Bacteroidia	o__Flavobacteriales	f__Flavobacteriaceae	g__Flavobacterium	s__Flavobacterium sp947453195	94.66	0.06	GCA_947453195.1_genomic
729	GCA_947453885.1	Flavobacteriaceae bacterium	d__Bacteria; p__Bacteroidota; c__Flavobacteriia; o__Flavobacteriales; f__Flavobacteriaceae; g__; s__	d__Bacteria	p__Bacteroidota	c__Bacteroidia	o__Flavobacteriales	f__Flavobacteriaceae	g__Flavobacterium	s__Flavobacterium sp947453885	95.76	2.39	GCA_947453885.1_genomic
730	GCA_947456815.1	Flavobacteriaceae bacterium	d__Bacteria; p__Bacteroidota; c__Flavobacteriia; o__Flavobacteriales; f__Flavobacteriaceae; g__; s__	d__Bacteria	p__Bacteroidota	c__Bacteroidia	o__Flavobacteriales	f__Flavobacteriaceae	g__Flavobacterium	s__Flavobacterium sp947456815	91.61	2.21	GCA_947456815.1_genomic
731	GCA_947456955.1	Flavobacteriaceae bacterium	d__Bacteria; p__Bacteroidota; c__Flavobacteriia; o__Flavobacteriales; f__Flavobacteriaceae; g__; s__	d__Bacteria	p__Bacteroidota	c__Bacteroidia	o__Flavobacteriales	f__Flavobacteriaceae	g__Flavobacterium	s__Flavobacterium sp947456955	99.99	0.12	GCA_947456955.1_genomic
732	GCA_947457105.1	Flavobacteriaceae bacterium	d__Bacteria; p__Bacteroidota; c__Flavobacteriia; o__Flavobacteriales; f__Flavobacteriaceae; g__; s__	d__Bacteria	p__Bacteroidota	c__Bacteroidia	o__Flavobacteriales	f__Flavobacteriaceae	g__Flavobacterium	s__Flavobacterium sp947457105	93.35	3.98	GCA_947457105.1_genomic
733	GCA_947457255.1	Flavobacteriaceae bacterium	d__Bacteria; p__Bacteroidota; c__Flavobacteriia; o__Flavobacteriales; f__Flavobacteriaceae; g__; s__	d__Bacteria	p__Bacteroidota	c__Bacteroidia	o__Flavobacteriales	f__Flavobacteriaceae	g__Flavobacterium	s__Flavobacterium sp947457255	65.43	0.14	GCA_947457255.1_genomic
734	GCA_947457615.1	Flavobacteriaceae bacterium	d__Bacteria; p__Bacteroidota; c__Flavobacteriia; o__Flavobacteriales; f__Flavobacteriaceae; g__; s__	d__Bacteria	p__Bacteroidota	c__Bacteroidia	o__Flavobacteriales	f__Flavobacteriaceae	g__Flavobacterium	s__Flavobacterium sp947457615	94.66	2.93	GCA_947457615.1_genomic
735	GCA_947458575.1	Flavobacteriaceae bacterium	d__Bacteria; p__Bacteroidota; c__Flavobacteriia; o__Flavobacteriales; f__Flavobacteriaceae; g__; s__	d__Bacteria	p__Bacteroidota	c__Bacteroidia	o__Flavobacteriales	f__Flavobacteriaceae	g__Flavobacterium	s__Flavobacterium sp947458575	86.14	2.99	GCA_947458575.1_genomic
736	GCA_947459635.1	Flavobacteriaceae bacterium	d__Bacteria; p__Bacteroidota; c__Flavobacteriia; o__Flavobacteriales; f__Flavobacteriaceae; g__; s__	d__Bacteria	p__Bacteroidota	c__Bacteroidia	o__Flavobacteriales	f__Flavobacteriaceae	g__Flavobacterium	s__Flavobacterium sp947459635	85.03	0.15	GCA_947459635.1_genomic
737	GCA_947460615.1	Bacteroidota bacterium	d__Bacteria; p__Bacteroidota; c__; o__; f__; g__; s__	d__Bacteria	p__Bacteroidota	c__Bacteroidia	o__Flavobacteriales	f__Flavobacteriaceae	g__Flavobacterium	s__Flavobacterium sp947460615	88.42	0.36	GCA_947460615.1_genomic
738	GCA_947461425.1	Flavobacteriaceae bacterium	d__Bacteria; p__Bacteroidota; c__Flavobacteriia; o__Flavobacteriales; f__Flavobacteriaceae; g__; s__	d__Bacteria	p__Bacteroidota	c__Bacteroidia	o__Flavobacteriales	f__Flavobacteriaceae	g__Flavobacterium	s__Flavobacterium sp947461425	89.58	0.16	GCA_947461425.1_genomic
739	GCA_947461795.1	Flavobacteriaceae bacterium	d__Bacteria; p__Bacteroidota; c__Flavobacteriia; o__Flavobacteriales; f__Flavobacteriaceae; g__; s__	d__Bacteria	p__Bacteroidota	c__Bacteroidia	o__Flavobacteriales	f__Flavobacteriaceae	g__Flavobacterium	s__Flavobacterium sp947461795	89.89	0.57	GCA_947461795.1_genomic
740	GCA_947461915.1	Flavobacteriaceae bacterium	d__Bacteria; p__Bacteroidota; c__Flavobacteriia; o__Flavobacteriales; f__Flavobacteriaceae; g__; s__	d__Bacteria	p__Bacteroidota	c__Bacteroidia	o__Flavobacteriales	f__Flavobacteriaceae	g__Flavobacterium	s__Flavobacterium sp947461915	81.17	3.61	GCA_947461915.1_genomic
741	GCA_947463515.1	Flavobacteriaceae bacterium	d__Bacteria; p__Bacteroidota; c__Flavobacteriia; o__Flavobacteriales; f__Flavobacteriaceae; g__; s__	d__Bacteria	p__Bacteroidota	c__Bacteroidia	o__Flavobacteriales	f__Flavobacteriaceae	g__Flavobacterium	s__Flavobacterium sp947463515	99.81	0.11	GCA_947463515.1_genomic
742	GCA_947464335.1	Flavobacteriaceae bacterium	d__Bacteria; p__Bacteroidota; c__Flavobacteriia; o__Flavobacteriales; f__Flavobacteriaceae; g__; s__	d__Bacteria	p__Bacteroidota	c__Bacteroidia	o__Flavobacteriales	f__Flavobacteriaceae	g__Flavobacterium	s__Flavobacterium sp947464335	87.23	0.4	GCA_947464335.1_genomic
743	GCA_947466955.1	Bacteroidota bacterium	d__Bacteria; p__Bacteroidota; c__; o__; f__; g__; s__	d__Bacteria	p__Bacteroidota	c__Bacteroidia	o__Flavobacteriales	f__Flavobacteriaceae	g__Flavobacterium	s__Flavobacterium sp947466955	88.28	1.85	GCA_947466955.1_genomic
744	GCA_947468985.1	Bacteroidota bacterium	d__Bacteria; p__Bacteroidota; c__; o__; f__; g__; s__	d__Bacteria	p__Bacteroidota	c__Bacteroidia	o__Flavobacteriales	f__Flavobacteriaceae	g__Flavobacterium	s__Flavobacterium sp947468985	65.95	0.99	GCA_947468985.1_genomic
745	GCA_947472705.1	Flavobacteriaceae bacterium	d__Bacteria; p__Bacteroidota; c__Flavobacteriia; o__Flavobacteriales; f__Flavobacteriaceae; g__; s__	d__Bacteria	p__Bacteroidota	c__Bacteroidia	o__Flavobacteriales	f__Flavobacteriaceae	g__Flavobacterium	s__Flavobacterium sp947472705	83	0.58	GCA_947472705.1_genomic
746	GCA_947478365.1	Flavobacteriaceae bacterium	d__Bacteria; p__Bacteroidota; c__Flavobacteriia; o__Flavobacteriales; f__Flavobacteriaceae; g__; s__	d__Bacteria	p__Bacteroidota	c__Bacteroidia	o__Flavobacteriales	f__Flavobacteriaceae	g__Flavobacterium	s__Flavobacterium sp947478365	84.95	1.14	GCA_947478365.1_genomic
747	GCA_947483075.1	Flavobacteriaceae bacterium	d__Bacteria; p__Bacteroidota; c__Flavobacteriia; o__Flavobacteriales; f__Flavobacteriaceae; g__; s__	d__Bacteria	p__Bacteroidota	c__Bacteroidia	o__Flavobacteriales	f__Flavobacteriaceae	g__Flavobacterium	s__Flavobacterium sp947483075	99.98	0.01	GCA_947483075.1_genomic
748	GCA_030158225.1	Flavobacterium sp.	d__Bacteria; p__Bacteroidota; c__Flavobacteriia; o__Flavobacteriales; f__Flavobacteriaceae; g__Flavobacterium; s__	d__Bacteria	p__Bacteroidota	c__Bacteroidia	o__Flavobacteriales	f__Flavobacteriaceae	g__Flavobacterium	s__Flavobacterium sp947488545	88.79	1.7	GCA_030158225.1_ASM3015822v1_genomic
749	GCA_947488595.1	Flavobacteriaceae bacterium	d__Bacteria; p__Bacteroidota; c__Flavobacteriia; o__Flavobacteriales; f__Flavobacteriaceae; g__; s__	d__Bacteria	p__Bacteroidota	c__Bacteroidia	o__Flavobacteriales	f__Flavobacteriaceae	g__Flavobacterium	s__Flavobacterium sp947488595	93.38	0.16	GCA_947488595.1_genomic
750	GCA_947491985.1	Flavobacteriaceae bacterium	d__Bacteria; p__Bacteroidota; c__Flavobacteriia; o__Flavobacteriales; f__Flavobacteriaceae; g__; s__	d__Bacteria	p__Bacteroidota	c__Bacteroidia	o__Flavobacteriales	f__Flavobacteriaceae	g__Flavobacterium	s__Flavobacterium sp947491985	93.84	1.01	GCA_947491985.1_genomic
751	GCA_947626185.1	uncultured Flavobacterium sp.	d__Bacteria; p__Bacteroidota; c__Flavobacteriia; o__Flavobacteriales; f__Flavobacteriaceae; g__Flavobacterium; s__	d__Bacteria	p__Bacteroidota	c__Bacteroidia	o__Flavobacteriales	f__Flavobacteriaceae	g__Flavobacterium	s__Flavobacterium sp947626185	95.81	0.49	GCA_947626185.1_genomic
752	GCF_947631175.1	uncultured Flavobacterium sp.	d__Bacteria; p__Bacteroidota; c__Flavobacteriia; o__Flavobacteriales; f__Flavobacteriaceae; g__Flavobacterium; s__	d__Bacteria	p__Bacteroidota	c__Bacteroidia	o__Flavobacteriales	f__Flavobacteriaceae	g__Flavobacterium	s__Flavobacterium sp947631175	100	4.38	GCF_947631175.1_genomic
753	GCA_947632075.1	uncultured Flavobacterium sp.	d__Bacteria; p__Bacteroidota; c__Flavobacteriia; o__Flavobacteriales; f__Flavobacteriaceae; g__Flavobacterium; s__	d__Bacteria	p__Bacteroidota	c__Bacteroidia	o__Flavobacteriales	f__Flavobacteriaceae	g__Flavobacterium	s__Flavobacterium sp947632075	89.53	0.52	GCA_947632075.1_genomic
754	GCA_947632215.1	uncultured Flavobacterium sp.	d__Bacteria; p__Bacteroidota; c__Flavobacteriia; o__Flavobacteriales; f__Flavobacteriaceae; g__Flavobacterium; s__	d__Bacteria	p__Bacteroidota	c__Bacteroidia	o__Flavobacteriales	f__Flavobacteriaceae	g__Flavobacterium	s__Flavobacterium sp947632215	99.38	0.04	GCA_947632215.1_genomic
755	GCF_951805225.1	uncultured Flavobacterium sp.	d__Bacteria; p__Bacteroidota; c__Flavobacteriia; o__Flavobacteriales; f__Flavobacteriaceae; g__Flavobacterium; s__	d__Bacteria	p__Bacteroidota	c__Bacteroidia	o__Flavobacteriales	f__Flavobacteriaceae	g__Flavobacterium	s__Flavobacterium sp951805225	99.93	0.35	GCF_951805225.1_genomic
756	GCF_963422545.1	uncultured Flavobacterium sp.	d__Bacteria; p__Bacteroidota; c__Flavobacteriia; o__Flavobacteriales; f__Flavobacteriaceae; g__Flavobacterium; s__	d__Bacteria	p__Bacteroidota	c__Bacteroidia	o__Flavobacteriales	f__Flavobacteriaceae	g__Flavobacterium	s__Flavobacterium sp963422545	99.75	0.23	GCF_963422545.1_genomic
757	GCF_963509895.1	uncultured Flavobacterium sp.	d__Bacteria; p__Bacteroidota; c__Flavobacteriia; o__Flavobacteriales; f__Flavobacteriaceae; g__Flavobacterium; s__	d__Bacteria	p__Bacteroidota	c__Bacteroidia	o__Flavobacteriales	f__Flavobacteriaceae	g__Flavobacterium	s__Flavobacterium sp963509895	95.86	1.78	GCF_963509895.1_genomic
758	GCF_963511475.1	uncultured Flavobacterium sp.	d__Bacteria; p__Bacteroidota; c__Flavobacteriia; o__Flavobacteriales; f__Flavobacteriaceae; g__Flavobacterium; s__	d__Bacteria	p__Bacteroidota	c__Bacteroidia	o__Flavobacteriales	f__Flavobacteriaceae	g__Flavobacterium	s__Flavobacterium sp963511475	99.73	0.18	GCF_963511475.1_genomic
759	GCF_963511725.1	uncultured Flavobacterium sp.	d__Bacteria; p__Bacteroidota; c__Flavobacteriia; o__Flavobacteriales; f__Flavobacteriaceae; g__Flavobacterium; s__	d__Bacteria	p__Bacteroidota	c__Bacteroidia	o__Flavobacteriales	f__Flavobacteriaceae	g__Flavobacterium	s__Flavobacterium sp963511725	99.98	0.49	GCF_963511725.1_genomic
760	GCF_963511795.1	uncultured Flavobacterium sp.	d__Bacteria; p__Bacteroidota; c__Flavobacteriia; o__Flavobacteriales; f__Flavobacteriaceae; g__Flavobacterium; s__	d__Bacteria	p__Bacteroidota	c__Bacteroidia	o__Flavobacteriales	f__Flavobacteriaceae	g__Flavobacterium	s__Flavobacterium sp963511795	97.74	0.68	GCF_963511795.1_genomic
761	GCF_963512435.1	uncultured Flavobacterium sp.	d__Bacteria; p__Bacteroidota; c__Flavobacteriia; o__Flavobacteriales; f__Flavobacteriaceae; g__Flavobacterium; s__	d__Bacteria	p__Bacteroidota	c__Bacteroidia	o__Flavobacteriales	f__Flavobacteriaceae	g__Flavobacterium	s__Flavobacterium sp963512435	92.71	2.07	GCF_963512435.1_genomic
762	GCF_963512955.1	uncultured Flavobacterium sp.	d__Bacteria; p__Bacteroidota; c__Flavobacteriia; o__Flavobacteriales; f__Flavobacteriaceae; g__Flavobacterium; s__	d__Bacteria	p__Bacteroidota	c__Bacteroidia	o__Flavobacteriales	f__Flavobacteriaceae	g__Flavobacterium	s__Flavobacterium sp963512955	93.87	1.11	GCF_963512955.1_genomic
763	GCF_963506885.1	uncultured Flavobacterium sp.	d__Bacteria; p__Bacteroidota; c__Flavobacteriia; o__Flavobacteriales; f__Flavobacteriaceae; g__Flavobacterium; s__	d__Bacteria	p__Bacteroidota	c__Bacteroidia	o__Flavobacteriales	f__Flavobacteriaceae	g__Flavobacterium	s__Flavobacterium sp963513255	92.51	0.49	GCF_963506885.1_m04-metabat.8_genomic
764	GCF_036383855.1	Flavobacterium sp.	d__Bacteria; p__Bacteroidota; c__Flavobacteriia; o__Flavobacteriales; f__Flavobacteriaceae; g__Flavobacterium; s__	d__Bacteria	p__Bacteroidota	c__Bacteroidia	o__Flavobacteriales	f__Flavobacteriaceae	g__Flavobacterium	s__Flavobacterium sp963513545	98.34	3.55	GCF_036383855.1_ASM3638385v1_genomic
765	GCF_963511685.1	uncultured Flavobacterium sp.	d__Bacteria; p__Bacteroidota; c__Flavobacteriia; o__Flavobacteriales; f__Flavobacteriaceae; g__Flavobacterium; s__	d__Bacteria	p__Bacteroidota	c__Bacteroidia	o__Flavobacteriales	f__Flavobacteriaceae	g__Flavobacterium	s__Flavobacterium sp963513565	99.52	0.08	GCF_963511685.1_m11-metabat.3_genomic
766	GCF_963513695.1	uncultured Flavobacterium sp.	d__Bacteria; p__Bacteroidota; c__Flavobacteriia; o__Flavobacteriales; f__Flavobacteriaceae; g__Flavobacterium; s__	d__Bacteria	p__Bacteroidota	c__Bacteroidia	o__Flavobacteriales	f__Flavobacteriaceae	g__Flavobacterium	s__Flavobacterium sp963513695	99.68	0.14	GCF_963513695.1_genomic
767	GCA_963595625.1	Lachnospiraceae bacterium	d__Bacteria; p__Bacillota; c__Clostridia; o__Lachnospirales; f__Lachnospiraceae; g__; s__	d__Bacteria	p__Bacteroidota	c__Bacteroidia	o__Flavobacteriales	f__Flavobacteriaceae	g__Flavobacterium	s__Flavobacterium sp963595625	85.11	0.06	GCA_963595625.1_genomic
768	GCF_963922255.1	uncultured Flavobacterium sp.	d__Bacteria; p__Bacteroidota; c__Flavobacteriia; o__Flavobacteriales; f__Flavobacteriaceae; g__Flavobacterium; s__	d__Bacteria	p__Bacteroidota	c__Bacteroidia	o__Flavobacteriales	f__Flavobacteriaceae	g__Flavobacterium	s__Flavobacterium sp963922255	99.96	0.07	GCF_963922255.1_genomic
769	GCA_963924965.1	uncultured Flavobacterium sp.	d__Bacteria; p__Bacteroidota; c__Flavobacteriia; o__Flavobacteriales; f__Flavobacteriaceae; g__Flavobacterium; s__	d__Bacteria	p__Bacteroidota	c__Bacteroidia	o__Flavobacteriales	f__Flavobacteriaceae	g__Flavobacterium	s__Flavobacterium sp963924965	56.82	0.17	GCA_963924965.1_genomic
770	GCF_963925185.1	uncultured Flavobacterium sp.	d__Bacteria; p__Bacteroidota; c__Flavobacteriia; o__Flavobacteriales; f__Flavobacteriaceae; g__Flavobacterium; s__	d__Bacteria	p__Bacteroidota	c__Bacteroidia	o__Flavobacteriales	f__Flavobacteriaceae	g__Flavobacterium	s__Flavobacterium sp963925185	99.84	0	GCF_963925185.1_genomic
771	GCF_963925415.1	uncultured Flavobacterium sp.	d__Bacteria; p__Bacteroidota; c__Flavobacteriia; o__Flavobacteriales; f__Flavobacteriaceae; g__Flavobacterium; s__	d__Bacteria	p__Bacteroidota	c__Bacteroidia	o__Flavobacteriales	f__Flavobacteriaceae	g__Flavobacterium	s__Flavobacterium sp963925415	87.91	0.79	GCF_963925415.1_genomic
772	GCF_963974175.1	uncultured Flavobacterium sp.	d__Bacteria; p__Bacteroidota; c__Flavobacteriia; o__Flavobacteriales; f__Flavobacteriaceae; g__Flavobacterium; s__	d__Bacteria	p__Bacteroidota	c__Bacteroidia	o__Flavobacteriales	f__Flavobacteriaceae	g__Flavobacterium	s__Flavobacterium sp963974175	99.87	0.3	GCF_963974175.1_genomic
773	GCF_963975005.1	uncultured Flavobacterium sp.	d__Bacteria; p__Bacteroidota; c__Flavobacteriia; o__Flavobacteriales; f__Flavobacteriaceae; g__Flavobacterium; s__	d__Bacteria	p__Bacteroidota	c__Bacteroidia	o__Flavobacteriales	f__Flavobacteriaceae	g__Flavobacterium	s__Flavobacterium sp963975005	96.23	0.61	GCF_963975005.1_genomic
774	GCA_963975235.1	uncultured Flavobacterium sp.	d__Bacteria; p__Bacteroidota; c__Flavobacteriia; o__Flavobacteriales; f__Flavobacteriaceae; g__Flavobacterium; s__	d__Bacteria	p__Bacteroidota	c__Bacteroidia	o__Flavobacteriales	f__Flavobacteriaceae	g__Flavobacterium	s__Flavobacterium sp963975235	72.79	0.26	GCA_963975235.1_genomic
775	GCF_963975515.1	uncultured Flavobacterium sp.	d__Bacteria; p__Bacteroidota; c__Flavobacteriia; o__Flavobacteriales; f__Flavobacteriaceae; g__Flavobacterium; s__	d__Bacteria	p__Bacteroidota	c__Bacteroidia	o__Flavobacteriales	f__Flavobacteriaceae	g__Flavobacterium	s__Flavobacterium sp963975515	99.93	0.14	GCF_963975515.1_genomic
776	GCF_004122105.1	Flavobacterium stagni	d__Bacteria; p__Bacteroidota; c__Flavobacteriia; o__Flavobacteriales; f__Flavobacteriaceae; g__Flavobacterium; s__Flavobacterium stagni	d__Bacteria	p__Bacteroidota	c__Bacteroidia	o__Flavobacteriales	f__Flavobacteriaceae	g__Flavobacterium	s__Flavobacterium stagni	100	0.06	GCF_004122105.1_genomic
777	GCF_014642915.1	Flavobacterium suaedae	d__Bacteria; p__Bacteroidota; c__Flavobacteriia; o__Flavobacteriales; f__Flavobacteriaceae; g__Flavobacterium; s__Flavobacterium suaedae	d__Bacteria	p__Bacteroidota	c__Bacteroidia	o__Flavobacteriales	f__Flavobacteriaceae	g__Flavobacterium	s__Flavobacterium suaedae	99.72	0.03	GCF_014642915.1_genomic
778	GCF_000422725.1	Flavobacterium subsaxonicum WB 4.1-42 = DSM 21790	d__Bacteria; p__Bacteroidota; c__Flavobacteriia; o__Flavobacteriales; f__Flavobacteriaceae; g__Flavobacterium; s__Flavobacterium subsaxonicum	d__Bacteria	p__Bacteroidota	c__Bacteroidia	o__Flavobacteriales	f__Flavobacteriaceae	g__Flavobacterium	s__Flavobacterium subsaxonicum	99.98	0.12	GCF_000422725.1_genomic
779	GCF_900114945.1	Flavobacterium succinicans	d__Bacteria; p__Bacteroidota; c__Flavobacteriia; o__Flavobacteriales; f__Flavobacteriaceae; g__Flavobacterium; s__Flavobacterium succinicans	d__Bacteria	p__Bacteroidota	c__Bacteroidia	o__Flavobacteriales	f__Flavobacteriaceae	g__Flavobacterium	s__Flavobacterium succinicans	100	0	GCF_900114945.1_IMG-taxon_2693429891_annotated_assembly_genomic
780	GCF_001662485.1	Flavobacterium succinicans	d__Bacteria; p__Bacteroidota; c__Flavobacteriia; o__Flavobacteriales; f__Flavobacteriaceae; g__Flavobacterium; s__Flavobacterium succinicans	d__Bacteria	p__Bacteroidota	c__Bacteroidia	o__Flavobacteriales	f__Flavobacteriaceae	g__Flavobacterium	s__Flavobacterium succinicans_A	85.68	0.01	GCF_001662485.1_genomic
781	GCF_004016525.1	Flavobacterium sufflavum	d__Bacteria; p__Bacteroidota; c__Flavobacteriia; o__Flavobacteriales; f__Flavobacteriaceae; g__Flavobacterium; s__Flavobacterium sufflavum	d__Bacteria	p__Bacteroidota	c__Bacteroidia	o__Flavobacteriales	f__Flavobacteriaceae	g__Flavobacterium	s__Flavobacterium sufflavum	99.99	0.02	GCF_004016525.1_genomic
782	GCF_000769835.1	Flavobacterium suncheonense GH29-5 = DSM 17707	d__Bacteria; p__Bacteroidota; c__Flavobacteriia; o__Flavobacteriales; f__Flavobacteriaceae; g__Flavobacterium; s__Flavobacterium suncheonense	d__Bacteria	p__Bacteroidota	c__Bacteroidia	o__Flavobacteriales	f__Flavobacteriaceae	g__Flavobacterium	s__Flavobacterium suncheonense	99.99	0.22	GCF_000769835.1_ASM76983v1_genomic
783	GCA_040392465.1	Flavobacterium suncheonense	d__Bacteria; p__Bacteroidota; c__Flavobacteriia; o__Flavobacteriales; f__Flavobacteriaceae; g__Flavobacterium; s__Flavobacterium suncheonense	d__Bacteria	p__Bacteroidota	c__Bacteroidia	o__Flavobacteriales	f__Flavobacteriaceae	g__Flavobacterium	s__Flavobacterium suncheonense_A	99.44	0.02	GCA_040392465.1_genomic
784	GCF_004801375.1	Flavobacterium supellecticarium	d__Bacteria; p__Bacteroidota; c__Flavobacteriia; o__Flavobacteriales; f__Flavobacteriaceae; g__Flavobacterium; s__Flavobacterium supellecticarium	d__Bacteria	p__Bacteroidota	c__Bacteroidia	o__Flavobacteriales	f__Flavobacteriaceae	g__Flavobacterium	s__Flavobacterium supellecticarium	99.9	0.09	GCF_004801375.1_genomic
785	GCF_900111965.1	Flavobacterium swingsii	d__Bacteria; p__Bacteroidota; c__Flavobacteriia; o__Flavobacteriales; f__Flavobacteriaceae; g__Flavobacterium; s__Flavobacterium swingsii	d__Bacteria	p__Bacteroidota	c__Bacteroidia	o__Flavobacteriales	f__Flavobacteriaceae	g__Flavobacterium	s__Flavobacterium swingsii	100	0.03	GCF_900111965.1_genomic
786	GCF_016735615.1	Flavobacterium tagetis	d__Bacteria; p__Bacteroidota; c__Flavobacteriia; o__Flavobacteriales; f__Flavobacteriaceae; g__Flavobacterium; s__Flavobacterium tagetis	d__Bacteria	p__Bacteroidota	c__Bacteroidia	o__Flavobacteriales	f__Flavobacteriaceae	g__Flavobacterium	s__Flavobacterium tagetis	99.95	0.1	GCF_016735615.1_genomic
787	GCF_019351435.1	Flavobacterium taihuense	d__Bacteria; p__Bacteroidota; c__Flavobacteriia; o__Flavobacteriales; f__Flavobacteriaceae; g__Flavobacterium; s__Flavobacterium taihuense	d__Bacteria	p__Bacteroidota	c__Bacteroidia	o__Flavobacteriales	f__Flavobacteriaceae	g__Flavobacterium	s__Flavobacterium taihuense	100	0.43	GCF_019351435.1_genomic
788	GCF_003865405.1	Paenimyroides tangerinum	d__Bacteria; p__Bacteroidota; c__Flavobacteriia; o__Flavobacteriales; f__Flavobacteriaceae; g__Paenimyroides; s__Paenimyroides tangerinum	d__Bacteria	p__Bacteroidota	c__Bacteroidia	o__Flavobacteriales	f__Flavobacteriaceae	g__Flavobacterium	s__Flavobacterium tangerinum	99.93	1.37	GCF_003865405.1_genomic
789	GCF_000425485.1	Flavobacterium tegetincola DSM 22377	d__Bacteria; p__Bacteroidota; c__Flavobacteriia; o__Flavobacteriales; f__Flavobacteriaceae; g__Flavobacterium; s__Flavobacterium tegetincola	d__Bacteria	p__Bacteroidota	c__Bacteroidia	o__Flavobacteriales	f__Flavobacteriaceae	g__Flavobacterium	s__Flavobacterium tegetincola	99.99	0.08	GCF_000425485.1_genomic
790	GCF_900142035.1	Flavobacterium terrae	d__Bacteria; p__Bacteroidota; c__Flavobacteriia; o__Flavobacteriales; f__Flavobacteriaceae; g__Flavobacterium; s__Flavobacterium terrae	d__Bacteria	p__Bacteroidota	c__Bacteroidia	o__Flavobacteriales	f__Flavobacteriaceae	g__Flavobacterium	s__Flavobacterium terrae	99.99	0.11	GCF_900142035.1_genomic
791	GCF_900108955.1	Flavobacterium terrigena	d__Bacteria; p__Bacteroidota; c__Flavobacteriia; o__Flavobacteriales; f__Flavobacteriaceae; g__Flavobacterium; s__Flavobacterium terrigena	d__Bacteria	p__Bacteroidota	c__Bacteroidia	o__Flavobacteriales	f__Flavobacteriaceae	g__Flavobacterium	s__Flavobacterium terrigena	100	0.05	GCF_900108955.1_genomic
792	GCF_030167905.1	Flavobacterium terrisoli	d__Bacteria; p__Bacteroidota; c__Flavobacteriia; o__Flavobacteriales; f__Flavobacteriaceae; g__Flavobacterium; s__Flavobacterium terrisoli	d__Bacteria	p__Bacteroidota	c__Bacteroidia	o__Flavobacteriales	f__Flavobacteriaceae	g__Flavobacterium	s__Flavobacterium terrisoli	99.99	0.23	GCF_030167905.1_genomic
793	GCF_019774515.1	Flavobacterium sp. CHNK8	d__Bacteria; p__Bacteroidota; c__Flavobacteriia; o__Flavobacteriales; f__Flavobacteriaceae; g__Flavobacterium; s__	d__Bacteria	p__Bacteroidota	c__Bacteroidia	o__Flavobacteriales	f__Flavobacteriaceae	g__Flavobacterium	s__Flavobacterium tiangeerense	99.98	0	GCF_019774515.1_ASM1977451v1_genomic
794	GCF_003293845.1	Flavobacterium tibetense	d__Bacteria; p__Bacteroidota; c__Flavobacteriia; o__Flavobacteriales; f__Flavobacteriaceae; g__Flavobacterium; s__Flavobacterium tibetense	d__Bacteria	p__Bacteroidota	c__Bacteroidia	o__Flavobacteriales	f__Flavobacteriaceae	g__Flavobacterium	s__Flavobacterium tibetense	99.98	0.09	GCF_003293845.1_genomic
795	GCF_003254545.1	Flavobacterium tistrianum	d__Bacteria; p__Bacteroidota; c__Flavobacteriia; o__Flavobacteriales; f__Flavobacteriaceae; g__Flavobacterium; s__Flavobacterium tistrianum	d__Bacteria	p__Bacteroidota	c__Bacteroidia	o__Flavobacteriales	f__Flavobacteriaceae	g__Flavobacterium	s__Flavobacterium tistrianum	100	0.05	GCF_003254545.1_genomic
796	GCF_000335775.1	Flavobacterium sp. WG21	d__Bacteria; p__Bacteroidota; c__Flavobacteriia; o__Flavobacteriales; f__Flavobacteriaceae; g__Flavobacterium; s__	d__Bacteria	p__Bacteroidota	c__Bacteroidia	o__Flavobacteriales	f__Flavobacteriaceae	g__Flavobacterium	s__Flavobacterium tructae	100	0.12	GCF_000335775.1_WG21.1.0_genomic
797	GCF_014305215.1	Flavobacterium turcicum	d__Bacteria; p__Bacteroidota; c__Flavobacteriia; o__Flavobacteriales; f__Flavobacteriaceae; g__Flavobacterium; s__Flavobacterium turcicum	d__Bacteria	p__Bacteroidota	c__Bacteroidia	o__Flavobacteriales	f__Flavobacteriaceae	g__Flavobacterium	s__Flavobacterium turcicum	99.96	0	GCF_014305215.1_ASM1430521v1_genomic
798	GCF_023656565.1	Flavobacterium tyrosinilyticum	d__Bacteria; p__Bacteroidota; c__Flavobacteriia; o__Flavobacteriales; f__Flavobacteriaceae; g__Flavobacterium; s__Flavobacterium tyrosinilyticum	d__Bacteria	p__Bacteroidota	c__Bacteroidia	o__Flavobacteriales	f__Flavobacteriaceae	g__Flavobacterium	s__Flavobacterium tyrosinilyticum	99.96	0.01	GCF_023656565.1_genomic
799	GCF_900115115.1	Paenimyroides ummariense	d__Bacteria; p__Bacteroidota; c__Flavobacteriia; o__Flavobacteriales; f__Flavobacteriaceae; g__Paenimyroides; s__Paenimyroides ummariense	d__Bacteria	p__Bacteroidota	c__Bacteroidia	o__Flavobacteriales	f__Flavobacteriaceae	g__Flavobacterium	s__Flavobacterium ummariense	99.96	1.31	GCF_900115115.1_genomic
800	GCA_040391585.1	Paenimyroides ummariense	d__Bacteria; p__Bacteroidota; c__Flavobacteriia; o__Flavobacteriales; f__Flavobacteriaceae; g__Paenimyroides; s__Paenimyroides ummariense	d__Bacteria	p__Bacteroidota	c__Bacteroidia	o__Flavobacteriales	f__Flavobacteriaceae	g__Flavobacterium	s__Flavobacterium ummariense_A	92.99	0.15	GCA_040391585.1_genomic
801	GCF_009909155.2	Flavobacterium undicola	d__Bacteria; p__Bacteroidota; c__Flavobacteriia; o__Flavobacteriales; f__Flavobacteriaceae; g__Flavobacterium; s__Flavobacterium undicola	d__Bacteria	p__Bacteroidota	c__Bacteroidia	o__Flavobacteriales	f__Flavobacteriaceae	g__Flavobacterium	s__Flavobacterium undicola	99.99	0.05	GCF_009909155.2_genomic
802	GCF_900110615.1	Flavobacterium urocaniciphilum	d__Bacteria; p__Bacteroidota; c__Flavobacteriia; o__Flavobacteriales; f__Flavobacteriaceae; g__Flavobacterium; s__Flavobacterium urocaniciphilum	d__Bacteria	p__Bacteroidota	c__Bacteroidia	o__Flavobacteriales	f__Flavobacteriaceae	g__Flavobacterium	s__Flavobacterium urocaniciphilum	99.99	0.03	GCF_900110615.1_genomic
803	GCF_900108015.1	Flavobacterium urumqiense	d__Bacteria; p__Bacteroidota; c__Flavobacteriia; o__Flavobacteriales; f__Flavobacteriaceae; g__Flavobacterium; s__Flavobacterium urumqiense	d__Bacteria	p__Bacteroidota	c__Bacteroidia	o__Flavobacteriales	f__Flavobacteriaceae	g__Flavobacterium	s__Flavobacterium urumqiense	100	0.01	GCF_900108015.1_genomic
804	GCF_003946915.1	Flavobacterium ustbae	d__Bacteria; p__Bacteroidota; c__Flavobacteriia; o__Flavobacteriales; f__Flavobacteriaceae; g__Flavobacterium; s__Flavobacterium ustbae	d__Bacteria	p__Bacteroidota	c__Bacteroidia	o__Flavobacteriales	f__Flavobacteriaceae	g__Flavobacterium	s__Flavobacterium ustbae	99.9	0.03	GCF_003946915.1_genomic
805	GCF_003858535.1	Paenimyroides viscosum	d__Bacteria; p__Bacteroidota; c__Flavobacteriia; o__Flavobacteriales; f__Flavobacteriaceae; g__Paenimyroides; s__Paenimyroides viscosum	d__Bacteria	p__Bacteroidota	c__Bacteroidia	o__Flavobacteriales	f__Flavobacteriaceae	g__Flavobacterium	s__Flavobacterium viscosum	99.98	0.05	GCF_003858535.1_genomic
806	GCF_039123485.1	Flavobacterium sp. PL12	d__Bacteria; p__Bacteroidota; c__Flavobacteriia; o__Flavobacteriales; f__Flavobacteriaceae; g__Flavobacterium; s__	d__Bacteria	p__Bacteroidota	c__Bacteroidia	o__Flavobacteriales	f__Flavobacteriaceae	g__Flavobacterium	s__Flavobacterium weaverense	99.96	0.17	GCF_039123485.1_ASM3912348v1_genomic
807	GCF_015751645.1	Flavobacterium sp. CG_9.1	d__Bacteria; p__Bacteroidota; c__Flavobacteriia; o__Flavobacteriales; f__Flavobacteriaceae; g__Flavobacterium; s__	d__Bacteria	p__Bacteroidota	c__Bacteroidia	o__Flavobacteriales	f__Flavobacteriaceae	g__Flavobacterium	s__Flavobacterium xanthum	99.99	0.44	GCF_015751645.1_ASM1575164v1_genomic
808	GCF_900142885.1	Flavobacterium xinjiangense	d__Bacteria; p__Bacteroidota; c__Flavobacteriia; o__Flavobacteriales; f__Flavobacteriaceae; g__Flavobacterium; s__Flavobacterium xinjiangense	d__Bacteria	p__Bacteroidota	c__Bacteroidia	o__Flavobacteriales	f__Flavobacteriaceae	g__Flavobacterium	s__Flavobacterium xinjiangense	99.97	0.03	GCF_900142885.1_genomic
809	GCF_900112975.1	Flavobacterium xueshanense	d__Bacteria; p__Bacteroidota; c__Flavobacteriia; o__Flavobacteriales; f__Flavobacteriaceae; g__Flavobacterium; s__Flavobacterium xueshanense	d__Bacteria	p__Bacteroidota	c__Bacteroidia	o__Flavobacteriales	f__Flavobacteriaceae	g__Flavobacterium	s__Flavobacterium xueshanense	100	0.16	GCF_900112975.1_genomic
810	GCF_030010255.1	Flavobacterium yafengii	d__Bacteria; p__Bacteroidota; c__Flavobacteriia; o__Flavobacteriales; f__Flavobacteriaceae; g__Flavobacterium; s__Flavobacterium yafengii	d__Bacteria	p__Bacteroidota	c__Bacteroidia	o__Flavobacteriales	f__Flavobacteriaceae	g__Flavobacterium	s__Flavobacterium yafengii	100	0.07	GCF_030010255.1_ASM3001025v1_genomic
811	GCF_007097145.1	Flavobacterium zepuense	d__Bacteria; p__Bacteroidota; c__Flavobacteriia; o__Flavobacteriales; f__Flavobacteriaceae; g__Flavobacterium; s__Flavobacterium zepuense	d__Bacteria	p__Bacteroidota	c__Bacteroidia	o__Flavobacteriales	f__Flavobacteriaceae	g__Flavobacterium	s__Flavobacterium zepuense	99.97	0.05	GCF_007097145.1_genomic
812	GCF_004352915.1	Flavobacterium zhairuonense	d__Bacteria; p__Bacteroidota; c__Flavobacteriia; o__Flavobacteriales; f__Flavobacteriaceae; g__Flavobacterium; s__Flavobacterium zhairuonense	d__Bacteria	p__Bacteroidota	c__Bacteroidia	o__Flavobacteriales	f__Flavobacteriaceae	g__Flavobacterium	s__Flavobacterium zhairuonense	99.95	0.11	GCF_004352915.1_genomic
813	SRR24124297_bin.1	s__	d__Bacteria; p__Bacteroidota; c__Bacteroidia; o__Flavobacteriales; f__Flavobacteriaceae; g__Flavobacterium; s__	d__Bacteria	p__Bacteroidota	c__Bacteroidia	o__Flavobacteriales	f__Flavobacteriaceae	g__Flavobacterium	s__	96.74	0.11	SRR24124297_bin.1
814	SRR24124298_bin.7	s__	d__Bacteria; p__Bacteroidota; c__Bacteroidia; o__Flavobacteriales; f__Flavobacteriaceae; g__Flavobacterium; s__	d__Bacteria	p__Bacteroidota	c__Bacteroidia	o__Flavobacteriales	f__Flavobacteriaceae	g__Flavobacterium	s__	99.99	1.67	SRR24124298_bin.7
815	SRR24124299_bin.22	s__	d__Bacteria; p__Bacteroidota; c__Bacteroidia; o__Flavobacteriales; f__Flavobacteriaceae; g__Flavobacterium; s__	d__Bacteria	p__Bacteroidota	c__Bacteroidia	o__Flavobacteriales	f__Flavobacteriaceae	g__Flavobacterium	s__	99.95	0.49	SRR24124299_bin.22
816	GCF_030540765.1	Flavivirga jejuensis	d__Bacteria; p__Bacteroidota; c__Flavobacteriia; o__Flavobacteriales; f__Flavobacteriaceae; g__Flavivirga; s__Flavivirga jejuensis	d__Bacteria	p__Bacteroidota	c__Bacteroidia	o__Flavobacteriales	f__Flavobacteriaceae	g__Flavivirga	s__Flavivirga	99.99	0.64	GCF_030540765.1_ASM3054076v1_genomic_w
