# Supplementary material for: Metagenome-Assembled Genomes Support the Proposal of Candidatus Flavobacterium genomatis from the Northeast Black Soil Ecosystem
Source: Microorganisms. 2026 Jun 8;14(6):1292. doi: 10.3390/microorganisms14061292 (PMC13304339; doi:10.3390/microorganisms14061292)
Supplement: Supplementary file 1 [file microorganisms-14-01292-s001.zip › Table S2. Pairwise Average Nucleotide Identity (ANI) values among the genomes.xlsx]

## Sheet: ani_all_vs_all_lt
GCA_002483285.1_genomic.fna	GCA_002483285.1_genomic.fna	100	1153	1155
GCA_002483285.1_genomic.fna	GCA_029561105.1_ASM2956110v1_genomic.fna	88.5021	798	1155
GCA_002483285.1_genomic.fna	GCA_035317805.1_genomic.fna	78.0301	281	1155
GCA_002483285.1_genomic.fna	GCF_007992475.1_ASM799247v1_genomic.fna	77.6885	296	1155
GCA_002483285.1_genomic.fna	GCF_900101895.1_genomic.fna	77.5924	346	1155
GCA_002483285.1_genomic.fna	GCA_023437705.1_ASM2343770v1_genomic.fna	77.4193	259	1155
GCA_002483285.1_genomic.fna	GCA_035286325.1_genomic.fna	77.0193	263	1155
GCA_002483285.1_genomic.fna	SRR24124299_bin.22.fna	76.9183	185	1155
GCA_002483285.1_genomic.fna	GCA_023393485.1_genomic.fna	76.2095	116	1155
GCA_005792865.1_genomic.fna	GCA_005792865.1_genomic.fna	99.9998	447	463
GCA_005792865.1_genomic.fna	GCA_023390775.1_genomic.fna	81.9829	383	463
GCA_005792865.1_genomic.fna	GCA_023437485.1_genomic.fna	79.2112	240	463
GCA_005792865.1_genomic.fna	GCF_900101895.1_genomic.fna	76.5689	97	463
GCA_015234525.1_genomic.fna	GCA_015234525.1_genomic.fna	100	858	861
GCA_015234525.1_genomic.fna	GCA_036399435.1_genomic.fna	78.6968	269	861
GCA_015234525.1_genomic.fna	GCF_007992475.1_ASM799247v1_genomic.fna	77.3293	180	861
GCA_015478765.1_genomic.fna	GCA_015478765.1_genomic.fna	100	686	698
GCA_023386585.1_genomic.fna	GCA_023386585.1_genomic.fna	100	918	921
GCA_023386585.1_genomic.fna	GCA_036399795.1_genomic.fna	77.7908	238	921
GCA_023386585.1_genomic.fna	SRR24124298_bin.7.fna	77.1812	211	921
GCA_023386585.1_genomic.fna	SRR24124299_bin.22.fna	77.1158	204	921
GCA_023386585.1_genomic.fna	SRR24124297_bin.1.fna	77.043	195	921
GCA_023386585.1_genomic.fna	GCA_035286325.1_genomic.fna	76.8868	196	921
GCA_023386585.1_genomic.fna	GCA_023393485.1_genomic.fna	76.5194	105	921
GCA_023387965.1_genomic.fna	GCA_023387965.1_genomic.fna	100	929	929
GCA_023387965.1_genomic.fna	GCF_009915155.1_genomic.fna	88.1083	721	929
GCA_023387965.1_genomic.fna	GCF_943913405.1_genomic.fna	78.7571	335	929
GCA_023387965.1_genomic.fna	GCF_003865365.1_genomic.fna	78.5833	346	929
GCA_023387965.1_genomic.fna	GCF_025947265.1_ASM2594726v1_genomic.fna	78.4572	238	929
GCA_023387965.1_genomic.fna	GCA_029959295.1_genomic.fna	78.4347	362	929
GCA_023387965.1_genomic.fna	GCF_041262125.1_genomic.fna	78.3612	239	929
GCA_023387965.1_genomic.fna	GCF_031456785.1_genomic.fna	78.2626	272	929
GCA_023387965.1_genomic.fna	GCF_937867925.1_SRR5625862_bin.18_CONCOCT_v1.1_MAG_genomic.fna	78.2401	244	929
GCA_023387965.1_genomic.fna	GCF_006385255.1_genomic.fna	78.159	249	929
GCA_023387965.1_genomic.fna	GCF_000422705.1_genomic.fna	78.063	269	929
GCA_023387965.1_genomic.fna	GCF_000419685.1_genomic.fna	77.6026	200	929
GCA_023387965.1_genomic.fna	GCF_000425485.1_genomic.fna	77.4238	196	929
GCA_023390775.1_genomic.fna	GCA_023390775.1_genomic.fna	100	811	818
GCA_023390775.1_genomic.fna	GCA_005792865.1_genomic.fna	82.0372	374	818
GCA_023390775.1_genomic.fna	GCA_023437485.1_genomic.fna	80.4072	418	818
GCA_023390775.1_genomic.fna	GCF_900101895.1_genomic.fna	76.8484	215	818
GCA_023390775.1_genomic.fna	GCA_023437705.1_ASM2343770v1_genomic.fna	76.6676	182	818
GCA_023393485.1_genomic.fna	GCA_023393485.1_genomic.fna	100	499	509
GCA_023393485.1_genomic.fna	SRR24124298_bin.7.fna	77.745	204	509
GCA_023393485.1_genomic.fna	SRR24124299_bin.22.fna	77.7322	204	509
GCA_023393485.1_genomic.fna	SRR24124297_bin.1.fna	77.7146	205	509
GCA_023393485.1_genomic.fna	GCF_900101895.1_genomic.fna	77.0498	139	509
GCA_023393485.1_genomic.fna	GCA_035286325.1_genomic.fna	76.9486	137	509
GCA_023393485.1_genomic.fna	GCF_013366395.1_ASM1336639v1_genomic.fna	76.6414	104	509
GCA_023393485.1_genomic.fna	GCA_002483285.1_genomic.fna	76.5633	104	509
GCA_023393485.1_genomic.fna	GCF_007992475.1_ASM799247v1_genomic.fna	76.3751	102	509
GCA_023393485.1_genomic.fna	GCF_004211145.1_genomic.fna	76.3173	111	509
GCA_023427845.1_genomic.fna	GCA_023427845.1_genomic.fna	100	697	712
GCA_023427845.1_genomic.fna	GCA_036386895.1_genomic.fna	78.4072	238	712
GCA_023427845.1_genomic.fna	GCA_036388535.1_genomic.fna	77.8671	201	712
GCA_023427845.1_genomic.fna	GCA_035317805.1_genomic.fna	77.5138	148	712
GCA_023427845.1_genomic.fna	GCF_007992475.1_ASM799247v1_genomic.fna	77.4556	174	712
GCA_023427845.1_genomic.fna	GCA_035286325.1_genomic.fna	77.1775	159	712
GCA_023437485.1_genomic.fna	GCA_023437485.1_genomic.fna	100	678	690
GCA_023437485.1_genomic.fna	GCA_023390775.1_genomic.fna	80.3831	418	690
GCA_023437485.1_genomic.fna	GCA_005792865.1_genomic.fna	78.9873	238	690
GCA_023437705.1_ASM2343770v1_genomic.fna	GCA_023437705.1_ASM2343770v1_genomic.fna	100	1008	1012
GCA_023437705.1_ASM2343770v1_genomic.fna	GCF_900101895.1_genomic.fna	80.4396	627	1012
GCA_023437705.1_ASM2343770v1_genomic.fna	GCA_002483285.1_genomic.fna	77.5103	271	1012
GCA_023437705.1_ASM2343770v1_genomic.fna	GCA_035317805.1_genomic.fna	77.5043	243	1012
GCA_023437705.1_ASM2343770v1_genomic.fna	SRR24124299_bin.22.fna	77.3247	230	1012
GCA_023437705.1_ASM2343770v1_genomic.fna	GCA_029561105.1_ASM2956110v1_genomic.fna	77.3191	234	1012
GCA_023437705.1_ASM2343770v1_genomic.fna	SRR24124298_bin.7.fna	77.3164	229	1012
GCA_023437705.1_ASM2343770v1_genomic.fna	GCF_013366395.1_ASM1336639v1_genomic.fna	77.3016	245	1012
GCA_023437705.1_ASM2343770v1_genomic.fna	SRR24124297_bin.1.fna	77.187	220	1012
GCA_023437705.1_ASM2343770v1_genomic.fna	GCF_007992475.1_ASM799247v1_genomic.fna	77.0679	252	1012
GCA_023437705.1_ASM2343770v1_genomic.fna	GCF_014748335.1_genomic.fna	77.0481	217	1012
GCA_023437705.1_ASM2343770v1_genomic.fna	GCF_004211145.1_genomic.fna	76.7552	206	1012
GCA_023437705.1_ASM2343770v1_genomic.fna	GCA_023390775.1_genomic.fna	76.7434	176	1012
GCA_023437705.1_ASM2343770v1_genomic.fna	GCA_035286325.1_genomic.fna	76.735	170	1012
GCA_023437705.1_ASM2343770v1_genomic.fna	GCA_023393485.1_genomic.fna	76.704	116	1012
GCA_023437705.1_ASM2343770v1_genomic.fna	GCA_934636265.1_genomic.fna	76.5865	110	1012
GCA_023437705.1_ASM2343770v1_genomic.fna	GCA_005792865.1_genomic.fna	76.3199	99	1012
GCA_027483785.1_genomic.fna	GCA_027483785.1_genomic.fna	100	645	662
GCA_027483785.1_genomic.fna	GCF_027490375.1_genomic.fna	91.3235	589	662
GCA_027483785.1_genomic.fna	GCF_002251775.1_genomic.fna	90.0844	511	662
GCA_027484465.1_ASM2748446v1_genomic.fna	GCA_027484465.1_ASM2748446v1_genomic.fna	100	1443	1454
GCA_027484465.1_ASM2748446v1_genomic.fna	GCF_022532105.1_genomic.fna	90.0634	865	1454
GCA_027484465.1_ASM2748446v1_genomic.fna	GCA_035298445.1_genomic.fna	89.3152	585	1454
GCA_029561105.1_ASM2956110v1_genomic.fna	GCA_029561105.1_ASM2956110v1_genomic.fna	100	1009	1024
GCA_029561105.1_ASM2956110v1_genomic.fna	GCA_002483285.1_genomic.fna	88.5305	806	1024
GCA_029561105.1_ASM2956110v1_genomic.fna	GCA_035317805.1_genomic.fna	78.2391	222	1024
GCA_029561105.1_ASM2956110v1_genomic.fna	GCF_900101895.1_genomic.fna	77.8096	275	1024
GCA_029561105.1_ASM2956110v1_genomic.fna	GCF_007992475.1_ASM799247v1_genomic.fna	77.5684	255	1024
GCA_029561105.1_ASM2956110v1_genomic.fna	GCA_023437705.1_ASM2343770v1_genomic.fna	77.5625	209	1024
GCA_029561105.1_ASM2956110v1_genomic.fna	GCA_035286325.1_genomic.fna	77.0693	201	1024
GCA_029946065.1_genomic.fna	GCA_029946065.1_genomic.fna	100	1267	1267
GCA_029946065.1_genomic.fna	GCF_007992475.1_ASM799247v1_genomic.fna	78.0181	307	1267
GCA_029946065.1_genomic.fna	GCF_031456785.1_genomic.fna	77.8421	303	1267
GCA_029946065.1_genomic.fna	GCF_003865365.1_genomic.fna	77.8005	229	1267
GCA_029946065.1_genomic.fna	GCF_000422705.1_genomic.fna	77.7983	300	1267
GCA_029946065.1_genomic.fna	GCF_003097535.1_genomic.fna	77.6833	249	1267
GCA_029946065.1_genomic.fna	GCA_035317805.1_genomic.fna	77.6027	222	1267
GCA_029946065.1_genomic.fna	GCA_035286325.1_genomic.fna	77.563	216	1267
GCA_029959295.1_genomic.fna	GCA_029959295.1_genomic.fna	100	1508	1509
GCA_029959295.1_genomic.fna	GCF_943913405.1_genomic.fna	90.5946	1028	1509
GCA_029959295.1_genomic.fna	GCF_003865365.1_genomic.fna	82.7576	661	1509
GCA_029959295.1_genomic.fna	GCF_025947265.1_ASM2594726v1_genomic.fna	80.4212	569	1509
GCA_029959295.1_genomic.fna	GCF_000422705.1_genomic.fna	79.733	407	1509
GCA_029959295.1_genomic.fna	GCF_006385255.1_genomic.fna	79.5456	527	1509
GCA_029959295.1_genomic.fna	GCF_031456785.1_genomic.fna	79.5016	406	1509
GCA_029959295.1_genomic.fna	GCF_041262125.1_genomic.fna	79.4852	479	1509
GCA_029959295.1_genomic.fna	GCF_937867925.1_SRR5625862_bin.18_CONCOCT_v1.1_MAG_genomic.fna	79.4306	472	1509
GCA_029959295.1_genomic.fna	GCF_009915155.1_genomic.fna	78.8384	347	1509
GCA_029959295.1_genomic.fna	GCA_023387965.1_genomic.fna	78.5575	352	1509
GCA_029959295.1_genomic.fna	GCF_000419685.1_genomic.fna	78.2393	268	1509
GCA_029959295.1_genomic.fna	GCA_029946065.1_genomic.fna	77.5028	267	1509
GCA_035286325.1_genomic.fna	GCA_035286325.1_genomic.fna	100	835	847
GCA_035286325.1_genomic.fna	GCA_035317805.1_genomic.fna	78.7103	298	847
GCA_035286325.1_genomic.fna	GCF_007992475.1_ASM799247v1_genomic.fna	78.3161	341	847
GCA_035286325.1_genomic.fna	SRR24124299_bin.22.fna	77.7098	261	847
GCA_035286325.1_genomic.fna	GCA_029946065.1_genomic.fna	77.7055	211	847
GCA_035286325.1_genomic.fna	SRR24124298_bin.7.fna	77.6782	262	847
GCA_035286325.1_genomic.fna	SRR24124297_bin.1.fna	77.6639	249	847
GCA_035286325.1_genomic.fna	GCF_027482365.1_ASM2748236v1_genomic.fna	77.4494	170	847
GCA_035286325.1_genomic.fna	GCF_003097535.1_genomic.fna	77.3737	208	847
GCA_035286325.1_genomic.fna	GCA_023393485.1_genomic.fna	77.2322	132	847
GCA_035286325.1_genomic.fna	GCA_002483285.1_genomic.fna	77.2319	236	847
GCA_035286325.1_genomic.fna	GCA_029561105.1_ASM2956110v1_genomic.fna	77.2157	185	847
GCA_035286325.1_genomic.fna	GCA_023427845.1_genomic.fna	77.174	173	847
GCA_035286325.1_genomic.fna	GCA_023386585.1_genomic.fna	77.1227	185	847
GCA_035286325.1_genomic.fna	GCA_036399795.1_genomic.fna	77.121	197	847
GCA_035286325.1_genomic.fna	GCF_900101895.1_genomic.fna	77.0242	201	847
GCA_035286325.1_genomic.fna	GCF_013366395.1_ASM1336639v1_genomic.fna	76.7353	193	847
GCA_035298445.1_genomic.fna	GCA_035298445.1_genomic.fna	99.9999	678	694
GCA_035298445.1_genomic.fna	GCF_022532105.1_genomic.fna	92.2309	634	694
GCA_035298445.1_genomic.fna	GCA_027484465.1_ASM2748446v1_genomic.fna	89.5021	583	694
GCA_035317805.1_genomic.fna	GCA_035317805.1_genomic.fna	99.9999	756	766
GCA_035317805.1_genomic.fna	GCF_007992475.1_ASM799247v1_genomic.fna	79.2701	375	766
GCA_035317805.1_genomic.fna	GCA_035286325.1_genomic.fna	78.587	286	766
GCA_035317805.1_genomic.fna	GCA_002483285.1_genomic.fna	78.1735	256	766
GCA_035317805.1_genomic.fna	GCA_029561105.1_ASM2956110v1_genomic.fna	78.1591	218	766
GCA_035317805.1_genomic.fna	GCA_029946065.1_genomic.fna	78.0981	196	766
GCA_035317805.1_genomic.fna	GCF_003097535.1_genomic.fna	77.7176	195	766
GCA_035317805.1_genomic.fna	GCA_023437705.1_ASM2343770v1_genomic.fna	77.6945	226	766
GCA_035317805.1_genomic.fna	GCA_023427845.1_genomic.fna	77.57	146	766
GCA_035317805.1_genomic.fna	GCF_900101895.1_genomic.fna	77.4284	280	766
GCA_035317805.1_genomic.fna	SRR24124299_bin.22.fna	77.3951	172	766
GCA_035317805.1_genomic.fna	SRR24124298_bin.7.fna	77.3716	174	766
GCA_035317805.1_genomic.fna	SRR24124297_bin.1.fna	77.3566	159	766
GCA_035317805.1_genomic.fna	GCF_003055625.1_genomic.fna	77.2847	158	766
GCA_035317805.1_genomic.fna	GCA_036399795.1_genomic.fna	76.9284	156	766
GCA_035317805.1_genomic.fna	GCF_013366395.1_ASM1336639v1_genomic.fna	76.8609	209	766
GCA_035317805.1_genomic.fna	GCF_004295795.1_genomic.fna	76.7572	158	766
GCA_035317805.1_genomic.fna	GCF_004211145.1_genomic.fna	76.651	169	766
GCA_036386895.1_genomic.fna	GCA_036386895.1_genomic.fna	100	1013	1014
GCA_036386895.1_genomic.fna	GCA_023427845.1_genomic.fna	78.3307	246	1014
GCA_036386895.1_genomic.fna	GCA_036388535.1_genomic.fna	78.1133	282	1014
GCA_036388535.1_genomic.fna	GCA_036388535.1_genomic.fna	100	975	980
GCA_036388535.1_genomic.fna	GCA_036386895.1_genomic.fna	78.1036	286	980
GCA_036388535.1_genomic.fna	GCA_023427845.1_genomic.fna	77.5345	219	980
GCA_036388535.1_genomic.fna	GCF_007992475.1_ASM799247v1_genomic.fna	77.3756	203	980
GCA_036399435.1_genomic.fna	GCA_036399435.1_genomic.fna	100	831	839
GCA_036399435.1_genomic.fna	GCA_015234525.1_genomic.fna	78.5161	262	839
GCA_036399795.1_genomic.fna	GCA_036399795.1_genomic.fna	100	1013	1013
GCA_036399795.1_genomic.fna	GCA_023386585.1_genomic.fna	77.8143	234	1013
GCA_036399795.1_genomic.fna	SRR24124298_bin.7.fna	77.3254	198	1013
GCA_036399795.1_genomic.fna	SRR24124299_bin.22.fna	77.282	195	1013
GCA_036399795.1_genomic.fna	GCA_035286325.1_genomic.fna	77.1407	211	1013
GCA_036399795.1_genomic.fna	SRR24124297_bin.1.fna	77.1242	189	1013
GCA_036399795.1_genomic.fna	GCA_035317805.1_genomic.fna	76.889	165	1013
GCA_038234025.1_genomic.fna	GCA_038234025.1_genomic.fna	100	829	837
GCA_038242935.1_genomic.fna	GCA_038242935.1_genomic.fna	100	791	803
GCA_038242935.1_genomic.fna	GCA_038243675.1_genomic.fna	85.0079	560	803
GCA_038242935.1_genomic.fna	GCF_033547075.1_genomic.fna	82.2744	555	803
GCA_038243675.1_genomic.fna	GCA_038243675.1_genomic.fna	100	855	862
GCA_038243675.1_genomic.fna	GCA_038242935.1_genomic.fna	85.0841	551	862
GCA_038243675.1_genomic.fna	GCF_033547075.1_genomic.fna	82.9979	606	862
GCA_039592825.1_genomic.fna	GCA_039592825.1_genomic.fna	99.9999	547	561
GCA_039592825.1_genomic.fna	GCF_004295795.1_genomic.fna	83.4398	485	561
GCA_039592825.1_genomic.fna	GCF_013366395.1_ASM1336639v1_genomic.fna	80.1604	333	561
GCA_039592825.1_genomic.fna	GCF_014748335.1_genomic.fna	79.2561	268	561
GCA_039592825.1_genomic.fna	GCF_004211145.1_genomic.fna	78.3344	266	561
GCA_934636265.1_genomic.fna	GCA_934636265.1_genomic.fna	100	497	500
GCA_934636265.1_genomic.fna	GCF_900101895.1_genomic.fna	76.5066	104	500
GCF_000419685.1_genomic.fna	GCF_000419685.1_genomic.fna	100	1019	1020
GCF_000419685.1_genomic.fna	GCF_000425485.1_genomic.fna	82.1714	626	1020
GCF_000419685.1_genomic.fna	GCF_000422705.1_genomic.fna	78.7354	316	1020
GCF_000419685.1_genomic.fna	GCF_031456785.1_genomic.fna	78.7345	330	1020
GCF_000419685.1_genomic.fna	GCA_029959295.1_genomic.fna	78.233	268	1020
GCF_000419685.1_genomic.fna	GCF_003865365.1_genomic.fna	78.1528	280	1020
GCF_000419685.1_genomic.fna	GCF_943913405.1_genomic.fna	78.103	247	1020
GCF_000419685.1_genomic.fna	GCF_009915155.1_genomic.fna	77.7777	207	1020
GCF_000419685.1_genomic.fna	GCA_023387965.1_genomic.fna	77.689	197	1020
GCF_000422705.1_genomic.fna	GCF_000422705.1_genomic.fna	100	1321	1324
GCF_000422705.1_genomic.fna	GCF_031456785.1_genomic.fna	85.6288	895	1324
GCF_000422705.1_genomic.fna	GCA_029959295.1_genomic.fna	79.755	410	1324
GCF_000422705.1_genomic.fna	GCF_943913405.1_genomic.fna	79.3033	372	1324
GCF_000422705.1_genomic.fna	GCF_003865365.1_genomic.fna	79.172	350	1324
GCF_000422705.1_genomic.fna	GCF_009915155.1_genomic.fna	79.0375	274	1324
GCF_000422705.1_genomic.fna	GCF_025947265.1_ASM2594726v1_genomic.fna	78.8352	280	1324
GCF_000422705.1_genomic.fna	GCF_000419685.1_genomic.fna	78.8232	313	1324
GCF_000422705.1_genomic.fna	GCF_000425485.1_genomic.fna	78.6663	297	1324
GCF_000422705.1_genomic.fna	GCF_041262125.1_genomic.fna	78.2472	284	1324
GCF_000422705.1_genomic.fna	GCA_023387965.1_genomic.fna	78.1844	259	1324
GCF_000422705.1_genomic.fna	GCF_937867925.1_SRR5625862_bin.18_CONCOCT_v1.1_MAG_genomic.fna	78.0276	283	1324
GCF_000422705.1_genomic.fna	GCA_029946065.1_genomic.fna	77.8875	299	1324
GCF_000422705.1_genomic.fna	GCF_006385255.1_genomic.fna	77.8654	322	1324
GCF_000425485.1_genomic.fna	GCF_000425485.1_genomic.fna	100	1236	1237
GCF_000425485.1_genomic.fna	GCF_000419685.1_genomic.fna	82.1616	630	1237
GCF_000425485.1_genomic.fna	GCF_031456785.1_genomic.fna	78.6373	301	1237
GCF_000425485.1_genomic.fna	GCF_000422705.1_genomic.fna	78.3588	319	1237
GCF_000425485.1_genomic.fna	GCF_003865365.1_genomic.fna	78.216	226	1237
GCF_000425485.1_genomic.fna	GCA_029959295.1_genomic.fna	77.927	259	1237
GCF_000425485.1_genomic.fna	GCA_023387965.1_genomic.fna	77.4499	192	1237
GCF_000425485.1_genomic.fna	GCF_009915155.1_genomic.fna	77.3339	216	1237
GCF_002251775.1_genomic.fna	GCF_002251775.1_genomic.fna	100	946	970
GCF_002251775.1_genomic.fna	GCF_027490375.1_genomic.fna	93.3891	756	970
GCF_002251775.1_genomic.fna	GCA_027483785.1_genomic.fna	89.8427	507	970
GCF_003055625.1_genomic.fna	GCF_003055625.1_genomic.fna	100	1153	1154
GCF_003055625.1_genomic.fna	GCF_003097535.1_genomic.fna	81.0557	746	1154
GCF_003055625.1_genomic.fna	GCF_027482365.1_ASM2748236v1_genomic.fna	78.9041	425	1154
GCF_003055625.1_genomic.fna	GCA_035317805.1_genomic.fna	77.2876	171	1154
GCF_003076475.1_genomic.fna	GCF_003076475.1_genomic.fna	100	1401	1408
GCF_003097535.1_genomic.fna	GCF_003097535.1_genomic.fna	100	1183	1184
GCF_003097535.1_genomic.fna	GCF_003055625.1_genomic.fna	81.0805	718	1184
GCF_003097535.1_genomic.fna	GCF_027482365.1_ASM2748236v1_genomic.fna	79.1484	466	1184
GCF_003097535.1_genomic.fna	GCA_029946065.1_genomic.fna	77.6514	243	1184
GCF_003097535.1_genomic.fna	GCA_035317805.1_genomic.fna	77.6412	204	1184
GCF_003097535.1_genomic.fna	GCF_007992475.1_ASM799247v1_genomic.fna	77.5313	261	1184
GCF_003097535.1_genomic.fna	GCA_035286325.1_genomic.fna	77.3319	216	1184
GCF_003865365.1_genomic.fna	GCF_003865365.1_genomic.fna	100	1092	1094
GCF_003865365.1_genomic.fna	GCA_029959295.1_genomic.fna	82.7833	662	1094
GCF_003865365.1_genomic.fna	GCF_943913405.1_genomic.fna	82.6594	624	1094
GCF_003865365.1_genomic.fna	GCF_025947265.1_ASM2594726v1_genomic.fna	79.8358	495	1094
GCF_003865365.1_genomic.fna	GCF_006385255.1_genomic.fna	79.2083	443	1094
GCF_003865365.1_genomic.fna	GCF_000422705.1_genomic.fna	79.1998	352	1094
GCF_003865365.1_genomic.fna	GCF_031456785.1_genomic.fna	79.171	364	1094
GCF_003865365.1_genomic.fna	GCF_041262125.1_genomic.fna	79.0321	443	1094
GCF_003865365.1_genomic.fna	GCF_937867925.1_SRR5625862_bin.18_CONCOCT_v1.1_MAG_genomic.fna	79.0084	417	1094
GCF_003865365.1_genomic.fna	GCF_009915155.1_genomic.fna	78.7492	336	1094
GCF_003865365.1_genomic.fna	GCA_023387965.1_genomic.fna	78.7464	342	1094
GCF_003865365.1_genomic.fna	GCF_000419685.1_genomic.fna	78.2924	258	1094
GCF_003865365.1_genomic.fna	GCF_000425485.1_genomic.fna	78.05	242	1094
GCF_003865365.1_genomic.fna	GCF_007992475.1_ASM799247v1_genomic.fna	77.864	229	1094
GCF_004211145.1_genomic.fna	GCF_004211145.1_genomic.fna	100	1296	1299
GCF_004211145.1_genomic.fna	GCF_013366395.1_ASM1336639v1_genomic.fna	79.5176	650	1299
GCF_004211145.1_genomic.fna	GCF_004295795.1_genomic.fna	78.7838	644	1299
GCF_004211145.1_genomic.fna	GCF_014748335.1_genomic.fna	78.3462	505	1299
GCF_004211145.1_genomic.fna	GCA_039592825.1_genomic.fna	78.1229	290	1299
GCF_004211145.1_genomic.fna	GCF_012911565.1_genomic.fna	77.2723	293	1299
GCF_004211145.1_genomic.fna	GCF_900101895.1_genomic.fna	77.1816	262	1299
GCF_004211145.1_genomic.fna	SRR24124299_bin.22.fna	76.8052	201	1299
GCF_004211145.1_genomic.fna	SRR24124298_bin.7.fna	76.7996	201	1299
GCF_004211145.1_genomic.fna	SRR24124297_bin.1.fna	76.7815	199	1299
GCF_004211145.1_genomic.fna	GCA_035317805.1_genomic.fna	76.6324	176	1299
GCF_004211145.1_genomic.fna	GCA_023393485.1_genomic.fna	76.3018	126	1299
GCF_004295795.1_genomic.fna	GCF_004295795.1_genomic.fna	100	1443	1444
GCF_004295795.1_genomic.fna	GCA_039592825.1_genomic.fna	83.3761	479	1444
GCF_004295795.1_genomic.fna	GCF_013366395.1_ASM1336639v1_genomic.fna	80.2809	776	1444
GCF_004295795.1_genomic.fna	GCF_014748335.1_genomic.fna	79.6627	630	1444
GCF_004295795.1_genomic.fna	GCF_004211145.1_genomic.fna	78.9916	634	1444
GCF_004295795.1_genomic.fna	GCF_012911565.1_genomic.fna	77.6591	281	1444
GCF_004295795.1_genomic.fna	GCF_900101895.1_genomic.fna	77.1511	247	1444
GCF_004295795.1_genomic.fna	SRR24124299_bin.22.fna	76.9247	200	1444
GCF_004295795.1_genomic.fna	SRR24124298_bin.7.fna	76.879	206	1444
GCF_004295795.1_genomic.fna	SRR24124297_bin.1.fna	76.8402	196	1444
GCF_004295795.1_genomic.fna	GCA_035317805.1_genomic.fna	76.5874	178	1444
GCF_006385255.1_genomic.fna	GCF_006385255.1_genomic.fna	100	1335	1338
GCF_006385255.1_genomic.fna	GCF_041262125.1_genomic.fna	91.4523	1130	1338
GCF_006385255.1_genomic.fna	GCF_937867925.1_SRR5625862_bin.18_CONCOCT_v1.1_MAG_genomic.fna	86.912	1057	1338
GCF_006385255.1_genomic.fna	GCF_025947265.1_ASM2594726v1_genomic.fna	81.7867	858	1338
GCF_006385255.1_genomic.fna	GCF_943913405.1_genomic.fna	79.5388	486	1338
GCF_006385255.1_genomic.fna	GCA_029959295.1_genomic.fna	79.5154	532	1338
GCF_006385255.1_genomic.fna	GCF_003865365.1_genomic.fna	79.179	439	1338
GCF_006385255.1_genomic.fna	GCF_031456785.1_genomic.fna	78.3241	275	1338
GCF_006385255.1_genomic.fna	GCA_023387965.1_genomic.fna	78.2051	247	1338
GCF_006385255.1_genomic.fna	GCF_000422705.1_genomic.fna	78.1914	301	1338
GCF_006385255.1_genomic.fna	GCF_009915155.1_genomic.fna	78.0237	265	1338
GCF_007992475.1_ASM799247v1_genomic.fna	GCF_007992475.1_ASM799247v1_genomic.fna	100	1312	1316
GCF_007992475.1_ASM799247v1_genomic.fna	GCA_035317805.1_genomic.fna	79.1537	401	1316
GCF_007992475.1_ASM799247v1_genomic.fna	GCA_035286325.1_genomic.fna	78.2168	352	1316
GCF_007992475.1_ASM799247v1_genomic.fna	GCA_029946065.1_genomic.fna	78.0116	307	1316
GCF_007992475.1_ASM799247v1_genomic.fna	GCA_002483285.1_genomic.fna	77.8395	291	1316
GCF_007992475.1_ASM799247v1_genomic.fna	GCF_003865365.1_genomic.fna	77.6805	238	1316
GCF_007992475.1_ASM799247v1_genomic.fna	GCA_029561105.1_ASM2956110v1_genomic.fna	77.6379	256	1316
GCF_007992475.1_ASM799247v1_genomic.fna	GCF_003097535.1_genomic.fna	77.4694	252	1316
GCF_007992475.1_ASM799247v1_genomic.fna	GCF_900101895.1_genomic.fna	77.4298	262	1316
GCF_007992475.1_ASM799247v1_genomic.fna	GCA_036388535.1_genomic.fna	77.4022	203	1316
GCF_007992475.1_ASM799247v1_genomic.fna	GCA_015478765.1_genomic.fna	77.3032	142	1316
GCF_007992475.1_ASM799247v1_genomic.fna	GCA_023427845.1_genomic.fna	77.231	186	1316
GCF_007992475.1_ASM799247v1_genomic.fna	GCA_015234525.1_genomic.fna	77.2258	179	1316
GCF_007992475.1_ASM799247v1_genomic.fna	GCA_023437705.1_ASM2343770v1_genomic.fna	77.0729	259	1316
GCF_007992475.1_ASM799247v1_genomic.fna	SRR24124299_bin.22.fna	77.0365	222	1316
GCF_007992475.1_ASM799247v1_genomic.fna	SRR24124298_bin.7.fna	76.9974	224	1316
GCF_007992475.1_ASM799247v1_genomic.fna	SRR24124297_bin.1.fna	76.8542	209	1316
GCF_007992475.1_ASM799247v1_genomic.fna	GCA_023393485.1_genomic.fna	76.2576	106	1316
GCF_009915155.1_genomic.fna	GCF_009915155.1_genomic.fna	100	937	938
GCF_009915155.1_genomic.fna	GCA_023387965.1_genomic.fna	88.0055	726	938
GCF_009915155.1_genomic.fna	GCF_000422705.1_genomic.fna	79.0972	265	938
GCF_009915155.1_genomic.fna	GCF_003865365.1_genomic.fna	78.7524	339	938
GCF_009915155.1_genomic.fna	GCF_031456785.1_genomic.fna	78.6095	266	938
GCF_009915155.1_genomic.fna	GCA_029959295.1_genomic.fna	78.5169	350	938
GCF_009915155.1_genomic.fna	GCF_943913405.1_genomic.fna	78.4114	347	938
GCF_009915155.1_genomic.fna	GCF_025947265.1_ASM2594726v1_genomic.fna	78.2856	255	938
GCF_009915155.1_genomic.fna	GCF_041262125.1_genomic.fna	78.2432	246	938
GCF_009915155.1_genomic.fna	GCF_937867925.1_SRR5625862_bin.18_CONCOCT_v1.1_MAG_genomic.fna	78.1343	263	938
GCF_009915155.1_genomic.fna	GCF_006385255.1_genomic.fna	78.0648	267	938
GCF_009915155.1_genomic.fna	GCF_000419685.1_genomic.fna	77.5657	209	938
GCF_009915155.1_genomic.fna	GCF_000425485.1_genomic.fna	77.5457	210	938
GCF_012911565.1_genomic.fna	GCF_012911565.1_genomic.fna	100	1232	1233
GCF_012911565.1_genomic.fna	GCF_013366395.1_ASM1336639v1_genomic.fna	77.9618	336	1233
GCF_012911565.1_genomic.fna	GCF_004295795.1_genomic.fna	77.6763	279	1233
GCF_012911565.1_genomic.fna	GCF_004211145.1_genomic.fna	77.3781	297	1233
GCF_012911565.1_genomic.fna	GCA_039592825.1_genomic.fna	76.8793	137	1233
GCF_012911565.1_genomic.fna	GCA_035317805.1_genomic.fna	76.7944	160	1233
GCF_013366395.1_ASM1336639v1_genomic.fna	GCF_013366395.1_ASM1336639v1_genomic.fna	100	1296	1296
GCF_013366395.1_ASM1336639v1_genomic.fna	GCF_004295795.1_genomic.fna	80.3308	775	1296
GCF_013366395.1_ASM1336639v1_genomic.fna	GCA_039592825.1_genomic.fna	80.196	338	1296
GCF_013366395.1_ASM1336639v1_genomic.fna	GCF_014748335.1_genomic.fna	79.9047	687	1296
GCF_013366395.1_ASM1336639v1_genomic.fna	GCF_004211145.1_genomic.fna	79.6808	645	1296
GCF_013366395.1_ASM1336639v1_genomic.fna	GCF_012911565.1_genomic.fna	77.9638	325	1296
GCF_013366395.1_ASM1336639v1_genomic.fna	GCF_900101895.1_genomic.fna	77.5471	306	1296
GCF_013366395.1_ASM1336639v1_genomic.fna	GCA_023437705.1_ASM2343770v1_genomic.fna	77.3345	242	1296
GCF_013366395.1_ASM1336639v1_genomic.fna	SRR24124299_bin.22.fna	77.0456	234	1296
GCF_013366395.1_ASM1336639v1_genomic.fna	SRR24124298_bin.7.fna	77.0251	237	1296
GCF_013366395.1_ASM1336639v1_genomic.fna	SRR24124297_bin.1.fna	76.9028	230	1296
GCF_013366395.1_ASM1336639v1_genomic.fna	GCA_035317805.1_genomic.fna	76.8965	205	1296
GCF_013366395.1_ASM1336639v1_genomic.fna	GCA_035286325.1_genomic.fna	76.7514	194	1296
GCF_013366395.1_ASM1336639v1_genomic.fna	GCA_023393485.1_genomic.fna	76.6034	112	1296
GCF_014748335.1_genomic.fna	GCF_014748335.1_genomic.fna	100	1237	1238
GCF_014748335.1_genomic.fna	GCF_013366395.1_ASM1336639v1_genomic.fna	79.8503	697	1238
GCF_014748335.1_genomic.fna	GCF_004295795.1_genomic.fna	79.4766	664	1238
GCF_014748335.1_genomic.fna	GCA_039592825.1_genomic.fna	79.0773	291	1238
GCF_014748335.1_genomic.fna	GCF_004211145.1_genomic.fna	78.4471	511	1238
GCF_014748335.1_genomic.fna	GCF_012911565.1_genomic.fna	77.4387	255	1238
GCF_014748335.1_genomic.fna	GCF_900101895.1_genomic.fna	77.2947	258	1238
GCF_014748335.1_genomic.fna	GCA_023437705.1_ASM2343770v1_genomic.fna	77.0512	223	1238
GCF_014748335.1_genomic.fna	SRR24124299_bin.22.fna	76.7503	182	1238
GCF_014748335.1_genomic.fna	GCA_023393485.1_genomic.fna	76.086	107	1238
GCF_022532105.1_genomic.fna	GCF_022532105.1_genomic.fna	100	1176	1177
GCF_022532105.1_genomic.fna	GCA_035298445.1_genomic.fna	92.1359	614	1177
GCF_022532105.1_genomic.fna	GCA_027484465.1_ASM2748446v1_genomic.fna	89.9423	850	1177
GCF_025947265.1_ASM2594726v1_genomic.fna	GCF_025947265.1_ASM2594726v1_genomic.fna	100	1289	1291
GCF_025947265.1_ASM2594726v1_genomic.fna	GCF_006385255.1_genomic.fna	81.8968	839	1291
GCF_025947265.1_ASM2594726v1_genomic.fna	GCF_041262125.1_genomic.fna	81.8208	834	1291
GCF_025947265.1_ASM2594726v1_genomic.fna	GCF_937867925.1_SRR5625862_bin.18_CONCOCT_v1.1_MAG_genomic.fna	81.495	800	1291
GCF_025947265.1_ASM2594726v1_genomic.fna	GCA_029959295.1_genomic.fna	80.4442	563	1291
GCF_025947265.1_ASM2594726v1_genomic.fna	GCF_943913405.1_genomic.fna	80.3455	544	1291
GCF_025947265.1_ASM2594726v1_genomic.fna	GCF_003865365.1_genomic.fna	79.8682	490	1291
GCF_025947265.1_ASM2594726v1_genomic.fna	GCF_000422705.1_genomic.fna	78.8418	290	1291
GCF_025947265.1_ASM2594726v1_genomic.fna	GCF_031456785.1_genomic.fna	78.7687	310	1291
GCF_025947265.1_ASM2594726v1_genomic.fna	GCA_023387965.1_genomic.fna	78.4749	243	1291
GCF_025947265.1_ASM2594726v1_genomic.fna	GCF_009915155.1_genomic.fna	78.2364	271	1291
GCF_027482365.1_ASM2748236v1_genomic.fna	GCF_027482365.1_ASM2748236v1_genomic.fna	100	1317	1320
GCF_027482365.1_ASM2748236v1_genomic.fna	GCF_003097535.1_genomic.fna	79.0911	460	1320
GCF_027482365.1_ASM2748236v1_genomic.fna	GCF_003055625.1_genomic.fna	78.7761	404	1320
GCF_027482365.1_ASM2748236v1_genomic.fna	GCA_035317805.1_genomic.fna	77.8541	161	1320
GCF_027482365.1_ASM2748236v1_genomic.fna	GCA_035286325.1_genomic.fna	77.0643	187	1320
GCF_027490375.1_genomic.fna	GCF_027490375.1_genomic.fna	100	1075	1078
GCF_027490375.1_genomic.fna	GCF_002251775.1_genomic.fna	93.4025	758	1078
GCF_027490375.1_genomic.fna	GCA_027483785.1_genomic.fna	91.0704	575	1078
GCF_030540765.1_ASM3054076v1_genomic_w.fna	GCF_030540765.1_ASM3054076v1_genomic_w.fna	100	1990	1991
GCF_030766725.1_genomic.fna	GCF_030766725.1_genomic.fna	100	1314	1315
GCF_031456785.1_genomic.fna	GCF_031456785.1_genomic.fna	100	1345	1349
GCF_031456785.1_genomic.fna	GCF_000422705.1_genomic.fna	85.8035	876	1349
GCF_031456785.1_genomic.fna	GCA_029959295.1_genomic.fna	79.7679	398	1349
GCF_031456785.1_genomic.fna	GCF_943913405.1_genomic.fna	79.5175	364	1349
GCF_031456785.1_genomic.fna	GCF_003865365.1_genomic.fna	79.342	351	1349
GCF_031456785.1_genomic.fna	GCF_025947265.1_ASM2594726v1_genomic.fna	78.8875	304	1349
GCF_031456785.1_genomic.fna	GCF_000419685.1_genomic.fna	78.8197	322	1349
GCF_031456785.1_genomic.fna	GCF_009915155.1_genomic.fna	78.6743	257	1349
GCF_031456785.1_genomic.fna	GCF_000425485.1_genomic.fna	78.6595	299	1349
GCF_031456785.1_genomic.fna	GCF_006385255.1_genomic.fna	78.2794	277	1349
GCF_031456785.1_genomic.fna	GCF_041262125.1_genomic.fna	78.2737	278	1349
GCF_031456785.1_genomic.fna	GCF_937867925.1_SRR5625862_bin.18_CONCOCT_v1.1_MAG_genomic.fna	78.2116	275	1349
GCF_031456785.1_genomic.fna	GCA_023387965.1_genomic.fna	78.1781	274	1349
GCF_031456785.1_genomic.fna	GCA_029946065.1_genomic.fna	78.0366	290	1349
GCF_033547075.1_genomic.fna	GCF_033547075.1_genomic.fna	100	1056	1061
GCF_033547075.1_genomic.fna	GCA_038243675.1_genomic.fna	83.1954	581	1061
GCF_033547075.1_genomic.fna	GCA_038242935.1_genomic.fna	82.7792	537	1061
GCF_041262125.1_genomic.fna	GCF_041262125.1_genomic.fna	100	1237	1237
GCF_041262125.1_genomic.fna	GCF_006385255.1_genomic.fna	91.55	1121	1237
GCF_041262125.1_genomic.fna	GCF_937867925.1_SRR5625862_bin.18_CONCOCT_v1.1_MAG_genomic.fna	87.0897	1046	1237
GCF_041262125.1_genomic.fna	GCF_025947265.1_ASM2594726v1_genomic.fna	81.8383	835	1237
GCF_041262125.1_genomic.fna	GCA_029959295.1_genomic.fna	79.5906	478	1237
GCF_041262125.1_genomic.fna	GCF_943913405.1_genomic.fna	79.4983	484	1237
GCF_041262125.1_genomic.fna	GCF_003865365.1_genomic.fna	79.1415	424	1237
GCF_041262125.1_genomic.fna	GCF_031456785.1_genomic.fna	78.4853	264	1237
GCF_041262125.1_genomic.fna	GCF_009915155.1_genomic.fna	78.3931	250	1237
GCF_041262125.1_genomic.fna	GCF_000422705.1_genomic.fna	78.2381	286	1237
GCF_041262125.1_genomic.fna	GCA_023387965.1_genomic.fna	78.2378	245	1237
GCF_900101895.1_genomic.fna	GCF_900101895.1_genomic.fna	100	1188	1194
GCF_900101895.1_genomic.fna	GCA_023437705.1_ASM2343770v1_genomic.fna	80.4922	623	1194
GCF_900101895.1_genomic.fna	GCA_002483285.1_genomic.fna	77.8819	343	1194
GCF_900101895.1_genomic.fna	GCA_029561105.1_ASM2956110v1_genomic.fna	77.7186	296	1194
GCF_900101895.1_genomic.fna	GCF_013366395.1_ASM1336639v1_genomic.fna	77.5599	309	1194
GCF_900101895.1_genomic.fna	GCA_035317805.1_genomic.fna	77.5433	286	1194
GCF_900101895.1_genomic.fna	SRR24124298_bin.7.fna	77.5151	239	1194
GCF_900101895.1_genomic.fna	SRR24124299_bin.22.fna	77.4681	237	1194
GCF_900101895.1_genomic.fna	GCF_014748335.1_genomic.fna	77.4478	246	1194
GCF_900101895.1_genomic.fna	SRR24124297_bin.1.fna	77.3532	233	1194
GCF_900101895.1_genomic.fna	GCF_007992475.1_ASM799247v1_genomic.fna	77.1785	286	1194
GCF_900101895.1_genomic.fna	GCF_004295795.1_genomic.fna	77.0697	251	1194
GCF_900101895.1_genomic.fna	GCF_004211145.1_genomic.fna	77.069	275	1194
GCF_900101895.1_genomic.fna	GCA_023393485.1_genomic.fna	77.0059	143	1194
GCF_900101895.1_genomic.fna	GCA_035286325.1_genomic.fna	76.9997	193	1194
GCF_900101895.1_genomic.fna	GCA_023390775.1_genomic.fna	76.9438	219	1194
GCF_900101895.1_genomic.fna	GCA_039592825.1_genomic.fna	76.7894	115	1194
GCF_900101895.1_genomic.fna	GCA_934636265.1_genomic.fna	76.5619	104	1194
GCF_900101895.1_genomic.fna	GCA_005792865.1_genomic.fna	76.2188	95	1194
GCF_937867925.1_SRR5625862_bin.18_CONCOCT_v1.1_MAG_genomic.fna	GCF_937867925.1_SRR5625862_bin.18_CONCOCT_v1.1_MAG_genomic.fna	100	1358	1359
GCF_937867925.1_SRR5625862_bin.18_CONCOCT_v1.1_MAG_genomic.fna	GCF_006385255.1_genomic.fna	87.0197	1064	1359
GCF_937867925.1_SRR5625862_bin.18_CONCOCT_v1.1_MAG_genomic.fna	GCF_041262125.1_genomic.fna	87.0046	1065	1359
GCF_937867925.1_SRR5625862_bin.18_CONCOCT_v1.1_MAG_genomic.fna	GCF_025947265.1_ASM2594726v1_genomic.fna	81.6192	817	1359
GCF_937867925.1_SRR5625862_bin.18_CONCOCT_v1.1_MAG_genomic.fna	GCA_029959295.1_genomic.fna	79.3812	472	1359
GCF_937867925.1_SRR5625862_bin.18_CONCOCT_v1.1_MAG_genomic.fna	GCF_943913405.1_genomic.fna	79.2121	469	1359
GCF_937867925.1_SRR5625862_bin.18_CONCOCT_v1.1_MAG_genomic.fna	GCF_003865365.1_genomic.fna	79.0073	420	1359
GCF_937867925.1_SRR5625862_bin.18_CONCOCT_v1.1_MAG_genomic.fna	GCA_023387965.1_genomic.fna	78.2859	256	1359
GCF_937867925.1_SRR5625862_bin.18_CONCOCT_v1.1_MAG_genomic.fna	GCF_009915155.1_genomic.fna	78.1235	258	1359
GCF_937867925.1_SRR5625862_bin.18_CONCOCT_v1.1_MAG_genomic.fna	GCF_000422705.1_genomic.fna	78.0817	285	1359
GCF_943913405.1_genomic.fna	GCF_943913405.1_genomic.fna	100	1229	1235
GCF_943913405.1_genomic.fna	GCA_029959295.1_genomic.fna	90.7146	1032	1235
GCF_943913405.1_genomic.fna	GCF_003865365.1_genomic.fna	82.4301	647	1235
GCF_943913405.1_genomic.fna	GCF_025947265.1_ASM2594726v1_genomic.fna	80.3685	535	1235
GCF_943913405.1_genomic.fna	GCF_006385255.1_genomic.fna	79.4677	479	1235
GCF_943913405.1_genomic.fna	GCF_041262125.1_genomic.fna	79.439	483	1235
GCF_943913405.1_genomic.fna	GCF_000422705.1_genomic.fna	79.417	362	1235
GCF_943913405.1_genomic.fna	GCF_031456785.1_genomic.fna	79.3323	376	1235
GCF_943913405.1_genomic.fna	GCF_937867925.1_SRR5625862_bin.18_CONCOCT_v1.1_MAG_genomic.fna	79.2441	469	1235
GCF_943913405.1_genomic.fna	GCA_023387965.1_genomic.fna	78.7883	341	1235
GCF_943913405.1_genomic.fna	GCF_009915155.1_genomic.fna	78.426	342	1235
GCF_943913405.1_genomic.fna	GCF_000419685.1_genomic.fna	78.1755	243	1235
SRR24124297_bin.1.fna	SRR24124297_bin.1.fna	100	882	886
SRR24124297_bin.1.fna	SRR24124298_bin.7.fna	99.9616	882	886
SRR24124297_bin.1.fna	SRR24124299_bin.22.fna	99.9588	854	886
SRR24124297_bin.1.fna	GCA_023393485.1_genomic.fna	77.6611	207	886
SRR24124297_bin.1.fna	GCA_035286325.1_genomic.fna	77.4328	275	886
SRR24124297_bin.1.fna	GCA_023437705.1_ASM2343770v1_genomic.fna	77.1983	217	886
SRR24124297_bin.1.fna	GCA_023386585.1_genomic.fna	77.1485	191	886
SRR24124297_bin.1.fna	GCF_900101895.1_genomic.fna	77.1378	233	886
SRR24124297_bin.1.fna	GCA_035317805.1_genomic.fna	77.1268	186	886
SRR24124297_bin.1.fna	GCA_036399795.1_genomic.fna	77.0451	199	886
SRR24124297_bin.1.fna	GCF_013366395.1_ASM1336639v1_genomic.fna	76.9912	224	886
SRR24124297_bin.1.fna	GCF_007992475.1_ASM799247v1_genomic.fna	76.9042	210	886
SRR24124297_bin.1.fna	GCF_004295795.1_genomic.fna	76.8833	186	886
SRR24124297_bin.1.fna	GCA_002483285.1_genomic.fna	76.8382	186	886
SRR24124297_bin.1.fna	GCF_004211145.1_genomic.fna	76.7641	212	886
SRR24124297_bin.1.fna	GCF_014748335.1_genomic.fna	76.5114	181	886
SRR24124298_bin.7.fna	SRR24124298_bin.7.fna	100	952	953
SRR24124298_bin.7.fna	SRR24124299_bin.22.fna	99.9667	901	953
SRR24124298_bin.7.fna	SRR24124297_bin.1.fna	99.8891	873	953
SRR24124298_bin.7.fna	GCA_023393485.1_genomic.fna	77.8489	225	953
SRR24124298_bin.7.fna	GCA_035286325.1_genomic.fna	77.4824	286	953
SRR24124298_bin.7.fna	GCF_900101895.1_genomic.fna	77.3097	257	953
SRR24124298_bin.7.fna	GCA_023437705.1_ASM2343770v1_genomic.fna	77.3074	235	953
SRR24124298_bin.7.fna	GCA_023386585.1_genomic.fna	77.281	213	953
SRR24124298_bin.7.fna	GCA_036399795.1_genomic.fna	77.277	209	953
SRR24124298_bin.7.fna	GCA_035317805.1_genomic.fna	77.2068	201	953
SRR24124298_bin.7.fna	GCF_013366395.1_ASM1336639v1_genomic.fna	77.1617	229	953
SRR24124298_bin.7.fna	GCF_007992475.1_ASM799247v1_genomic.fna	77.017	220	953
SRR24124298_bin.7.fna	GCF_004211145.1_genomic.fna	76.893	212	953
SRR24124298_bin.7.fna	GCF_004295795.1_genomic.fna	76.8362	214	953
SRR24124299_bin.22.fna	SRR24124299_bin.22.fna	100	905	905
SRR24124299_bin.22.fna	SRR24124298_bin.7.fna	99.9794	900	905
SRR24124299_bin.22.fna	SRR24124297_bin.1.fna	99.8942	850	905
SRR24124299_bin.22.fna	GCA_023393485.1_genomic.fna	77.7469	227	905
SRR24124299_bin.22.fna	GCA_035286325.1_genomic.fna	77.4631	283	905
SRR24124299_bin.22.fna	GCA_036399795.1_genomic.fna	77.3209	196	905
SRR24124299_bin.22.fna	GCF_013366395.1_ASM1336639v1_genomic.fna	77.3059	216	905
SRR24124299_bin.22.fna	GCA_023437705.1_ASM2343770v1_genomic.fna	77.2301	233	905
SRR24124299_bin.22.fna	GCA_035317805.1_genomic.fna	77.1694	196	905
SRR24124299_bin.22.fna	GCF_900101895.1_genomic.fna	77.1642	247	905
SRR24124299_bin.22.fna	GCA_023386585.1_genomic.fna	77.1496	205	905
SRR24124299_bin.22.fna	GCF_007992475.1_ASM799247v1_genomic.fna	77.0092	218	905
SRR24124299_bin.22.fna	GCA_002483285.1_genomic.fna	76.8885	190	905
SRR24124299_bin.22.fna	GCF_004211145.1_genomic.fna	76.8414	208	905
SRR24124299_bin.22.fna	GCF_014748335.1_genomic.fna	76.8193	191	905
SRR24124299_bin.22.fna	GCF_004295795.1_genomic.fna	76.6773	213	905
