# Supplementary material for: Metagenome-Assembled Genomes Support the Proposal of Candidatus Flavobacterium genomatis from the Northeast Black Soil Ecosystem
Source: Microorganisms. 2026 Jun 8;14(6):1292. doi: 10.3390/microorganisms14061292 (PMC13304339; doi:10.3390/microorganisms14061292)
Supplement: Supplementary file 1 [file microorganisms-14-01292-s001.zip › Table S3. Pairwise Average Amino Acid Identity (AAI) matrix among the genomes.xlsx]

## Sheet: aai_all_vs_all_lt
ID 1	ID 2	Label 1	Label 2	AAI	CDS count 1	CDS count 2	Matched count	Proteome cov.	ID param.	Cov. param.
887834794	887834794	GCA_002483285.1_genomic.faa	GCA_002483285.1_genomic.faa	100	3086	3086	3085	0.999676	0.4	0.5
887834794	999007284	GCA_002483285.1_genomic.faa	GCA_005792865.1_genomic.faa	68.1172	3086	1898	1213	0.486758	0.4	0.5
887834794	660467564	GCA_002483285.1_genomic.faa	GCA_023390775.1_genomic.faa	69.1728	3086	2391	1690	0.617126	0.4	0.5
887834794	326324759	GCA_002483285.1_genomic.faa	GCA_023427845.1_genomic.faa	71.5236	3086	2364	1573	0.577248	0.4	0.5
887834794	708088252	GCA_002483285.1_genomic.faa	GCA_023437705.1_ASM2343770v1_genomic.faa	72.8998	3086	2778	1933	0.659277	0.4	0.5
887834794	340057970	GCA_002483285.1_genomic.faa	GCA_027483785.1_genomic.faa	66.0457	3086	2581	1273	0.449268	0.4	0.5
887834794	560743122	GCA_002483285.1_genomic.faa	GCA_035298445.1_genomic.faa	68.1399	3086	3004	1553	0.510016	0.4	0.5
887834794	280011758	GCA_002483285.1_genomic.faa	GCA_035317805.1_genomic.faa	75.487	3086	2974	1887	0.622772	0.4	0.5
887834794	876357487	GCA_002483285.1_genomic.faa	GCA_036388535.1_genomic.faa	71.7455	3086	2838	1715	0.579001	0.4	0.5
887834794	792371184	GCA_002483285.1_genomic.faa	GCA_038243675.1_genomic.faa	68.2215	3086	2747	1400	0.480027	0.4	0.5
887834794	336230949	GCA_002483285.1_genomic.faa	GCA_039592825.1_genomic.faa	69.4561	3086	2652	1153	0.401882	0.4	0.5
887834794	522381035	GCA_002483285.1_genomic.faa	GCF_000422705.1_genomic.faa	72.3704	3086	3482	1850	0.563337	0.4	0.5
887834794	503016295	GCA_002483285.1_genomic.faa	GCF_003097535.1_genomic.faa	71.9921	3086	2982	1860	0.613052	0.4	0.5
887834794	116591627	GCA_002483285.1_genomic.faa	GCF_006385255.1_genomic.faa	71.0538	3086	3691	1777	0.524421	0.4	0.5
887834794	776730387	GCA_002483285.1_genomic.faa	GCF_013366395.1_ASM1336639v1_genomic.faa	70.0241	3086	3591	1963	0.587989	0.4	0.5
887834794	377856342	GCA_002483285.1_genomic.faa	GCF_014748335.1_genomic.faa	69.4627	3086	3316	1897	0.592627	0.4	0.5
887834794	872649273	GCA_002483285.1_genomic.faa	GCF_025947265.1_ASM2594726v1_genomic.faa	71.3863	3086	3504	1792	0.543854	0.4	0.5
887834794	82953720	GCA_002483285.1_genomic.faa	GCF_027490375.1_genomic.faa	66.2004	3086	2999	1565	0.51438	0.4	0.5
887834794	279736227	GCA_002483285.1_genomic.faa	GCF_030540765.1_ASM3054076v1_genomic_w.faa	62.8822	3086	4863	1380	0.347213	0.4	0.5
887834794	144140467	GCA_002483285.1_genomic.faa	GCF_030766725.1_genomic.faa	70.7381	3086	3599	1632	0.488257	0.4	0.5
887834794	925050070	GCA_002483285.1_genomic.faa	GCF_031456785.1_genomic.faa	72.3206	3086	3647	1849	0.549235	0.4	0.5
887834794	236673808	GCA_002483285.1_genomic.faa	GCF_041262125.1_genomic.faa	71.2581	3086	3300	1754	0.549327	0.4	0.5
887834794	614071928	GCA_002483285.1_genomic.faa	GCF_900101895.1_genomic.faa	73.6707	3086	3256	2045	0.644907	0.4	0.5
887834794	647357450	GCA_002483285.1_genomic.faa	SRR24124298_bin.7.faa	71.0834	3086	2575	1803	0.63699	0.4	0.5
887834794	986224433	GCA_002483285.1_genomic.faa	GCA_015234525.1_genomic.faa	70.4212	3086	2424	1608	0.583666	0.4	0.5
887834794	90667283	GCA_002483285.1_genomic.faa	GCA_015478765.1_genomic.faa	70.3484	3086	2547	1607	0.570566	0.4	0.5
887834794	425648790	GCA_002483285.1_genomic.faa	GCA_023386585.1_genomic.faa	70.5255	3086	2547	1778	0.63128	0.4	0.5
887834794	357123121	GCA_002483285.1_genomic.faa	GCA_023387965.1_genomic.faa	69.9859	3086	2623	1494	0.523384	0.4	0.5
887834794	705955123	GCA_002483285.1_genomic.faa	GCA_023393485.1_genomic.faa	70.4662	3086	2146	1283	0.490443	0.4	0.5
887834794	36237534	GCA_002483285.1_genomic.faa	GCA_023437485.1_genomic.faa	68.7202	3086	2306	1555	0.57678	0.4	0.5
887834794	606915454	GCA_002483285.1_genomic.faa	GCA_027484465.1_ASM2748446v1_genomic.faa	68.1358	3086	4500	1692	0.446085	0.4	0.5
887834794	892760692	GCA_002483285.1_genomic.faa	GCA_029561105.1_ASM2956110v1_genomic.faa	92.7248	3086	3617	2458	0.733403	0.4	0.5
887834794	756855837	GCA_002483285.1_genomic.faa	GCA_029946065.1_genomic.faa	72.334	3086	3246	1876	0.592546	0.4	0.5
887834794	877439392	GCA_002483285.1_genomic.faa	GCA_029959295.1_genomic.faa	71.0422	3086	4280	1819	0.493891	0.4	0.5
887834794	871890288	GCA_002483285.1_genomic.faa	GCA_035286325.1_genomic.faa	73.3786	3086	2741	1806	0.619873	0.4	0.5
887834794	646000750	GCA_002483285.1_genomic.faa	GCA_036386895.1_genomic.faa	71.8912	3086	2744	1755	0.602058	0.4	0.5
887834794	171012786	GCA_002483285.1_genomic.faa	GCA_036399435.1_genomic.faa	70.8222	3086	2638	1683	0.58805	0.4	0.5
887834794	248030581	GCA_002483285.1_genomic.faa	GCA_036399795.1_genomic.faa	71.3898	3086	2744	1823	0.625386	0.4	0.5
887834794	441292525	GCA_002483285.1_genomic.faa	GCA_038234025.1_genomic.faa	68.9279	3086	2741	1631	0.559808	0.4	0.5
887834794	375316568	GCA_002483285.1_genomic.faa	GCA_038242935.1_genomic.faa	68.3034	3086	2772	1320	0.450666	0.4	0.5
887834794	756124310	GCA_002483285.1_genomic.faa	GCA_934636265.1_genomic.faa	68.1775	3086	1428	1028	0.455472	0.4	0.5
887834794	283838684	GCA_002483285.1_genomic.faa	GCF_000419685.1_genomic.faa	70.1509	3086	2778	1651	0.563097	0.4	0.5
887834794	153359463	GCA_002483285.1_genomic.faa	GCF_000425485.1_genomic.faa	69.8505	3086	3429	1697	0.520952	0.4	0.5
887834794	97145962	GCA_002483285.1_genomic.faa	GCF_002251775.1_genomic.faa	66.3455	3086	2981	1534	0.505687	0.4	0.5
887834794	290408825	GCA_002483285.1_genomic.faa	GCF_003055625.1_genomic.faa	71.4803	3086	3001	1869	0.614096	0.4	0.5
887834794	935037043	GCA_002483285.1_genomic.faa	GCF_003076475.1_genomic.faa	70.0229	3086	3824	1752	0.507091	0.4	0.5
887834794	263046229	GCA_002483285.1_genomic.faa	GCF_003865365.1_genomic.faa	71.2656	3086	3137	1735	0.557609	0.4	0.5
887834794	336413169	GCA_002483285.1_genomic.faa	GCF_004211145.1_genomic.faa	70.0117	3086	3559	1921	0.578179	0.4	0.5
887834794	545496618	GCA_002483285.1_genomic.faa	GCF_004295795.1_genomic.faa	69.1151	3086	3859	1945	0.560115	0.4	0.5
887834794	81006761	GCA_002483285.1_genomic.faa	GCF_007992475.1_ASM799247v1_genomic.faa	74.5418	3086	3617	2066	0.61644	0.4	0.5
887834794	598716310	GCA_002483285.1_genomic.faa	GCF_009915155.1_genomic.faa	69.8319	3086	2598	1610	0.566502	0.4	0.5
887834794	593944087	GCA_002483285.1_genomic.faa	GCF_012911565.1_genomic.faa	69.0251	3086	3347	1832	0.569563	0.4	0.5
887834794	664044177	GCA_002483285.1_genomic.faa	GCF_022532105.1_genomic.faa	68.0671	3086	3009	1737	0.569975	0.4	0.5
887834794	493225111	GCA_002483285.1_genomic.faa	GCF_027482365.1_ASM2748236v1_genomic.faa	71.4384	3086	3604	1946	0.581764	0.4	0.5
887834794	362730237	GCA_002483285.1_genomic.faa	GCF_033547075.1_genomic.faa	68.9594	3086	2788	1551	0.52809	0.4	0.5
887834794	501232955	GCA_002483285.1_genomic.faa	GCF_937867925.1_SRR5625862_bin.18_CONCOCT_v1.1_MAG_genomic.faa	71.0543	3086	3864	1788	0.514532	0.4	0.5
887834794	126901651	GCA_002483285.1_genomic.faa	GCF_943913405.1_genomic.faa	71.2604	3086	3438	1755	0.538013	0.4	0.5
887834794	782457789	GCA_002483285.1_genomic.faa	SRR24124297_bin.1.faa	70.9788	3086	2516	1771	0.632274	0.4	0.5
887834794	728695772	GCA_002483285.1_genomic.faa	SRR24124299_bin.22.faa	71.1409	3086	2426	1791	0.649855	0.4	0.5
999007284	887834794	GCA_005792865.1_genomic.faa	GCA_002483285.1_genomic.faa	68.1172	1898	3086	1213	0.486758	0.4	0.5
999007284	999007284	GCA_005792865.1_genomic.faa	GCA_005792865.1_genomic.faa	100	1898	1898	1898	1	0.4	0.5
999007284	660467564	GCA_005792865.1_genomic.faa	GCA_023390775.1_genomic.faa	87.2716	1898	2391	1553	0.724178	0.4	0.5
999007284	326324759	GCA_005792865.1_genomic.faa	GCA_023427845.1_genomic.faa	68.6909	1898	2364	1158	0.543407	0.4	0.5
999007284	708088252	GCA_005792865.1_genomic.faa	GCA_023437705.1_ASM2343770v1_genomic.faa	68.5389	1898	2778	1226	0.52438	0.4	0.5
999007284	340057970	GCA_005792865.1_genomic.faa	GCA_027483785.1_genomic.faa	64.7918	1898	2581	842	0.375977	0.4	0.5
999007284	560743122	GCA_005792865.1_genomic.faa	GCA_035298445.1_genomic.faa	66.3387	1898	3004	1048	0.427581	0.4	0.5
999007284	280011758	GCA_005792865.1_genomic.faa	GCA_035317805.1_genomic.faa	68.845	1898	2974	1105	0.453612	0.4	0.5
999007284	876357487	GCA_005792865.1_genomic.faa	GCA_036388535.1_genomic.faa	68.831	1898	2838	1230	0.519426	0.4	0.5
999007284	792371184	GCA_005792865.1_genomic.faa	GCA_038243675.1_genomic.faa	66.6582	1898	2747	1012	0.435737	0.4	0.5
999007284	336230949	GCA_005792865.1_genomic.faa	GCA_039592825.1_genomic.faa	67.4375	1898	2652	777	0.341538	0.4	0.5
999007284	522381035	GCA_005792865.1_genomic.faa	GCF_000422705.1_genomic.faa	68.1887	1898	3482	1168	0.434201	0.4	0.5
999007284	503016295	GCA_005792865.1_genomic.faa	GCF_003097535.1_genomic.faa	68.0271	1898	2982	1157	0.47418	0.4	0.5
999007284	116591627	GCA_005792865.1_genomic.faa	GCF_006385255.1_genomic.faa	67.6076	1898	3691	1137	0.406871	0.4	0.5
999007284	776730387	GCA_005792865.1_genomic.faa	GCF_013366395.1_ASM1336639v1_genomic.faa	67.6681	1898	3591	1267	0.461651	0.4	0.5
999007284	377856342	GCA_005792865.1_genomic.faa	GCF_014748335.1_genomic.faa	67.6915	1898	3316	1241	0.476026	0.4	0.5
999007284	872649273	GCA_005792865.1_genomic.faa	GCF_025947265.1_ASM2594726v1_genomic.faa	67.7558	1898	3504	1153	0.426879	0.4	0.5
999007284	82953720	GCA_005792865.1_genomic.faa	GCF_027490375.1_genomic.faa	64.8642	1898	2999	1011	0.412906	0.4	0.5
999007284	279736227	GCA_005792865.1_genomic.faa	GCF_030540765.1_ASM3054076v1_genomic_w.faa	60.9362	1898	4863	874	0.258542	0.4	0.5
999007284	144140467	GCA_005792865.1_genomic.faa	GCF_030766725.1_genomic.faa	67.2357	1898	3599	1056	0.38421	0.4	0.5
999007284	925050070	GCA_005792865.1_genomic.faa	GCF_031456785.1_genomic.faa	68.1695	1898	3647	1150	0.414788	0.4	0.5
999007284	236673808	GCA_005792865.1_genomic.faa	GCF_041262125.1_genomic.faa	67.5511	1898	3300	1137	0.437476	0.4	0.5
999007284	614071928	GCA_005792865.1_genomic.faa	GCF_900101895.1_genomic.faa	68.7711	1898	3256	1209	0.46915	0.4	0.5
999007284	647357450	GCA_005792865.1_genomic.faa	SRR24124298_bin.7.faa	69.5796	1898	2575	1252	0.559803	0.4	0.5
999007284	986224433	GCA_005792865.1_genomic.faa	GCA_015234525.1_genomic.faa	69.3479	1898	2424	1219	0.564091	0.4	0.5
999007284	90667283	GCA_005792865.1_genomic.faa	GCA_015478765.1_genomic.faa	68.2699	1898	2547	1150	0.517435	0.4	0.5
999007284	425648790	GCA_005792865.1_genomic.faa	GCA_023386585.1_genomic.faa	70.2225	1898	2547	1299	0.584477	0.4	0.5
999007284	357123121	GCA_005792865.1_genomic.faa	GCA_023387965.1_genomic.faa	66.761	1898	2623	1018	0.450343	0.4	0.5
999007284	705955123	GCA_005792865.1_genomic.faa	GCA_023393485.1_genomic.faa	69.0679	1898	2146	949	0.469337	0.4	0.5
999007284	36237534	GCA_005792865.1_genomic.faa	GCA_023437485.1_genomic.faa	81.9426	1898	2306	1366	0.649857	0.4	0.5
999007284	606915454	GCA_005792865.1_genomic.faa	GCA_027484465.1_ASM2748446v1_genomic.faa	66.4875	1898	4500	1108	0.346358	0.4	0.5
999007284	892760692	GCA_005792865.1_genomic.faa	GCA_029561105.1_ASM2956110v1_genomic.faa	68.3446	1898	3617	1183	0.429012	0.4	0.5
999007284	756855837	GCA_005792865.1_genomic.faa	GCA_029946065.1_genomic.faa	67.8599	1898	3246	1141	0.443624	0.4	0.5
999007284	877439392	GCA_005792865.1_genomic.faa	GCA_029959295.1_genomic.faa	67.2607	1898	4280	1142	0.369699	0.4	0.5
999007284	871890288	GCA_005792865.1_genomic.faa	GCA_035286325.1_genomic.faa	70.5648	1898	2741	1259	0.542789	0.4	0.5
999007284	646000750	GCA_005792865.1_genomic.faa	GCA_036386895.1_genomic.faa	69.0795	1898	2744	1240	0.534252	0.4	0.5
999007284	171012786	GCA_005792865.1_genomic.faa	GCA_036399435.1_genomic.faa	69.6225	1898	2638	1212	0.534392	0.4	0.5
999007284	248030581	GCA_005792865.1_genomic.faa	GCA_036399795.1_genomic.faa	71.6262	1898	2744	1346	0.579922	0.4	0.5
999007284	441292525	GCA_005792865.1_genomic.faa	GCA_038234025.1_genomic.faa	66.1564	1898	2741	1083	0.466911	0.4	0.5
999007284	375316568	GCA_005792865.1_genomic.faa	GCA_038242935.1_genomic.faa	66.6252	1898	2772	957	0.40985	0.4	0.5
999007284	756124310	GCA_005792865.1_genomic.faa	GCA_934636265.1_genomic.faa	68.4127	1898	1428	759	0.456404	0.4	0.5
999007284	283838684	GCA_005792865.1_genomic.faa	GCF_000419685.1_genomic.faa	66.7578	1898	2778	1088	0.465355	0.4	0.5
999007284	153359463	GCA_005792865.1_genomic.faa	GCF_000425485.1_genomic.faa	66.5353	1898	3429	1102	0.413741	0.4	0.5
999007284	97145962	GCA_005792865.1_genomic.faa	GCF_002251775.1_genomic.faa	65.0345	1898	2981	1001	0.41033	0.4	0.5
999007284	290408825	GCA_005792865.1_genomic.faa	GCF_003055625.1_genomic.faa	67.5809	1898	3001	1180	0.481731	0.4	0.5
999007284	935037043	GCA_005792865.1_genomic.faa	GCF_003076475.1_genomic.faa	67.0554	1898	3824	1102	0.38518	0.4	0.5
999007284	263046229	GCA_005792865.1_genomic.faa	GCF_003865365.1_genomic.faa	67.447	1898	3137	1105	0.438928	0.4	0.5
999007284	336413169	GCA_005792865.1_genomic.faa	GCF_004211145.1_genomic.faa	67.841	1898	3559	1235	0.45263	0.4	0.5
999007284	545496618	GCA_005792865.1_genomic.faa	GCF_004295795.1_genomic.faa	67.2011	1898	3859	1232	0.428001	0.4	0.5
999007284	81006761	GCA_005792865.1_genomic.faa	GCF_007992475.1_ASM799247v1_genomic.faa	68.8948	1898	3617	1228	0.445331	0.4	0.5
999007284	598716310	GCA_005792865.1_genomic.faa	GCF_009915155.1_genomic.faa	66.7835	1898	2598	1068	0.475089	0.4	0.5
999007284	593944087	GCA_005792865.1_genomic.faa	GCF_012911565.1_genomic.faa	67.1721	1898	3347	1166	0.444614	0.4	0.5
999007284	664044177	GCA_005792865.1_genomic.faa	GCF_022532105.1_genomic.faa	66.5921	1898	3009	1130	0.460567	0.4	0.5
999007284	493225111	GCA_005792865.1_genomic.faa	GCF_027482365.1_ASM2748236v1_genomic.faa	67.8429	1898	3604	1170	0.4253	0.4	0.5
999007284	362730237	GCA_005792865.1_genomic.faa	GCF_033547075.1_genomic.faa	66.7044	1898	2788	1078	0.460094	0.4	0.5
999007284	501232955	GCA_005792865.1_genomic.faa	GCF_937867925.1_SRR5625862_bin.18_CONCOCT_v1.1_MAG_genomic.faa	67.6435	1898	3864	1154	0.400555	0.4	0.5
999007284	126901651	GCA_005792865.1_genomic.faa	GCF_943913405.1_genomic.faa	67.3361	1898	3438	1125	0.421664	0.4	0.5
999007284	782457789	GCA_005792865.1_genomic.faa	SRR24124297_bin.1.faa	69.6348	1898	2516	1250	0.56638	0.4	0.5
999007284	728695772	GCA_005792865.1_genomic.faa	SRR24124299_bin.22.faa	69.5828	1898	2426	1248	0.577243	0.4	0.5
660467564	887834794	GCA_023390775.1_genomic.faa	GCA_002483285.1_genomic.faa	69.1728	2391	3086	1690	0.617126	0.4	0.5
660467564	999007284	GCA_023390775.1_genomic.faa	GCA_005792865.1_genomic.faa	87.2716	2391	1898	1553	0.724178	0.4	0.5
660467564	660467564	GCA_023390775.1_genomic.faa	GCA_023390775.1_genomic.faa	100	2391	2391	2390	0.999582	0.4	0.5
660467564	326324759	GCA_023390775.1_genomic.faa	GCA_023427845.1_genomic.faa	69.5761	2391	2364	1599	0.672555	0.4	0.5
660467564	708088252	GCA_023390775.1_genomic.faa	GCA_023437705.1_ASM2343770v1_genomic.faa	69.3654	2391	2778	1694	0.655446	0.4	0.5
660467564	340057970	GCA_023390775.1_genomic.faa	GCA_027483785.1_genomic.faa	65.6456	2391	2581	1153	0.463797	0.4	0.5
660467564	560743122	GCA_023390775.1_genomic.faa	GCA_035298445.1_genomic.faa	67.4113	2391	3004	1440	0.533828	0.4	0.5
660467564	280011758	GCA_023390775.1_genomic.faa	GCA_035317805.1_genomic.faa	69.8816	2391	2974	1539	0.573719	0.4	0.5
660467564	876357487	GCA_023390775.1_genomic.faa	GCA_036388535.1_genomic.faa	69.446	2391	2838	1693	0.647543	0.4	0.5
660467564	792371184	GCA_023390775.1_genomic.faa	GCA_038243675.1_genomic.faa	67.4568	2391	2747	1374	0.534838	0.4	0.5
660467564	336230949	GCA_023390775.1_genomic.faa	GCA_039592825.1_genomic.faa	68.1396	2391	2652	1048	0.415626	0.4	0.5
660467564	522381035	GCA_023390775.1_genomic.faa	GCF_000422705.1_genomic.faa	68.7249	2391	3482	1656	0.563937	0.4	0.5
660467564	503016295	GCA_023390775.1_genomic.faa	GCF_003097535.1_genomic.faa	68.9277	2391	2982	1628	0.605993	0.4	0.5
660467564	116591627	GCA_023390775.1_genomic.faa	GCF_006385255.1_genomic.faa	68.6127	2391	3691	1604	0.527458	0.4	0.5
660467564	776730387	GCA_023390775.1_genomic.faa	GCF_013366395.1_ASM1336639v1_genomic.faa	68.6916	2391	3591	1762	0.589101	0.4	0.5
660467564	377856342	GCA_023390775.1_genomic.faa	GCF_014748335.1_genomic.faa	68.4941	2391	3316	1731	0.606623	0.4	0.5
660467564	872649273	GCA_023390775.1_genomic.faa	GCF_025947265.1_ASM2594726v1_genomic.faa	68.7523	2391	3504	1620	0.549618	0.4	0.5
660467564	82953720	GCA_023390775.1_genomic.faa	GCF_027490375.1_genomic.faa	65.9783	2391	2999	1432	0.531354	0.4	0.5
660467564	279736227	GCA_023390775.1_genomic.faa	GCF_030540765.1_ASM3054076v1_genomic_w.faa	62.0127	2391	4863	1255	0.346016	0.4	0.5
660467564	144140467	GCA_023390775.1_genomic.faa	GCF_030766725.1_genomic.faa	68.1525	2391	3599	1482	0.494825	0.4	0.5
660467564	925050070	GCA_023390775.1_genomic.faa	GCF_031456785.1_genomic.faa	69.005	2391	3647	1620	0.536602	0.4	0.5
660467564	236673808	GCA_023390775.1_genomic.faa	GCF_041262125.1_genomic.faa	68.637	2391	3300	1601	0.562643	0.4	0.5
660467564	614071928	GCA_023390775.1_genomic.faa	GCF_900101895.1_genomic.faa	69.5462	2391	3256	1718	0.608465	0.4	0.5
660467564	647357450	GCA_023390775.1_genomic.faa	SRR24124298_bin.7.faa	70.3758	2391	2575	1788	0.720097	0.4	0.5
660467564	986224433	GCA_023390775.1_genomic.faa	GCA_015234525.1_genomic.faa	70.446	2391	2424	1689	0.701558	0.4	0.5
660467564	90667283	GCA_023390775.1_genomic.faa	GCA_015478765.1_genomic.faa	69.1902	2391	2547	1610	0.652086	0.4	0.5
660467564	425648790	GCA_023390775.1_genomic.faa	GCA_023386585.1_genomic.faa	71.2446	2391	2547	1835	0.743216	0.4	0.5
660467564	357123121	GCA_023390775.1_genomic.faa	GCA_023387965.1_genomic.faa	67.8343	2391	2623	1436	0.572796	0.4	0.5
660467564	705955123	GCA_023390775.1_genomic.faa	GCA_023393485.1_genomic.faa	70.0256	2391	2146	1256	0.55367	0.4	0.5
660467564	36237534	GCA_023390775.1_genomic.faa	GCA_023437485.1_genomic.faa	82.5218	2391	2306	1921	0.817969	0.4	0.5
660467564	606915454	GCA_023390775.1_genomic.faa	GCA_027484465.1_ASM2748446v1_genomic.faa	67.3089	2391	4500	1556	0.451604	0.4	0.5
660467564	892760692	GCA_023390775.1_genomic.faa	GCA_029561105.1_ASM2956110v1_genomic.faa	69.2541	2391	3617	1644	0.54727	0.4	0.5
660467564	756855837	GCA_023390775.1_genomic.faa	GCA_029946065.1_genomic.faa	68.8143	2391	3246	1601	0.568033	0.4	0.5
660467564	877439392	GCA_023390775.1_genomic.faa	GCA_029959295.1_genomic.faa	68.3278	2391	4280	1609	0.482386	0.4	0.5
660467564	871890288	GCA_023390775.1_genomic.faa	GCA_035286325.1_genomic.faa	71.2303	2391	2741	1717	0.669135	0.4	0.5
660467564	646000750	GCA_023390775.1_genomic.faa	GCA_036386895.1_genomic.faa	69.9677	2391	2744	1739	0.677313	0.4	0.5
660467564	171012786	GCA_023390775.1_genomic.faa	GCA_036399435.1_genomic.faa	70.6761	2391	2638	1693	0.673295	0.4	0.5
660467564	248030581	GCA_023390775.1_genomic.faa	GCA_036399795.1_genomic.faa	72.2851	2391	2744	1883	0.733398	0.4	0.5
660467564	441292525	GCA_023390775.1_genomic.faa	GCA_038234025.1_genomic.faa	67.2388	2391	2741	1521	0.592751	0.4	0.5
660467564	375316568	GCA_023390775.1_genomic.faa	GCA_038242935.1_genomic.faa	67.2166	2391	2772	1294	0.501259	0.4	0.5
660467564	756124310	GCA_023390775.1_genomic.faa	GCA_934636265.1_genomic.faa	69.5468	2391	1428	1057	0.553548	0.4	0.5
660467564	283838684	GCA_023390775.1_genomic.faa	GCF_000419685.1_genomic.faa	67.3745	2391	2778	1552	0.600503	0.4	0.5
660467564	153359463	GCA_023390775.1_genomic.faa	GCF_000425485.1_genomic.faa	67.3032	2391	3429	1562	0.53677	0.4	0.5
660467564	97145962	GCA_023390775.1_genomic.faa	GCF_002251775.1_genomic.faa	66.0802	2391	2981	1422	0.529412	0.4	0.5
660467564	290408825	GCA_023390775.1_genomic.faa	GCF_003055625.1_genomic.faa	68.7316	2391	3001	1645	0.610163	0.4	0.5
660467564	935037043	GCA_023390775.1_genomic.faa	GCF_003076475.1_genomic.faa	68.0334	2391	3824	1539	0.495253	0.4	0.5
660467564	263046229	GCA_023390775.1_genomic.faa	GCF_003865365.1_genomic.faa	68.2273	2391	3137	1582	0.572359	0.4	0.5
660467564	336413169	GCA_023390775.1_genomic.faa	GCF_004211145.1_genomic.faa	68.3696	2391	3559	1710	0.57479	0.4	0.5
660467564	545496618	GCA_023390775.1_genomic.faa	GCF_004295795.1_genomic.faa	67.9738	2391	3859	1735	0.5552	0.4	0.5
660467564	81006761	GCA_023390775.1_genomic.faa	GCF_007992475.1_ASM799247v1_genomic.faa	69.7171	2391	3617	1719	0.572237	0.4	0.5
660467564	598716310	GCA_023390775.1_genomic.faa	GCF_009915155.1_genomic.faa	67.8031	2391	2598	1517	0.608138	0.4	0.5
660467564	593944087	GCA_023390775.1_genomic.faa	GCF_012911565.1_genomic.faa	68.1748	2391	3347	1630	0.568142	0.4	0.5
660467564	664044177	GCA_023390775.1_genomic.faa	GCF_022532105.1_genomic.faa	67.3745	2391	3009	1589	0.588519	0.4	0.5
660467564	493225111	GCA_023390775.1_genomic.faa	GCF_027482365.1_ASM2748236v1_genomic.faa	68.6338	2391	3604	1659	0.553461	0.4	0.5
660467564	362730237	GCA_023390775.1_genomic.faa	GCF_033547075.1_genomic.faa	67.9699	2391	2788	1506	0.581579	0.4	0.5
660467564	501232955	GCA_023390775.1_genomic.faa	GCF_937867925.1_SRR5625862_bin.18_CONCOCT_v1.1_MAG_genomic.faa	68.4669	2391	3864	1637	0.523421	0.4	0.5
660467564	126901651	GCA_023390775.1_genomic.faa	GCF_943913405.1_genomic.faa	68.504	2391	3438	1575	0.540401	0.4	0.5
660467564	782457789	GCA_023390775.1_genomic.faa	SRR24124297_bin.1.faa	70.2065	2391	2516	1763	0.718565	0.4	0.5
660467564	728695772	GCA_023390775.1_genomic.faa	SRR24124299_bin.22.faa	70.404	2391	2426	1759	0.73033	0.4	0.5
326324759	887834794	GCA_023427845.1_genomic.faa	GCA_002483285.1_genomic.faa	71.5236	2364	3086	1573	0.577248	0.4	0.5
326324759	999007284	GCA_023427845.1_genomic.faa	GCA_005792865.1_genomic.faa	68.6909	2364	1898	1158	0.543407	0.4	0.5
326324759	660467564	GCA_023427845.1_genomic.faa	GCA_023390775.1_genomic.faa	69.5761	2364	2391	1599	0.672555	0.4	0.5
326324759	326324759	GCA_023427845.1_genomic.faa	GCA_023427845.1_genomic.faa	100	2364	2364	2364	1	0.4	0.5
326324759	708088252	GCA_023427845.1_genomic.faa	GCA_023437705.1_ASM2343770v1_genomic.faa	70.9142	2364	2778	1613	0.627382	0.4	0.5
326324759	340057970	GCA_023427845.1_genomic.faa	GCA_027483785.1_genomic.faa	65.7839	2364	2581	1115	0.450961	0.4	0.5
326324759	560743122	GCA_023427845.1_genomic.faa	GCA_035298445.1_genomic.faa	68.023	2364	3004	1361	0.507079	0.4	0.5
326324759	280011758	GCA_023427845.1_genomic.faa	GCA_035317805.1_genomic.faa	73.0961	2364	2974	1479	0.55414	0.4	0.5
326324759	876357487	GCA_023427845.1_genomic.faa	GCA_036388535.1_genomic.faa	76.5942	2364	2838	1792	0.688966	0.4	0.5
326324759	792371184	GCA_023427845.1_genomic.faa	GCA_038243675.1_genomic.faa	68.4429	2364	2747	1354	0.529838	0.4	0.5
326324759	336230949	GCA_023427845.1_genomic.faa	GCA_039592825.1_genomic.faa	70.2881	2364	2652	1025	0.408692	0.4	0.5
326324759	522381035	GCA_023427845.1_genomic.faa	GCF_000422705.1_genomic.faa	72.2853	2364	3482	1601	0.547725	0.4	0.5
326324759	503016295	GCA_023427845.1_genomic.faa	GCF_003097535.1_genomic.faa	70.9998	2364	2982	1583	0.592218	0.4	0.5
326324759	116591627	GCA_023427845.1_genomic.faa	GCF_006385255.1_genomic.faa	71.3559	2364	3691	1573	0.519571	0.4	0.5
326324759	776730387	GCA_023427845.1_genomic.faa	GCF_013366395.1_ASM1336639v1_genomic.faa	70.9614	2364	3591	1691	0.567926	0.4	0.5
326324759	377856342	GCA_023427845.1_genomic.faa	GCF_014748335.1_genomic.faa	70.209	2364	3316	1695	0.596831	0.4	0.5
326324759	872649273	GCA_023427845.1_genomic.faa	GCF_025947265.1_ASM2594726v1_genomic.faa	71.7143	2364	3504	1582	0.539196	0.4	0.5
326324759	82953720	GCA_023427845.1_genomic.faa	GCF_027490375.1_genomic.faa	66.2399	2364	2999	1360	0.507179	0.4	0.5
326324759	279736227	GCA_023427845.1_genomic.faa	GCF_030540765.1_ASM3054076v1_genomic_w.faa	63.142	2364	4863	1218	0.337069	0.4	0.5
326324759	144140467	GCA_023427845.1_genomic.faa	GCF_030766725.1_genomic.faa	70.6039	2364	3599	1469	0.492705	0.4	0.5
326324759	925050070	GCA_023427845.1_genomic.faa	GCF_031456785.1_genomic.faa	72.3281	2364	3647	1607	0.534686	0.4	0.5
326324759	236673808	GCA_023427845.1_genomic.faa	GCF_041262125.1_genomic.faa	71.3851	2364	3300	1569	0.554025	0.4	0.5
326324759	614071928	GCA_023427845.1_genomic.faa	GCF_900101895.1_genomic.faa	71.3954	2364	3256	1618	0.575801	0.4	0.5
326324759	647357450	GCA_023427845.1_genomic.faa	SRR24124298_bin.7.faa	70.9797	2364	2575	1599	0.647499	0.4	0.5
326324759	986224433	GCA_023427845.1_genomic.faa	GCA_015234525.1_genomic.faa	71.2834	2364	2424	1622	0.677527	0.4	0.5
326324759	90667283	GCA_023427845.1_genomic.faa	GCA_015478765.1_genomic.faa	72.7809	2364	2547	1631	0.664223	0.4	0.5
326324759	425648790	GCA_023427845.1_genomic.faa	GCA_023386585.1_genomic.faa	71.0529	2364	2547	1602	0.652413	0.4	0.5
326324759	357123121	GCA_023427845.1_genomic.faa	GCA_023387965.1_genomic.faa	69.7313	2364	2623	1410	0.56547	0.4	0.5
326324759	705955123	GCA_023427845.1_genomic.faa	GCA_023393485.1_genomic.faa	70.6697	2364	2146	1116	0.4949	0.4	0.5
326324759	36237534	GCA_023427845.1_genomic.faa	GCA_023437485.1_genomic.faa	69.5593	2364	2306	1535	0.657388	0.4	0.5
326324759	606915454	GCA_023427845.1_genomic.faa	GCA_027484465.1_ASM2748446v1_genomic.faa	67.9881	2364	4500	1472	0.428904	0.4	0.5
326324759	892760692	GCA_023427845.1_genomic.faa	GCA_029561105.1_ASM2956110v1_genomic.faa	71.8327	2364	3617	1537	0.513961	0.4	0.5
326324759	756855837	GCA_023427845.1_genomic.faa	GCA_029946065.1_genomic.faa	72.046	2364	3246	1550	0.552585	0.4	0.5
326324759	877439392	GCA_023427845.1_genomic.faa	GCA_029959295.1_genomic.faa	71.0208	2364	4280	1603	0.482541	0.4	0.5
326324759	871890288	GCA_023427845.1_genomic.faa	GCA_035286325.1_genomic.faa	73.0357	2364	2741	1577	0.617826	0.4	0.5
326324759	646000750	GCA_023427845.1_genomic.faa	GCA_036386895.1_genomic.faa	78.6304	2364	2744	1891	0.740407	0.4	0.5
326324759	171012786	GCA_023427845.1_genomic.faa	GCA_036399435.1_genomic.faa	71.7199	2364	2638	1573	0.628948	0.4	0.5
326324759	248030581	GCA_023427845.1_genomic.faa	GCA_036399795.1_genomic.faa	72.0112	2364	2744	1666	0.65231	0.4	0.5
326324759	441292525	GCA_023427845.1_genomic.faa	GCA_038234025.1_genomic.faa	68.3355	2364	2741	1438	0.563369	0.4	0.5
326324759	375316568	GCA_023427845.1_genomic.faa	GCA_038242935.1_genomic.faa	68.4662	2364	2772	1271	0.494938	0.4	0.5
326324759	756124310	GCA_023427845.1_genomic.faa	GCA_934636265.1_genomic.faa	68.3236	2364	1428	915	0.482595	0.4	0.5
326324759	283838684	GCA_023427845.1_genomic.faa	GCF_000419685.1_genomic.faa	70.1219	2364	2778	1532	0.595877	0.4	0.5
326324759	153359463	GCA_023427845.1_genomic.faa	GCF_000425485.1_genomic.faa	69.9122	2364	3429	1538	0.530986	0.4	0.5
326324759	97145962	GCA_023427845.1_genomic.faa	GCF_002251775.1_genomic.faa	66.3439	2364	2981	1352	0.505893	0.4	0.5
326324759	290408825	GCA_023427845.1_genomic.faa	GCF_003055625.1_genomic.faa	70.7001	2364	3001	1566	0.583784	0.4	0.5
326324759	935037043	GCA_023427845.1_genomic.faa	GCF_003076475.1_genomic.faa	70.4267	2364	3824	1529	0.494182	0.4	0.5
326324759	263046229	GCA_023427845.1_genomic.faa	GCF_003865365.1_genomic.faa	71.1611	2364	3137	1556	0.565715	0.4	0.5
326324759	336413169	GCA_023427845.1_genomic.faa	GCF_004211145.1_genomic.faa	70.8706	2364	3559	1675	0.565592	0.4	0.5
326324759	545496618	GCA_023427845.1_genomic.faa	GCF_004295795.1_genomic.faa	70.0812	2364	3859	1691	0.543468	0.4	0.5
326324759	81006761	GCA_023427845.1_genomic.faa	GCF_007992475.1_ASM799247v1_genomic.faa	72.8886	2364	3617	1660	0.555091	0.4	0.5
326324759	598716310	GCA_023427845.1_genomic.faa	GCF_009915155.1_genomic.faa	69.6681	2364	2598	1519	0.612253	0.4	0.5
326324759	593944087	GCA_023427845.1_genomic.faa	GCF_012911565.1_genomic.faa	69.8152	2364	3347	1583	0.554369	0.4	0.5
326324759	664044177	GCA_023427845.1_genomic.faa	GCF_022532105.1_genomic.faa	67.9974	2364	3009	1496	0.556858	0.4	0.5
326324759	493225111	GCA_023427845.1_genomic.faa	GCF_027482365.1_ASM2748236v1_genomic.faa	70.8767	2364	3604	1588	0.532172	0.4	0.5
326324759	362730237	GCA_023427845.1_genomic.faa	GCF_033547075.1_genomic.faa	69.0328	2364	2788	1486	0.576863	0.4	0.5
326324759	501232955	GCA_023427845.1_genomic.faa	GCF_937867925.1_SRR5625862_bin.18_CONCOCT_v1.1_MAG_genomic.faa	71.3892	2364	3864	1596	0.512524	0.4	0.5
326324759	126901651	GCA_023427845.1_genomic.faa	GCF_943913405.1_genomic.faa	71.2463	2364	3438	1578	0.54395	0.4	0.5
326324759	782457789	GCA_023427845.1_genomic.faa	SRR24124297_bin.1.faa	70.8544	2364	2516	1569	0.643033	0.4	0.5
326324759	728695772	GCA_023427845.1_genomic.faa	SRR24124299_bin.22.faa	71.0397	2364	2426	1587	0.66263	0.4	0.5
708088252	887834794	GCA_023437705.1_ASM2343770v1_genomic.faa	GCA_002483285.1_genomic.faa	72.8998	2778	3086	1933	0.659277	0.4	0.5
708088252	999007284	GCA_023437705.1_ASM2343770v1_genomic.faa	GCA_005792865.1_genomic.faa	68.5389	2778	1898	1226	0.52438	0.4	0.5
708088252	660467564	GCA_023437705.1_ASM2343770v1_genomic.faa	GCA_023390775.1_genomic.faa	69.3654	2778	2391	1694	0.655446	0.4	0.5
708088252	326324759	GCA_023437705.1_ASM2343770v1_genomic.faa	GCA_023427845.1_genomic.faa	70.9142	2778	2364	1613	0.627382	0.4	0.5
708088252	708088252	GCA_023437705.1_ASM2343770v1_genomic.faa	GCA_023437705.1_ASM2343770v1_genomic.faa	100	2778	2778	2778	1	0.4	0.5
708088252	340057970	GCA_023437705.1_ASM2343770v1_genomic.faa	GCA_027483785.1_genomic.faa	66.2256	2778	2581	1184	0.441873	0.4	0.5
708088252	560743122	GCA_023437705.1_ASM2343770v1_genomic.faa	GCA_035298445.1_genomic.faa	68.6325	2778	3004	1480	0.511934	0.4	0.5
708088252	280011758	GCA_023437705.1_ASM2343770v1_genomic.faa	GCA_035317805.1_genomic.faa	76.0305	2778	2974	1840	0.639777	0.4	0.5
708088252	876357487	GCA_023437705.1_ASM2343770v1_genomic.faa	GCA_036388535.1_genomic.faa	71.016	2778	2838	1706	0.60755	0.4	0.5
708088252	792371184	GCA_023437705.1_ASM2343770v1_genomic.faa	GCA_038243675.1_genomic.faa	67.4153	2778	2747	1391	0.503529	0.4	0.5
708088252	336230949	GCA_023437705.1_ASM2343770v1_genomic.faa	GCA_039592825.1_genomic.faa	69.7576	2778	2652	1131	0.416575	0.4	0.5
708088252	522381035	GCA_023437705.1_ASM2343770v1_genomic.faa	GCF_000422705.1_genomic.faa	71.1003	2778	3482	1747	0.558147	0.4	0.5
708088252	503016295	GCA_023437705.1_ASM2343770v1_genomic.faa	GCF_003097535.1_genomic.faa	70.8943	2778	2982	1769	0.614236	0.4	0.5
708088252	116591627	GCA_023437705.1_ASM2343770v1_genomic.faa	GCF_006385255.1_genomic.faa	70.29	2778	3691	1726	0.533622	0.4	0.5
708088252	776730387	GCA_023437705.1_ASM2343770v1_genomic.faa	GCF_013366395.1_ASM1336639v1_genomic.faa	70.5517	2778	3591	1917	0.601978	0.4	0.5
708088252	377856342	GCA_023437705.1_ASM2343770v1_genomic.faa	GCF_014748335.1_genomic.faa	70.1511	2778	3316	1904	0.624877	0.4	0.5
708088252	872649273	GCA_023437705.1_ASM2343770v1_genomic.faa	GCF_025947265.1_ASM2594726v1_genomic.faa	70.5943	2778	3504	1742	0.5546	0.4	0.5
708088252	82953720	GCA_023437705.1_ASM2343770v1_genomic.faa	GCF_027490375.1_genomic.faa	66.3003	2778	2999	1478	0.511684	0.4	0.5
708088252	279736227	GCA_023437705.1_ASM2343770v1_genomic.faa	GCF_030540765.1_ASM3054076v1_genomic_w.faa	62.5654	2778	4863	1305	0.341578	0.4	0.5
708088252	144140467	GCA_023437705.1_ASM2343770v1_genomic.faa	GCF_030766725.1_genomic.faa	69.5113	2778	3599	1596	0.500549	0.4	0.5
708088252	925050070	GCA_023437705.1_ASM2343770v1_genomic.faa	GCF_031456785.1_genomic.faa	71.0727	2778	3647	1764	0.549105	0.4	0.5
708088252	236673808	GCA_023437705.1_ASM2343770v1_genomic.faa	GCF_041262125.1_genomic.faa	70.4723	2778	3300	1712	0.563343	0.4	0.5
708088252	614071928	GCA_023437705.1_ASM2343770v1_genomic.faa	GCF_900101895.1_genomic.faa	82.6391	2778	3256	2193	0.726881	0.4	0.5
708088252	647357450	GCA_023437705.1_ASM2343770v1_genomic.faa	SRR24124298_bin.7.faa	71.2168	2778	2575	1764	0.65907	0.4	0.5
708088252	986224433	GCA_023437705.1_ASM2343770v1_genomic.faa	GCA_015234525.1_genomic.faa	70.0424	2778	2424	1640	0.630527	0.4	0.5
708088252	90667283	GCA_023437705.1_ASM2343770v1_genomic.faa	GCA_015478765.1_genomic.faa	69.9566	2778	2547	1599	0.600563	0.4	0.5
708088252	425648790	GCA_023437705.1_ASM2343770v1_genomic.faa	GCA_023386585.1_genomic.faa	70.205	2778	2547	1766	0.663286	0.4	0.5
708088252	357123121	GCA_023437705.1_ASM2343770v1_genomic.faa	GCA_023387965.1_genomic.faa	69.4377	2778	2623	1518	0.562118	0.4	0.5
708088252	705955123	GCA_023437705.1_ASM2343770v1_genomic.faa	GCA_023393485.1_genomic.faa	70.6148	2778	2146	1248	0.506905	0.4	0.5
708088252	36237534	GCA_023437705.1_ASM2343770v1_genomic.faa	GCA_023437485.1_genomic.faa	68.9336	2778	2306	1580	0.621558	0.4	0.5
708088252	606915454	GCA_023437705.1_ASM2343770v1_genomic.faa	GCA_027484465.1_ASM2748446v1_genomic.faa	68.5795	2778	4500	1628	0.447376	0.4	0.5
708088252	892760692	GCA_023437705.1_ASM2343770v1_genomic.faa	GCA_029561105.1_ASM2956110v1_genomic.faa	73.2542	2778	3617	1885	0.589523	0.4	0.5
708088252	756855837	GCA_023437705.1_ASM2343770v1_genomic.faa	GCA_029946065.1_genomic.faa	71.249	2778	3246	1715	0.569389	0.4	0.5
708088252	877439392	GCA_023437705.1_ASM2343770v1_genomic.faa	GCA_029959295.1_genomic.faa	69.9667	2778	4280	1755	0.497308	0.4	0.5
708088252	871890288	GCA_023437705.1_ASM2343770v1_genomic.faa	GCA_035286325.1_genomic.faa	72.0124	2778	2741	1731	0.627288	0.4	0.5
708088252	646000750	GCA_023437705.1_ASM2343770v1_genomic.faa	GCA_036386895.1_genomic.faa	71.159	2778	2744	1757	0.636364	0.4	0.5
708088252	171012786	GCA_023437705.1_ASM2343770v1_genomic.faa	GCA_036399435.1_genomic.faa	70.2299	2778	2638	1661	0.613368	0.4	0.5
708088252	248030581	GCA_023437705.1_ASM2343770v1_genomic.faa	GCA_036399795.1_genomic.faa	70.9736	2778	2744	1813	0.656646	0.4	0.5
708088252	441292525	GCA_023437705.1_ASM2343770v1_genomic.faa	GCA_038234025.1_genomic.faa	68.7069	2778	2741	1604	0.581265	0.4	0.5
708088252	375316568	GCA_023437705.1_ASM2343770v1_genomic.faa	GCA_038242935.1_genomic.faa	67.1822	2778	2772	1315	0.473874	0.4	0.5
708088252	756124310	GCA_023437705.1_ASM2343770v1_genomic.faa	GCA_934636265.1_genomic.faa	69.2318	2778	1428	998	0.47456	0.4	0.5
708088252	283838684	GCA_023437705.1_ASM2343770v1_genomic.faa	GCF_000419685.1_genomic.faa	69.2464	2778	2778	1604	0.577394	0.4	0.5
708088252	153359463	GCA_023437705.1_ASM2343770v1_genomic.faa	GCF_000425485.1_genomic.faa	69.0603	2778	3429	1625	0.523602	0.4	0.5
708088252	97145962	GCA_023437705.1_ASM2343770v1_genomic.faa	GCF_002251775.1_genomic.faa	66.6093	2778	2981	1451	0.503907	0.4	0.5
708088252	290408825	GCA_023437705.1_ASM2343770v1_genomic.faa	GCF_003055625.1_genomic.faa	70.8941	2778	3001	1761	0.609448	0.4	0.5
708088252	935037043	GCA_023437705.1_ASM2343770v1_genomic.faa	GCF_003076475.1_genomic.faa	69.3622	2778	3824	1701	0.515298	0.4	0.5
708088252	263046229	GCA_023437705.1_ASM2343770v1_genomic.faa	GCF_003865365.1_genomic.faa	70.0956	2778	3137	1709	0.577853	0.4	0.5
708088252	336413169	GCA_023437705.1_ASM2343770v1_genomic.faa	GCF_004211145.1_genomic.faa	70.3987	2778	3559	1870	0.590185	0.4	0.5
708088252	545496618	GCA_023437705.1_ASM2343770v1_genomic.faa	GCF_004295795.1_genomic.faa	69.6344	2778	3859	1902	0.573151	0.4	0.5
708088252	81006761	GCA_023437705.1_ASM2343770v1_genomic.faa	GCF_007992475.1_ASM799247v1_genomic.faa	73.7747	2778	3617	2031	0.635184	0.4	0.5
708088252	598716310	GCA_023437705.1_ASM2343770v1_genomic.faa	GCF_009915155.1_genomic.faa	69.1227	2778	2598	1603	0.596354	0.4	0.5
708088252	593944087	GCA_023437705.1_ASM2343770v1_genomic.faa	GCF_012911565.1_genomic.faa	69.5323	2778	3347	1794	0.585796	0.4	0.5
708088252	664044177	GCA_023437705.1_ASM2343770v1_genomic.faa	GCF_022532105.1_genomic.faa	68.6098	2778	3009	1660	0.5737	0.4	0.5
708088252	493225111	GCA_023437705.1_ASM2343770v1_genomic.faa	GCF_027482365.1_ASM2748236v1_genomic.faa	70.6568	2778	3604	1786	0.559699	0.4	0.5
708088252	362730237	GCA_023437705.1_ASM2343770v1_genomic.faa	GCF_033547075.1_genomic.faa	67.8546	2778	2788	1556	0.559109	0.4	0.5
708088252	501232955	GCA_023437705.1_ASM2343770v1_genomic.faa	GCF_937867925.1_SRR5625862_bin.18_CONCOCT_v1.1_MAG_genomic.faa	70.4056	2778	3864	1751	0.527251	0.4	0.5
708088252	126901651	GCA_023437705.1_ASM2343770v1_genomic.faa	GCF_943913405.1_genomic.faa	70.1243	2778	3438	1705	0.548584	0.4	0.5
708088252	782457789	GCA_023437705.1_ASM2343770v1_genomic.faa	SRR24124297_bin.1.faa	71.0861	2778	2516	1735	0.655459	0.4	0.5
708088252	728695772	GCA_023437705.1_ASM2343770v1_genomic.faa	SRR24124299_bin.22.faa	71.2179	2778	2426	1752	0.673328	0.4	0.5
340057970	887834794	GCA_027483785.1_genomic.faa	GCA_002483285.1_genomic.faa	66.0457	2581	3086	1273	0.449268	0.4	0.5
340057970	999007284	GCA_027483785.1_genomic.faa	GCA_005792865.1_genomic.faa	64.7918	2581	1898	842	0.375977	0.4	0.5
340057970	660467564	GCA_027483785.1_genomic.faa	GCA_023390775.1_genomic.faa	65.6456	2581	2391	1153	0.463797	0.4	0.5
340057970	326324759	GCA_027483785.1_genomic.faa	GCA_023427845.1_genomic.faa	65.7839	2581	2364	1115	0.450961	0.4	0.5
340057970	708088252	GCA_027483785.1_genomic.faa	GCA_023437705.1_ASM2343770v1_genomic.faa	66.2256	2581	2778	1184	0.441873	0.4	0.5
340057970	340057970	GCA_027483785.1_genomic.faa	GCA_027483785.1_genomic.faa	100	2581	2581	2579	0.999225	0.4	0.5
340057970	560743122	GCA_027483785.1_genomic.faa	GCA_035298445.1_genomic.faa	65.5452	2581	3004	1252	0.448344	0.4	0.5
340057970	280011758	GCA_027483785.1_genomic.faa	GCA_035317805.1_genomic.faa	66.5881	2581	2974	1159	0.417282	0.4	0.5
340057970	876357487	GCA_027483785.1_genomic.faa	GCA_036388535.1_genomic.faa	65.8108	2581	2838	1196	0.44141	0.4	0.5
340057970	792371184	GCA_027483785.1_genomic.faa	GCA_038243675.1_genomic.faa	63.6167	2581	2747	1036	0.388889	0.4	0.5
340057970	336230949	GCA_027483785.1_genomic.faa	GCA_039592825.1_genomic.faa	64.5537	2581	2652	810	0.309574	0.4	0.5
340057970	522381035	GCA_027483785.1_genomic.faa	GCF_000422705.1_genomic.faa	66.68	2581	3482	1343	0.443015	0.4	0.5
340057970	503016295	GCA_027483785.1_genomic.faa	GCF_003097535.1_genomic.faa	66.4897	2581	2982	1345	0.483552	0.4	0.5
340057970	116591627	GCA_027483785.1_genomic.faa	GCF_006385255.1_genomic.faa	65.3626	2581	3691	1277	0.407207	0.4	0.5
340057970	776730387	GCA_027483785.1_genomic.faa	GCF_013366395.1_ASM1336639v1_genomic.faa	65.4884	2581	3591	1295	0.419637	0.4	0.5
340057970	377856342	GCA_027483785.1_genomic.faa	GCF_014748335.1_genomic.faa	65.2843	2581	3316	1255	0.42564	0.4	0.5
340057970	872649273	GCA_027483785.1_genomic.faa	GCF_025947265.1_ASM2594726v1_genomic.faa	65.7113	2581	3504	1267	0.416434	0.4	0.5
340057970	82953720	GCA_027483785.1_genomic.faa	GCF_027490375.1_genomic.faa	93.7307	2581	2999	1886	0.675986	0.4	0.5
340057970	279736227	GCA_027483785.1_genomic.faa	GCF_030540765.1_ASM3054076v1_genomic_w.faa	60.9309	2581	4863	1011	0.271628	0.4	0.5
340057970	144140467	GCA_027483785.1_genomic.faa	GCF_030766725.1_genomic.faa	65.1088	2581	3599	1193	0.386084	0.4	0.5
340057970	925050070	GCA_027483785.1_genomic.faa	GCF_031456785.1_genomic.faa	66.6936	2581	3647	1313	0.421644	0.4	0.5
340057970	236673808	GCA_027483785.1_genomic.faa	GCF_041262125.1_genomic.faa	65.5965	2581	3300	1261	0.428839	0.4	0.5
340057970	614071928	GCA_027483785.1_genomic.faa	GCF_900101895.1_genomic.faa	65.9048	2581	3256	1290	0.442008	0.4	0.5
340057970	647357450	GCA_027483785.1_genomic.faa	SRR24124298_bin.7.faa	65.6786	2581	2575	1188	0.460822	0.4	0.5
340057970	986224433	GCA_027483785.1_genomic.faa	GCA_015234525.1_genomic.faa	65.9627	2581	2424	1155	0.461538	0.4	0.5
340057970	90667283	GCA_027483785.1_genomic.faa	GCA_015478765.1_genomic.faa	65.5664	2581	2547	1076	0.419657	0.4	0.5
340057970	425648790	GCA_027483785.1_genomic.faa	GCA_023386585.1_genomic.faa	65.8671	2581	2547	1173	0.457488	0.4	0.5
340057970	357123121	GCA_027483785.1_genomic.faa	GCA_023387965.1_genomic.faa	65.4487	2581	2623	1124	0.431975	0.4	0.5
340057970	705955123	GCA_027483785.1_genomic.faa	GCA_023393485.1_genomic.faa	65.298	2581	2146	858	0.363021	0.4	0.5
340057970	36237534	GCA_027483785.1_genomic.faa	GCA_023437485.1_genomic.faa	65.2262	2581	2306	1096	0.448537	0.4	0.5
340057970	606915454	GCA_027483785.1_genomic.faa	GCA_027484465.1_ASM2748446v1_genomic.faa	65.3619	2581	4500	1406	0.397119	0.4	0.5
340057970	892760692	GCA_027483785.1_genomic.faa	GCA_029561105.1_ASM2956110v1_genomic.faa	66.2823	2581	3617	1243	0.401097	0.4	0.5
340057970	756855837	GCA_027483785.1_genomic.faa	GCA_029946065.1_genomic.faa	66.2583	2581	3246	1396	0.479149	0.4	0.5
340057970	877439392	GCA_027483785.1_genomic.faa	GCA_029959295.1_genomic.faa	65.12	2581	4280	1291	0.37633	0.4	0.5
340057970	871890288	GCA_027483785.1_genomic.faa	GCA_035286325.1_genomic.faa	65.8884	2581	2741	1185	0.445321	0.4	0.5
340057970	646000750	GCA_027483785.1_genomic.faa	GCA_036386895.1_genomic.faa	66.0342	2581	2744	1214	0.455962	0.4	0.5
340057970	171012786	GCA_027483785.1_genomic.faa	GCA_036399435.1_genomic.faa	65.9723	2581	2638	1177	0.451044	0.4	0.5
340057970	248030581	GCA_027483785.1_genomic.faa	GCA_036399795.1_genomic.faa	66.0747	2581	2744	1206	0.452958	0.4	0.5
340057970	441292525	GCA_027483785.1_genomic.faa	GCA_038234025.1_genomic.faa	64.7541	2581	2741	1151	0.432544	0.4	0.5
340057970	375316568	GCA_027483785.1_genomic.faa	GCA_038242935.1_genomic.faa	63.9046	2581	2772	978	0.365403	0.4	0.5
340057970	756124310	GCA_027483785.1_genomic.faa	GCA_934636265.1_genomic.faa	65.4584	2581	1428	690	0.344225	0.4	0.5
340057970	283838684	GCA_027483785.1_genomic.faa	GCF_000419685.1_genomic.faa	65.5535	2581	2778	1236	0.46128	0.4	0.5
340057970	153359463	GCA_027483785.1_genomic.faa	GCF_000425485.1_genomic.faa	65.7064	2581	3429	1236	0.411314	0.4	0.5
340057970	97145962	GCA_027483785.1_genomic.faa	GCF_002251775.1_genomic.faa	93.2623	2581	2981	1744	0.627113	0.4	0.5
340057970	290408825	GCA_027483785.1_genomic.faa	GCF_003055625.1_genomic.faa	66.4638	2581	3001	1360	0.487281	0.4	0.5
340057970	935037043	GCA_027483785.1_genomic.faa	GCF_003076475.1_genomic.faa	65.0468	2581	3824	1237	0.386261	0.4	0.5
340057970	263046229	GCA_027483785.1_genomic.faa	GCF_003865365.1_genomic.faa	65.5962	2581	3137	1212	0.423924	0.4	0.5
340057970	336413169	GCA_027483785.1_genomic.faa	GCF_004211145.1_genomic.faa	64.9412	2581	3559	1245	0.405537	0.4	0.5
340057970	545496618	GCA_027483785.1_genomic.faa	GCF_004295795.1_genomic.faa	64.9986	2581	3859	1288	0.4	0.4	0.5
340057970	81006761	GCA_027483785.1_genomic.faa	GCF_007992475.1_ASM799247v1_genomic.faa	66.2107	2581	3617	1313	0.423685	0.4	0.5
340057970	598716310	GCA_027483785.1_genomic.faa	GCF_009915155.1_genomic.faa	65.5019	2581	2598	1200	0.46341	0.4	0.5
340057970	593944087	GCA_027483785.1_genomic.faa	GCF_012911565.1_genomic.faa	65.4043	2581	3347	1247	0.420715	0.4	0.5
340057970	664044177	GCA_027483785.1_genomic.faa	GCF_022532105.1_genomic.faa	65.3191	2581	3009	1360	0.486583	0.4	0.5
340057970	493225111	GCA_027483785.1_genomic.faa	GCF_027482365.1_ASM2748236v1_genomic.faa	66.2246	2581	3604	1427	0.461439	0.4	0.5
340057970	362730237	GCA_027483785.1_genomic.faa	GCF_033547075.1_genomic.faa	64.405	2581	2788	1152	0.42913	0.4	0.5
340057970	501232955	GCA_027483785.1_genomic.faa	GCF_937867925.1_SRR5625862_bin.18_CONCOCT_v1.1_MAG_genomic.faa	65.432	2581	3864	1294	0.401552	0.4	0.5
340057970	126901651	GCA_027483785.1_genomic.faa	GCF_943913405.1_genomic.faa	65.2353	2581	3438	1268	0.421332	0.4	0.5
340057970	782457789	GCA_027483785.1_genomic.faa	SRR24124297_bin.1.faa	65.5975	2581	2516	1169	0.458701	0.4	0.5
340057970	728695772	GCA_027483785.1_genomic.faa	SRR24124299_bin.22.faa	65.7142	2581	2426	1179	0.470941	0.4	0.5
560743122	887834794	GCA_035298445.1_genomic.faa	GCA_002483285.1_genomic.faa	68.1399	3004	3086	1553	0.510016	0.4	0.5
560743122	999007284	GCA_035298445.1_genomic.faa	GCA_005792865.1_genomic.faa	66.3387	3004	1898	1048	0.427581	0.4	0.5
560743122	660467564	GCA_035298445.1_genomic.faa	GCA_023390775.1_genomic.faa	67.4113	3004	2391	1440	0.533828	0.4	0.5
560743122	326324759	GCA_035298445.1_genomic.faa	GCA_023427845.1_genomic.faa	68.023	3004	2364	1361	0.507079	0.4	0.5
560743122	708088252	GCA_035298445.1_genomic.faa	GCA_023437705.1_ASM2343770v1_genomic.faa	68.6325	3004	2778	1480	0.511934	0.4	0.5
560743122	340057970	GCA_035298445.1_genomic.faa	GCA_027483785.1_genomic.faa	65.5452	3004	2581	1252	0.448344	0.4	0.5
560743122	560743122	GCA_035298445.1_genomic.faa	GCA_035298445.1_genomic.faa	100	3004	3004	3003	0.999667	0.4	0.5
560743122	280011758	GCA_035298445.1_genomic.faa	GCA_035317805.1_genomic.faa	68.5916	3004	2974	1443	0.48277	0.4	0.5
560743122	876357487	GCA_035298445.1_genomic.faa	GCA_036388535.1_genomic.faa	67.8255	3004	2838	1469	0.50291	0.4	0.5
560743122	792371184	GCA_035298445.1_genomic.faa	GCA_038243675.1_genomic.faa	65.3235	3004	2747	1212	0.421492	0.4	0.5
560743122	336230949	GCA_035298445.1_genomic.faa	GCA_039592825.1_genomic.faa	67.6986	3004	2652	1008	0.356436	0.4	0.5
560743122	522381035	GCA_035298445.1_genomic.faa	GCF_000422705.1_genomic.faa	68.7554	3004	3482	1634	0.503854	0.4	0.5
560743122	503016295	GCA_035298445.1_genomic.faa	GCF_003097535.1_genomic.faa	69.2414	3004	2982	1684	0.562646	0.4	0.5
560743122	116591627	GCA_035298445.1_genomic.faa	GCF_006385255.1_genomic.faa	67.8591	3004	3691	1547	0.462136	0.4	0.5
560743122	776730387	GCA_035298445.1_genomic.faa	GCF_013366395.1_ASM1336639v1_genomic.faa	68.2424	3004	3591	1677	0.508567	0.4	0.5
560743122	377856342	GCA_035298445.1_genomic.faa	GCF_014748335.1_genomic.faa	68.2624	3004	3316	1615	0.511076	0.4	0.5
560743122	872649273	GCA_035298445.1_genomic.faa	GCF_025947265.1_ASM2594726v1_genomic.faa	67.9693	3004	3504	1562	0.480025	0.4	0.5
560743122	82953720	GCA_035298445.1_genomic.faa	GCF_027490375.1_genomic.faa	66.0518	3004	2999	1515	0.504748	0.4	0.5
560743122	279736227	GCA_035298445.1_genomic.faa	GCF_030540765.1_ASM3054076v1_genomic_w.faa	62.1766	3004	4863	1186	0.301513	0.4	0.5
560743122	144140467	GCA_035298445.1_genomic.faa	GCF_030766725.1_genomic.faa	67.5256	3004	3599	1407	0.42617	0.4	0.5
560743122	925050070	GCA_035298445.1_genomic.faa	GCF_031456785.1_genomic.faa	68.6473	3004	3647	1613	0.48504	0.4	0.5
560743122	236673808	GCA_035298445.1_genomic.faa	GCF_041262125.1_genomic.faa	67.9211	3004	3300	1532	0.486041	0.4	0.5
560743122	614071928	GCA_035298445.1_genomic.faa	GCF_900101895.1_genomic.faa	68.7973	3004	3256	1570	0.501597	0.4	0.5
560743122	647357450	GCA_035298445.1_genomic.faa	SRR24124298_bin.7.faa	68.0342	3004	2575	1473	0.528052	0.4	0.5
560743122	986224433	GCA_035298445.1_genomic.faa	GCA_015234525.1_genomic.faa	67.5032	3004	2424	1399	0.515475	0.4	0.5
560743122	90667283	GCA_035298445.1_genomic.faa	GCA_015478765.1_genomic.faa	67.3838	3004	2547	1349	0.486039	0.4	0.5
560743122	425648790	GCA_035298445.1_genomic.faa	GCA_023386585.1_genomic.faa	68.1004	3004	2547	1448	0.521708	0.4	0.5
560743122	357123121	GCA_035298445.1_genomic.faa	GCA_023387965.1_genomic.faa	67.6979	3004	2623	1339	0.47592	0.4	0.5
560743122	705955123	GCA_035298445.1_genomic.faa	GCA_023393485.1_genomic.faa	67.2439	3004	2146	1077	0.418252	0.4	0.5
560743122	36237534	GCA_035298445.1_genomic.faa	GCA_023437485.1_genomic.faa	67.1105	3004	2306	1332	0.501695	0.4	0.5
560743122	606915454	GCA_035298445.1_genomic.faa	GCA_027484465.1_ASM2748446v1_genomic.faa	93.689	3004	4500	2201	0.58662	0.4	0.5
560743122	892760692	GCA_035298445.1_genomic.faa	GCA_029561105.1_ASM2956110v1_genomic.faa	68.6927	3004	3617	1529	0.461864	0.4	0.5
560743122	756855837	GCA_035298445.1_genomic.faa	GCA_029946065.1_genomic.faa	69.161	3004	3246	1747	0.55904	0.4	0.5
560743122	877439392	GCA_035298445.1_genomic.faa	GCA_029959295.1_genomic.faa	67.8304	3004	4280	1554	0.426689	0.4	0.5
560743122	871890288	GCA_035298445.1_genomic.faa	GCA_035286325.1_genomic.faa	68.1963	3004	2741	1478	0.514534	0.4	0.5
560743122	646000750	GCA_035298445.1_genomic.faa	GCA_036386895.1_genomic.faa	68.042	3004	2744	1514	0.526792	0.4	0.5
560743122	171012786	GCA_035298445.1_genomic.faa	GCA_036399435.1_genomic.faa	67.6714	3004	2638	1407	0.498759	0.4	0.5
560743122	248030581	GCA_035298445.1_genomic.faa	GCA_036399795.1_genomic.faa	68.3629	3004	2744	1479	0.514614	0.4	0.5
560743122	441292525	GCA_035298445.1_genomic.faa	GCA_038234025.1_genomic.faa	66.0974	3004	2741	1327	0.461967	0.4	0.5
560743122	375316568	GCA_035298445.1_genomic.faa	GCA_038242935.1_genomic.faa	65.0789	3004	2772	1145	0.396468	0.4	0.5
560743122	756124310	GCA_035298445.1_genomic.faa	GCA_934636265.1_genomic.faa	67.3743	3004	1428	841	0.379513	0.4	0.5
560743122	283838684	GCA_035298445.1_genomic.faa	GCF_000419685.1_genomic.faa	67.5193	3004	2778	1456	0.503632	0.4	0.5
560743122	153359463	GCA_035298445.1_genomic.faa	GCF_000425485.1_genomic.faa	67.3596	3004	3429	1481	0.460438	0.4	0.5
560743122	97145962	GCA_035298445.1_genomic.faa	GCF_002251775.1_genomic.faa	66.2839	3004	2981	1468	0.49056	0.4	0.5
560743122	290408825	GCA_035298445.1_genomic.faa	GCF_003055625.1_genomic.faa	69.3701	3004	3001	1686	0.561532	0.4	0.5
560743122	935037043	GCA_035298445.1_genomic.faa	GCF_003076475.1_genomic.faa	67.5555	3004	3824	1482	0.434095	0.4	0.5
560743122	263046229	GCA_035298445.1_genomic.faa	GCF_003865365.1_genomic.faa	67.8808	3004	3137	1468	0.478098	0.4	0.5
560743122	336413169	GCA_035298445.1_genomic.faa	GCF_004211145.1_genomic.faa	67.7779	3004	3559	1614	0.491848	0.4	0.5
560743122	545496618	GCA_035298445.1_genomic.faa	GCF_004295795.1_genomic.faa	67.7984	3004	3859	1658	0.483171	0.4	0.5
560743122	81006761	GCA_035298445.1_genomic.faa	GCF_007992475.1_ASM799247v1_genomic.faa	68.3212	3004	3617	1628	0.491769	0.4	0.5
560743122	598716310	GCA_035298445.1_genomic.faa	GCF_009915155.1_genomic.faa	67.5524	3004	2598	1434	0.51196	0.4	0.5
560743122	593944087	GCA_035298445.1_genomic.faa	GCF_012911565.1_genomic.faa	67.4245	3004	3347	1600	0.503858	0.4	0.5
560743122	664044177	GCA_035298445.1_genomic.faa	GCF_022532105.1_genomic.faa	95.8226	3004	3009	2278	0.757692	0.4	0.5
560743122	493225111	GCA_035298445.1_genomic.faa	GCF_027482365.1_ASM2748236v1_genomic.faa	68.8805	3004	3604	1791	0.54207	0.4	0.5
560743122	362730237	GCA_035298445.1_genomic.faa	GCF_033547075.1_genomic.faa	66.2152	3004	2788	1340	0.462707	0.4	0.5
560743122	501232955	GCA_035298445.1_genomic.faa	GCF_937867925.1_SRR5625862_bin.18_CONCOCT_v1.1_MAG_genomic.faa	68.059	3004	3864	1564	0.455446	0.4	0.5
560743122	126901651	GCA_035298445.1_genomic.faa	GCF_943913405.1_genomic.faa	67.7733	3004	3438	1535	0.47656	0.4	0.5
560743122	782457789	GCA_035298445.1_genomic.faa	SRR24124297_bin.1.faa	67.9156	3004	2516	1445	0.523551	0.4	0.5
560743122	728695772	GCA_035298445.1_genomic.faa	SRR24124299_bin.22.faa	68.0527	3004	2426	1464	0.539227	0.4	0.5
280011758	887834794	GCA_035317805.1_genomic.faa	GCA_002483285.1_genomic.faa	75.487	2974	3086	1887	0.622772	0.4	0.5
280011758	999007284	GCA_035317805.1_genomic.faa	GCA_005792865.1_genomic.faa	68.845	2974	1898	1105	0.453612	0.4	0.5
280011758	660467564	GCA_035317805.1_genomic.faa	GCA_023390775.1_genomic.faa	69.8816	2974	2391	1539	0.573719	0.4	0.5
280011758	326324759	GCA_035317805.1_genomic.faa	GCA_023427845.1_genomic.faa	73.0961	2974	2364	1479	0.55414	0.4	0.5
280011758	708088252	GCA_035317805.1_genomic.faa	GCA_023437705.1_ASM2343770v1_genomic.faa	76.0305	2974	2778	1840	0.639777	0.4	0.5
280011758	340057970	GCA_035317805.1_genomic.faa	GCA_027483785.1_genomic.faa	66.5881	2974	2581	1159	0.417282	0.4	0.5
280011758	560743122	GCA_035317805.1_genomic.faa	GCA_035298445.1_genomic.faa	68.5916	2974	3004	1443	0.48277	0.4	0.5
280011758	280011758	GCA_035317805.1_genomic.faa	GCA_035317805.1_genomic.faa	100	2974	2974	2974	1	0.4	0.5
280011758	876357487	GCA_035317805.1_genomic.faa	GCA_036388535.1_genomic.faa	73.3038	2974	2838	1615	0.555747	0.4	0.5
280011758	792371184	GCA_035317805.1_genomic.faa	GCA_038243675.1_genomic.faa	69.2551	2974	2747	1293	0.452019	0.4	0.5
280011758	336230949	GCA_035317805.1_genomic.faa	GCA_039592825.1_genomic.faa	70.35	2974	2652	1116	0.396729	0.4	0.5
280011758	522381035	GCA_035317805.1_genomic.faa	GCF_000422705.1_genomic.faa	74.0339	2974	3482	1697	0.525713	0.4	0.5
280011758	503016295	GCA_035317805.1_genomic.faa	GCF_003097535.1_genomic.faa	72.8198	2974	2982	1757	0.589993	0.4	0.5
280011758	116591627	GCA_035317805.1_genomic.faa	GCF_006385255.1_genomic.faa	72.454	2974	3691	1676	0.502926	0.4	0.5
280011758	776730387	GCA_035317805.1_genomic.faa	GCF_013366395.1_ASM1336639v1_genomic.faa	71.2805	2974	3591	1883	0.573648	0.4	0.5
280011758	377856342	GCA_035317805.1_genomic.faa	GCF_014748335.1_genomic.faa	70.7358	2974	3316	1780	0.565978	0.4	0.5
280011758	872649273	GCA_035317805.1_genomic.faa	GCF_025947265.1_ASM2594726v1_genomic.faa	72.8655	2974	3504	1697	0.523927	0.4	0.5
280011758	82953720	GCA_035317805.1_genomic.faa	GCF_027490375.1_genomic.faa	66.6299	2974	2999	1400	0.468776	0.4	0.5
280011758	279736227	GCA_035317805.1_genomic.faa	GCF_030540765.1_ASM3054076v1_genomic_w.faa	62.9826	2974	4863	1295	0.330484	0.4	0.5
280011758	144140467	GCA_035317805.1_genomic.faa	GCF_030766725.1_genomic.faa	71.8401	2974	3599	1540	0.468584	0.4	0.5
280011758	925050070	GCA_035317805.1_genomic.faa	GCF_031456785.1_genomic.faa	74.0634	2974	3647	1696	0.512309	0.4	0.5
280011758	236673808	GCA_035317805.1_genomic.faa	GCF_041262125.1_genomic.faa	72.4831	2974	3300	1667	0.531399	0.4	0.5
280011758	614071928	GCA_035317805.1_genomic.faa	GCF_900101895.1_genomic.faa	76.9756	2974	3256	1947	0.62504	0.4	0.5
280011758	647357450	GCA_035317805.1_genomic.faa	SRR24124298_bin.7.faa	72.4712	2974	2575	1658	0.597585	0.4	0.5
280011758	986224433	GCA_035317805.1_genomic.faa	GCA_015234525.1_genomic.faa	71.5417	2974	2424	1494	0.553538	0.4	0.5
280011758	90667283	GCA_035317805.1_genomic.faa	GCA_015478765.1_genomic.faa	71.984	2974	2547	1477	0.535048	0.4	0.5
280011758	425648790	GCA_035317805.1_genomic.faa	GCA_023386585.1_genomic.faa	71.8342	2974	2547	1647	0.596631	0.4	0.5
280011758	357123121	GCA_035317805.1_genomic.faa	GCA_023387965.1_genomic.faa	71.1979	2974	2623	1376	0.491692	0.4	0.5
280011758	705955123	GCA_035317805.1_genomic.faa	GCA_023393485.1_genomic.faa	71.3115	2974	2146	1209	0.472266	0.4	0.5
280011758	36237534	GCA_035317805.1_genomic.faa	GCA_023437485.1_genomic.faa	69.5205	2974	2306	1397	0.529167	0.4	0.5
280011758	606915454	GCA_035317805.1_genomic.faa	GCA_027484465.1_ASM2748446v1_genomic.faa	68.5748	2974	4500	1555	0.416109	0.4	0.5
280011758	892760692	GCA_035317805.1_genomic.faa	GCA_029561105.1_ASM2956110v1_genomic.faa	75.8382	2974	3617	1809	0.54893	0.4	0.5
280011758	756855837	GCA_035317805.1_genomic.faa	GCA_029946065.1_genomic.faa	74.3082	2974	3246	1730	0.55627	0.4	0.5
280011758	877439392	GCA_035317805.1_genomic.faa	GCA_029959295.1_genomic.faa	72.7409	2974	4280	1672	0.460987	0.4	0.5
280011758	871890288	GCA_035317805.1_genomic.faa	GCA_035286325.1_genomic.faa	75.4962	2974	2741	1768	0.618723	0.4	0.5
280011758	646000750	GCA_035317805.1_genomic.faa	GCA_036386895.1_genomic.faa	73.4158	2974	2744	1632	0.570829	0.4	0.5
280011758	171012786	GCA_035317805.1_genomic.faa	GCA_036399435.1_genomic.faa	72.0696	2974	2638	1580	0.563079	0.4	0.5
280011758	248030581	GCA_035317805.1_genomic.faa	GCA_036399795.1_genomic.faa	73.0286	2974	2744	1702	0.595313	0.4	0.5
280011758	441292525	GCA_035317805.1_genomic.faa	GCA_038234025.1_genomic.faa	70.4137	2974	2741	1524	0.533333	0.4	0.5
280011758	375316568	GCA_035317805.1_genomic.faa	GCA_038242935.1_genomic.faa	68.9891	2974	2772	1220	0.424643	0.4	0.5
280011758	756124310	GCA_035317805.1_genomic.faa	GCA_934636265.1_genomic.faa	69.2112	2974	1428	914	0.415266	0.4	0.5
280011758	283838684	GCA_035317805.1_genomic.faa	GCF_000419685.1_genomic.faa	71.287	2974	2778	1516	0.527121	0.4	0.5
280011758	153359463	GCA_035317805.1_genomic.faa	GCF_000425485.1_genomic.faa	71.1034	2974	3429	1524	0.476027	0.4	0.5
280011758	97145962	GCA_035317805.1_genomic.faa	GCF_002251775.1_genomic.faa	66.966	2974	2981	1372	0.460789	0.4	0.5
280011758	290408825	GCA_035317805.1_genomic.faa	GCF_003055625.1_genomic.faa	72.415	2974	3001	1710	0.572385	0.4	0.5
280011758	935037043	GCA_035317805.1_genomic.faa	GCF_003076475.1_genomic.faa	71.3175	2974	3824	1644	0.483672	0.4	0.5
280011758	263046229	GCA_035317805.1_genomic.faa	GCF_003865365.1_genomic.faa	72.8983	2974	3137	1591	0.5207	0.4	0.5
280011758	336413169	GCA_035317805.1_genomic.faa	GCF_004211145.1_genomic.faa	71.4599	2974	3559	1792	0.548599	0.4	0.5
280011758	545496618	GCA_035317805.1_genomic.faa	GCF_004295795.1_genomic.faa	70.403	2974	3859	1827	0.534758	0.4	0.5
280011758	81006761	GCA_035317805.1_genomic.faa	GCF_007992475.1_ASM799247v1_genomic.faa	78.4279	2974	3617	2010	0.609923	0.4	0.5
280011758	598716310	GCA_035317805.1_genomic.faa	GCF_009915155.1_genomic.faa	70.9246	2974	2598	1464	0.525485	0.4	0.5
280011758	593944087	GCA_035317805.1_genomic.faa	GCF_012911565.1_genomic.faa	69.8005	2974	3347	1762	0.557507	0.4	0.5
280011758	664044177	GCA_035317805.1_genomic.faa	GCF_022532105.1_genomic.faa	68.5311	2974	3009	1581	0.528497	0.4	0.5
280011758	493225111	GCA_035317805.1_genomic.faa	GCF_027482365.1_ASM2748236v1_genomic.faa	72.6991	2974	3604	1777	0.540286	0.4	0.5
280011758	362730237	GCA_035317805.1_genomic.faa	GCF_033547075.1_genomic.faa	70.0149	2974	2788	1427	0.495314	0.4	0.5
280011758	501232955	GCA_035317805.1_genomic.faa	GCF_937867925.1_SRR5625862_bin.18_CONCOCT_v1.1_MAG_genomic.faa	72.487	2974	3864	1678	0.490787	0.4	0.5
280011758	126901651	GCA_035317805.1_genomic.faa	GCF_943913405.1_genomic.faa	72.986	2974	3438	1630	0.508422	0.4	0.5
280011758	782457789	GCA_035317805.1_genomic.faa	SRR24124297_bin.1.faa	72.4346	2974	2516	1628	0.593078	0.4	0.5
280011758	728695772	GCA_035317805.1_genomic.faa	SRR24124299_bin.22.faa	72.5131	2974	2426	1646	0.60963	0.4	0.5
876357487	887834794	GCA_036388535.1_genomic.faa	GCA_002483285.1_genomic.faa	71.7455	2838	3086	1715	0.579001	0.4	0.5
876357487	999007284	GCA_036388535.1_genomic.faa	GCA_005792865.1_genomic.faa	68.831	2838	1898	1230	0.519426	0.4	0.5
876357487	660467564	GCA_036388535.1_genomic.faa	GCA_023390775.1_genomic.faa	69.446	2838	2391	1693	0.647543	0.4	0.5
876357487	326324759	GCA_036388535.1_genomic.faa	GCA_023427845.1_genomic.faa	76.5942	2838	2364	1792	0.688966	0.4	0.5
876357487	708088252	GCA_036388535.1_genomic.faa	GCA_023437705.1_ASM2343770v1_genomic.faa	71.016	2838	2778	1706	0.60755	0.4	0.5
876357487	340057970	GCA_036388535.1_genomic.faa	GCA_027483785.1_genomic.faa	65.8108	2838	2581	1196	0.44141	0.4	0.5
876357487	560743122	GCA_036388535.1_genomic.faa	GCA_035298445.1_genomic.faa	67.8255	2838	3004	1469	0.50291	0.4	0.5
876357487	280011758	GCA_036388535.1_genomic.faa	GCA_035317805.1_genomic.faa	73.3038	2838	2974	1615	0.555747	0.4	0.5
876357487	876357487	GCA_036388535.1_genomic.faa	GCA_036388535.1_genomic.faa	100	2838	2838	2837	0.999648	0.4	0.5
876357487	792371184	GCA_036388535.1_genomic.faa	GCA_038243675.1_genomic.faa	68.7153	2838	2747	1419	0.508147	0.4	0.5
876357487	336230949	GCA_036388535.1_genomic.faa	GCA_039592825.1_genomic.faa	70.1988	2838	2652	1121	0.408379	0.4	0.5
876357487	522381035	GCA_036388535.1_genomic.faa	GCF_000422705.1_genomic.faa	72.1959	2838	3482	1780	0.563291	0.4	0.5
876357487	503016295	GCA_036388535.1_genomic.faa	GCF_003097535.1_genomic.faa	70.9185	2838	2982	1740	0.597938	0.4	0.5
876357487	116591627	GCA_036388535.1_genomic.faa	GCF_006385255.1_genomic.faa	71.225	2838	3691	1743	0.533926	0.4	0.5
876357487	776730387	GCA_036388535.1_genomic.faa	GCF_013366395.1_ASM1336639v1_genomic.faa	70.5489	2838	3591	1881	0.585161	0.4	0.5
876357487	377856342	GCA_036388535.1_genomic.faa	GCF_014748335.1_genomic.faa	70.1348	2838	3316	1850	0.601235	0.4	0.5
876357487	872649273	GCA_036388535.1_genomic.faa	GCF_025947265.1_ASM2594726v1_genomic.faa	71.5419	2838	3504	1770	0.558184	0.4	0.5
876357487	82953720	GCA_036388535.1_genomic.faa	GCF_027490375.1_genomic.faa	66.0569	2838	2999	1469	0.503341	0.4	0.5
876357487	279736227	GCA_036388535.1_genomic.faa	GCF_030540765.1_ASM3054076v1_genomic_w.faa	62.5985	2838	4863	1325	0.344111	0.4	0.5
876357487	144140467	GCA_036388535.1_genomic.faa	GCF_030766725.1_genomic.faa	70.5916	2838	3599	1595	0.495572	0.4	0.5
876357487	925050070	GCA_036388535.1_genomic.faa	GCF_031456785.1_genomic.faa	72.4015	2838	3647	1764	0.544025	0.4	0.5
876357487	236673808	GCA_036388535.1_genomic.faa	GCF_041262125.1_genomic.faa	71.4234	2838	3300	1721	0.560769	0.4	0.5
876357487	614071928	GCA_036388535.1_genomic.faa	GCF_900101895.1_genomic.faa	71.5383	2838	3256	1721	0.564818	0.4	0.5
876357487	647357450	GCA_036388535.1_genomic.faa	SRR24124298_bin.7.faa	71.1938	2838	2575	1701	0.628487	0.4	0.5
876357487	986224433	GCA_036388535.1_genomic.faa	GCA_015234525.1_genomic.faa	71.2249	2838	2424	1709	0.649563	0.4	0.5
876357487	90667283	GCA_036388535.1_genomic.faa	GCA_015478765.1_genomic.faa	72.3919	2838	2547	1686	0.626184	0.4	0.5
876357487	425648790	GCA_036388535.1_genomic.faa	GCA_023386585.1_genomic.faa	71.0642	2838	2547	1717	0.637697	0.4	0.5
876357487	357123121	GCA_036388535.1_genomic.faa	GCA_023387965.1_genomic.faa	69.7326	2838	2623	1518	0.555942	0.4	0.5
876357487	705955123	GCA_036388535.1_genomic.faa	GCA_023393485.1_genomic.faa	70.1021	2838	2146	1226	0.491974	0.4	0.5
876357487	36237534	GCA_036388535.1_genomic.faa	GCA_023437485.1_genomic.faa	69.0946	2838	2306	1582	0.615086	0.4	0.5
876357487	606915454	GCA_036388535.1_genomic.faa	GCA_027484465.1_ASM2748446v1_genomic.faa	67.7139	2838	4500	1602	0.436631	0.4	0.5
876357487	892760692	GCA_036388535.1_genomic.faa	GCA_029561105.1_ASM2956110v1_genomic.faa	71.8519	2838	3617	1658	0.51371	0.4	0.5
876357487	756855837	GCA_036388535.1_genomic.faa	GCA_029946065.1_genomic.faa	72.0884	2838	3246	1729	0.568376	0.4	0.5
876357487	877439392	GCA_036388535.1_genomic.faa	GCA_029959295.1_genomic.faa	71.1342	2838	4280	1793	0.503793	0.4	0.5
876357487	871890288	GCA_036388535.1_genomic.faa	GCA_035286325.1_genomic.faa	73.422	2838	2741	1730	0.620183	0.4	0.5
876357487	646000750	GCA_036388535.1_genomic.faa	GCA_036386895.1_genomic.faa	76.807	2838	2744	2090	0.748836	0.4	0.5
876357487	171012786	GCA_036388535.1_genomic.faa	GCA_036399435.1_genomic.faa	72.2103	2838	2638	1774	0.647918	0.4	0.5
876357487	248030581	GCA_036388535.1_genomic.faa	GCA_036399795.1_genomic.faa	72.2129	2838	2744	1844	0.660695	0.4	0.5
876357487	441292525	GCA_036388535.1_genomic.faa	GCA_038234025.1_genomic.faa	68.2898	2838	2741	1543	0.553146	0.4	0.5
876357487	375316568	GCA_036388535.1_genomic.faa	GCA_038242935.1_genomic.faa	68.4973	2838	2772	1333	0.475223	0.4	0.5
876357487	756124310	GCA_036388535.1_genomic.faa	GCA_934636265.1_genomic.faa	68.3485	2838	1428	965	0.452414	0.4	0.5
876357487	283838684	GCA_036388535.1_genomic.faa	GCF_000419685.1_genomic.faa	70.1537	2838	2778	1626	0.57906	0.4	0.5
876357487	153359463	GCA_036388535.1_genomic.faa	GCF_000425485.1_genomic.faa	70.0159	2838	3429	1635	0.521781	0.4	0.5
876357487	97145962	GCA_036388535.1_genomic.faa	GCF_002251775.1_genomic.faa	66.1104	2838	2981	1456	0.50043	0.4	0.5
876357487	290408825	GCA_036388535.1_genomic.faa	GCF_003055625.1_genomic.faa	70.6168	2838	3001	1717	0.588114	0.4	0.5
876357487	935037043	GCA_036388535.1_genomic.faa	GCF_003076475.1_genomic.faa	70.4763	2838	3824	1685	0.505854	0.4	0.5
876357487	263046229	GCA_036388535.1_genomic.faa	GCF_003865365.1_genomic.faa	71.3762	2838	3137	1704	0.570377	0.4	0.5
876357487	336413169	GCA_036388535.1_genomic.faa	GCF_004211145.1_genomic.faa	70.7411	2838	3559	1873	0.585587	0.4	0.5
876357487	545496618	GCA_036388535.1_genomic.faa	GCF_004295795.1_genomic.faa	69.7984	2838	3859	1881	0.561744	0.4	0.5
876357487	81006761	GCA_036388535.1_genomic.faa	GCF_007992475.1_ASM799247v1_genomic.faa	73.2241	2838	3617	1822	0.564524	0.4	0.5
876357487	598716310	GCA_036388535.1_genomic.faa	GCF_009915155.1_genomic.faa	69.6399	2838	2598	1608	0.591611	0.4	0.5
876357487	593944087	GCA_036388535.1_genomic.faa	GCF_012911565.1_genomic.faa	69.2393	2838	3347	1773	0.573323	0.4	0.5
876357487	664044177	GCA_036388535.1_genomic.faa	GCF_022532105.1_genomic.faa	67.7679	2838	3009	1639	0.560629	0.4	0.5
876357487	493225111	GCA_036388535.1_genomic.faa	GCF_027482365.1_ASM2748236v1_genomic.faa	70.8498	2838	3604	1756	0.545172	0.4	0.5
876357487	362730237	GCA_036388535.1_genomic.faa	GCF_033547075.1_genomic.faa	69.2666	2838	2788	1543	0.548525	0.4	0.5
876357487	501232955	GCA_036388535.1_genomic.faa	GCF_937867925.1_SRR5625862_bin.18_CONCOCT_v1.1_MAG_genomic.faa	71.37	2838	3864	1752	0.522829	0.4	0.5
876357487	126901651	GCA_036388535.1_genomic.faa	GCF_943913405.1_genomic.faa	71.2833	2838	3438	1749	0.557361	0.4	0.5
876357487	782457789	GCA_036388535.1_genomic.faa	SRR24124297_bin.1.faa	71.1957	2838	2516	1684	0.629062	0.4	0.5
876357487	728695772	GCA_036388535.1_genomic.faa	SRR24124299_bin.22.faa	71.222	2838	2426	1689	0.641717	0.4	0.5
792371184	887834794	GCA_038243675.1_genomic.faa	GCA_002483285.1_genomic.faa	68.2215	2747	3086	1400	0.480027	0.4	0.5
792371184	999007284	GCA_038243675.1_genomic.faa	GCA_005792865.1_genomic.faa	66.6582	2747	1898	1012	0.435737	0.4	0.5
792371184	660467564	GCA_038243675.1_genomic.faa	GCA_023390775.1_genomic.faa	67.4568	2747	2391	1374	0.534838	0.4	0.5
792371184	326324759	GCA_038243675.1_genomic.faa	GCA_023427845.1_genomic.faa	68.4429	2747	2364	1354	0.529838	0.4	0.5
792371184	708088252	GCA_038243675.1_genomic.faa	GCA_023437705.1_ASM2343770v1_genomic.faa	67.4153	2747	2778	1391	0.503529	0.4	0.5
792371184	340057970	GCA_038243675.1_genomic.faa	GCA_027483785.1_genomic.faa	63.6167	2747	2581	1036	0.388889	0.4	0.5
792371184	560743122	GCA_038243675.1_genomic.faa	GCA_035298445.1_genomic.faa	65.3235	2747	3004	1212	0.421492	0.4	0.5
792371184	280011758	GCA_038243675.1_genomic.faa	GCA_035317805.1_genomic.faa	69.2551	2747	2974	1293	0.452019	0.4	0.5
792371184	876357487	GCA_038243675.1_genomic.faa	GCA_036388535.1_genomic.faa	68.7153	2747	2838	1419	0.508147	0.4	0.5
792371184	792371184	GCA_038243675.1_genomic.faa	GCA_038243675.1_genomic.faa	100	2747	2747	2745	0.999272	0.4	0.5
792371184	336230949	GCA_038243675.1_genomic.faa	GCA_039592825.1_genomic.faa	66.2437	2747	2652	915	0.338952	0.4	0.5
792371184	522381035	GCA_038243675.1_genomic.faa	GCF_000422705.1_genomic.faa	68.8785	2747	3482	1493	0.479371	0.4	0.5
792371184	503016295	GCA_038243675.1_genomic.faa	GCF_003097535.1_genomic.faa	67.7351	2747	2982	1405	0.490487	0.4	0.5
792371184	116591627	GCA_038243675.1_genomic.faa	GCF_006385255.1_genomic.faa	68.1869	2747	3691	1471	0.456974	0.4	0.5
792371184	776730387	GCA_038243675.1_genomic.faa	GCF_013366395.1_ASM1336639v1_genomic.faa	67.0172	2747	3591	1430	0.451246	0.4	0.5
792371184	377856342	GCA_038243675.1_genomic.faa	GCF_014748335.1_genomic.faa	66.5031	2747	3316	1456	0.48029	0.4	0.5
792371184	872649273	GCA_038243675.1_genomic.faa	GCF_025947265.1_ASM2594726v1_genomic.faa	68.5061	2747	3504	1478	0.472884	0.4	0.5
792371184	82953720	GCA_038243675.1_genomic.faa	GCF_027490375.1_genomic.faa	63.9345	2747	2999	1274	0.443439	0.4	0.5
792371184	279736227	GCA_038243675.1_genomic.faa	GCF_030540765.1_ASM3054076v1_genomic_w.faa	61.6809	2747	4863	1194	0.313798	0.4	0.5
792371184	144140467	GCA_038243675.1_genomic.faa	GCF_030766725.1_genomic.faa	67.4592	2747	3599	1438	0.453199	0.4	0.5
792371184	925050070	GCA_038243675.1_genomic.faa	GCF_031456785.1_genomic.faa	68.9273	2747	3647	1492	0.466688	0.4	0.5
792371184	236673808	GCA_038243675.1_genomic.faa	GCF_041262125.1_genomic.faa	68.1281	2747	3300	1479	0.489168	0.4	0.5
792371184	614071928	GCA_038243675.1_genomic.faa	GCF_900101895.1_genomic.faa	67.671	2747	3256	1431	0.476762	0.4	0.5
792371184	647357450	GCA_038243675.1_genomic.faa	SRR24124298_bin.7.faa	68.2179	2747	2575	1447	0.543781	0.4	0.5
792371184	986224433	GCA_038243675.1_genomic.faa	GCA_015234525.1_genomic.faa	68.7248	2747	2424	1452	0.561594	0.4	0.5
792371184	90667283	GCA_038243675.1_genomic.faa	GCA_015478765.1_genomic.faa	67.7188	2747	2547	1380	0.521345	0.4	0.5
792371184	425648790	GCA_038243675.1_genomic.faa	GCA_023386585.1_genomic.faa	68.6053	2747	2547	1426	0.538723	0.4	0.5
792371184	357123121	GCA_038243675.1_genomic.faa	GCA_023387965.1_genomic.faa	67.1471	2747	2623	1329	0.494972	0.4	0.5
792371184	705955123	GCA_038243675.1_genomic.faa	GCA_023393485.1_genomic.faa	68.1254	2747	2146	1034	0.422645	0.4	0.5
792371184	36237534	GCA_038243675.1_genomic.faa	GCA_023437485.1_genomic.faa	67.0989	2747	2306	1323	0.523649	0.4	0.5
792371184	606915454	GCA_038243675.1_genomic.faa	GCA_027484465.1_ASM2748446v1_genomic.faa	65.2169	2747	4500	1323	0.365117	0.4	0.5
792371184	892760692	GCA_038243675.1_genomic.faa	GCA_029561105.1_ASM2956110v1_genomic.faa	68.1724	2747	3617	1377	0.432747	0.4	0.5
792371184	756855837	GCA_038243675.1_genomic.faa	GCA_029946065.1_genomic.faa	68.2829	2747	3246	1425	0.475555	0.4	0.5
792371184	877439392	GCA_038243675.1_genomic.faa	GCA_029959295.1_genomic.faa	67.9162	2747	4280	1531	0.435748	0.4	0.5
792371184	871890288	GCA_038243675.1_genomic.faa	GCA_035286325.1_genomic.faa	70.3837	2747	2741	1390	0.50656	0.4	0.5
792371184	646000750	GCA_038243675.1_genomic.faa	GCA_036386895.1_genomic.faa	68.5569	2747	2744	1419	0.516846	0.4	0.5
792371184	171012786	GCA_038243675.1_genomic.faa	GCA_036399435.1_genomic.faa	68.8619	2747	2638	1387	0.515135	0.4	0.5
792371184	248030581	GCA_038243675.1_genomic.faa	GCA_036399795.1_genomic.faa	69.1204	2747	2744	1443	0.525587	0.4	0.5
792371184	441292525	GCA_038243675.1_genomic.faa	GCA_038234025.1_genomic.faa	66.1797	2747	2741	1346	0.490525	0.4	0.5
792371184	375316568	GCA_038243675.1_genomic.faa	GCA_038242935.1_genomic.faa	89.7483	2747	2772	1839	0.666425	0.4	0.5
792371184	756124310	GCA_038243675.1_genomic.faa	GCA_934636265.1_genomic.faa	66.5285	2747	1428	814	0.38994	0.4	0.5
792371184	283838684	GCA_038243675.1_genomic.faa	GCF_000419685.1_genomic.faa	68.0063	2747	2778	1631	0.590407	0.4	0.5
792371184	153359463	GCA_038243675.1_genomic.faa	GCF_000425485.1_genomic.faa	68.0041	2747	3429	1595	0.516516	0.4	0.5
792371184	97145962	GCA_038243675.1_genomic.faa	GCF_002251775.1_genomic.faa	64.1716	2747	2981	1269	0.443087	0.4	0.5
792371184	290408825	GCA_038243675.1_genomic.faa	GCF_003055625.1_genomic.faa	67.3335	2747	3001	1418	0.493389	0.4	0.5
792371184	935037043	GCA_038243675.1_genomic.faa	GCF_003076475.1_genomic.faa	67.3632	2747	3824	1475	0.448942	0.4	0.5
792371184	263046229	GCA_038243675.1_genomic.faa	GCF_003865365.1_genomic.faa	68.1245	2747	3137	1492	0.507138	0.4	0.5
792371184	336413169	GCA_038243675.1_genomic.faa	GCF_004211145.1_genomic.faa	67.0489	2747	3559	1451	0.460197	0.4	0.5
792371184	545496618	GCA_038243675.1_genomic.faa	GCF_004295795.1_genomic.faa	66.1	2747	3859	1481	0.44838	0.4	0.5
792371184	81006761	GCA_038243675.1_genomic.faa	GCF_007992475.1_ASM799247v1_genomic.faa	68.7614	2747	3617	1516	0.47643	0.4	0.5
792371184	598716310	GCA_038243675.1_genomic.faa	GCF_009915155.1_genomic.faa	67.2946	2747	2598	1399	0.52348	0.4	0.5
792371184	593944087	GCA_038243675.1_genomic.faa	GCF_012911565.1_genomic.faa	66.0608	2747	3347	1402	0.460125	0.4	0.5
792371184	664044177	GCA_038243675.1_genomic.faa	GCF_022532105.1_genomic.faa	65.3005	2747	3009	1336	0.464211	0.4	0.5
792371184	493225111	GCA_038243675.1_genomic.faa	GCF_027482365.1_ASM2748236v1_genomic.faa	67.521	2747	3604	1435	0.451897	0.4	0.5
792371184	362730237	GCA_038243675.1_genomic.faa	GCF_033547075.1_genomic.faa	87.7506	2747	2788	1958	0.707498	0.4	0.5
792371184	501232955	GCA_038243675.1_genomic.faa	GCF_937867925.1_SRR5625862_bin.18_CONCOCT_v1.1_MAG_genomic.faa	68.1215	2747	3864	1484	0.448949	0.4	0.5
792371184	126901651	GCA_038243675.1_genomic.faa	GCF_943913405.1_genomic.faa	68.1934	2747	3438	1496	0.483751	0.4	0.5
792371184	782457789	GCA_038243675.1_genomic.faa	SRR24124297_bin.1.faa	68.3105	2747	2516	1426	0.541896	0.4	0.5
792371184	728695772	GCA_038243675.1_genomic.faa	SRR24124299_bin.22.faa	68.3982	2747	2426	1415	0.547071	0.4	0.5
336230949	887834794	GCA_039592825.1_genomic.faa	GCA_002483285.1_genomic.faa	69.4561	2652	3086	1153	0.401882	0.4	0.5
336230949	999007284	GCA_039592825.1_genomic.faa	GCA_005792865.1_genomic.faa	67.4375	2652	1898	777	0.341538	0.4	0.5
336230949	660467564	GCA_039592825.1_genomic.faa	GCA_023390775.1_genomic.faa	68.1396	2652	2391	1048	0.415626	0.4	0.5
336230949	326324759	GCA_039592825.1_genomic.faa	GCA_023427845.1_genomic.faa	70.2881	2652	2364	1025	0.408692	0.4	0.5
336230949	708088252	GCA_039592825.1_genomic.faa	GCA_023437705.1_ASM2343770v1_genomic.faa	69.7576	2652	2778	1131	0.416575	0.4	0.5
336230949	340057970	GCA_039592825.1_genomic.faa	GCA_027483785.1_genomic.faa	64.5537	2652	2581	810	0.309574	0.4	0.5
336230949	560743122	GCA_039592825.1_genomic.faa	GCA_035298445.1_genomic.faa	67.6986	2652	3004	1008	0.356436	0.4	0.5
336230949	280011758	GCA_039592825.1_genomic.faa	GCA_035317805.1_genomic.faa	70.35	2652	2974	1116	0.396729	0.4	0.5
336230949	876357487	GCA_039592825.1_genomic.faa	GCA_036388535.1_genomic.faa	70.1988	2652	2838	1121	0.408379	0.4	0.5
336230949	792371184	GCA_039592825.1_genomic.faa	GCA_038243675.1_genomic.faa	66.2437	2652	2747	915	0.338952	0.4	0.5
336230949	336230949	GCA_039592825.1_genomic.faa	GCA_039592825.1_genomic.faa	100	2652	2652	2651	0.999623	0.4	0.5
336230949	522381035	GCA_039592825.1_genomic.faa	GCF_000422705.1_genomic.faa	69.0059	2652	3482	1225	0.399413	0.4	0.5
336230949	503016295	GCA_039592825.1_genomic.faa	GCF_003097535.1_genomic.faa	69.1146	2652	2982	1140	0.404686	0.4	0.5
336230949	116591627	GCA_039592825.1_genomic.faa	GCF_006385255.1_genomic.faa	68.5402	2652	3691	1225	0.386253	0.4	0.5
336230949	776730387	GCA_039592825.1_genomic.faa	GCF_013366395.1_ASM1336639v1_genomic.faa	80.4785	2652	3591	1618	0.518341	0.4	0.5
336230949	377856342	GCA_039592825.1_genomic.faa	GCF_014748335.1_genomic.faa	79.4797	2652	3316	1583	0.530496	0.4	0.5
336230949	872649273	GCA_039592825.1_genomic.faa	GCF_025947265.1_ASM2594726v1_genomic.faa	68.6167	2652	3504	1235	0.401235	0.4	0.5
336230949	82953720	GCA_039592825.1_genomic.faa	GCF_027490375.1_genomic.faa	64.8219	2652	2999	964	0.341179	0.4	0.5
336230949	279736227	GCA_039592825.1_genomic.faa	GCF_030540765.1_ASM3054076v1_genomic_w.faa	61.808	2652	4863	865	0.230206	0.4	0.5
336230949	144140467	GCA_039592825.1_genomic.faa	GCF_030766725.1_genomic.faa	67.9444	2652	3599	1101	0.352264	0.4	0.5
336230949	925050070	GCA_039592825.1_genomic.faa	GCF_031456785.1_genomic.faa	69.2552	2652	3647	1218	0.386728	0.4	0.5
336230949	236673808	GCA_039592825.1_genomic.faa	GCF_041262125.1_genomic.faa	68.8421	2652	3300	1205	0.404906	0.4	0.5
336230949	614071928	GCA_039592825.1_genomic.faa	GCF_900101895.1_genomic.faa	70.1888	2652	3256	1219	0.412661	0.4	0.5
336230949	647357450	GCA_039592825.1_genomic.faa	SRR24124298_bin.7.faa	69.397	2652	2575	1084	0.414769	0.4	0.5
336230949	986224433	GCA_039592825.1_genomic.faa	GCA_015234525.1_genomic.faa	68.9458	2652	2424	1016	0.400315	0.4	0.5
336230949	90667283	GCA_039592825.1_genomic.faa	GCA_015478765.1_genomic.faa	69.4802	2652	2547	1027	0.395076	0.4	0.5
336230949	425648790	GCA_039592825.1_genomic.faa	GCA_023386585.1_genomic.faa	68.9993	2652	2547	1080	0.415465	0.4	0.5
336230949	357123121	GCA_039592825.1_genomic.faa	GCA_023387965.1_genomic.faa	68.5668	2652	2623	961	0.36436	0.4	0.5
336230949	705955123	GCA_039592825.1_genomic.faa	GCA_023393485.1_genomic.faa	69.0968	2652	2146	833	0.347228	0.4	0.5
336230949	36237534	GCA_039592825.1_genomic.faa	GCA_023437485.1_genomic.faa	68.1014	2652	2306	980	0.395321	0.4	0.5
336230949	606915454	GCA_039592825.1_genomic.faa	GCA_027484465.1_ASM2748446v1_genomic.faa	67.8646	2652	4500	1086	0.303691	0.4	0.5
336230949	892760692	GCA_039592825.1_genomic.faa	GCA_029561105.1_ASM2956110v1_genomic.faa	69.5308	2652	3617	1129	0.360185	0.4	0.5
336230949	756855837	GCA_039592825.1_genomic.faa	GCA_029946065.1_genomic.faa	69.1486	2652	3246	1174	0.398101	0.4	0.5
336230949	877439392	GCA_039592825.1_genomic.faa	GCA_029959295.1_genomic.faa	68.6453	2652	4280	1244	0.358915	0.4	0.5
336230949	871890288	GCA_039592825.1_genomic.faa	GCA_035286325.1_genomic.faa	70.6389	2652	2741	1108	0.410903	0.4	0.5
336230949	646000750	GCA_039592825.1_genomic.faa	GCA_036386895.1_genomic.faa	70.3979	2652	2744	1118	0.414381	0.4	0.5
336230949	171012786	GCA_039592825.1_genomic.faa	GCA_036399435.1_genomic.faa	69.2082	2652	2638	1046	0.395463	0.4	0.5
336230949	248030581	GCA_039592825.1_genomic.faa	GCA_036399795.1_genomic.faa	69.5098	2652	2744	1112	0.412157	0.4	0.5
336230949	441292525	GCA_039592825.1_genomic.faa	GCA_038234025.1_genomic.faa	67.0277	2652	2741	992	0.367884	0.4	0.5
336230949	375316568	GCA_039592825.1_genomic.faa	GCA_038242935.1_genomic.faa	66.5547	2652	2772	868	0.320059	0.4	0.5
336230949	756124310	GCA_039592825.1_genomic.faa	GCA_934636265.1_genomic.faa	67.7505	2652	1428	636	0.311765	0.4	0.5
336230949	283838684	GCA_039592825.1_genomic.faa	GCF_000419685.1_genomic.faa	67.739	2652	2778	1059	0.390055	0.4	0.5
336230949	153359463	GCA_039592825.1_genomic.faa	GCF_000425485.1_genomic.faa	67.5287	2652	3429	1095	0.360138	0.4	0.5
336230949	97145962	GCA_039592825.1_genomic.faa	GCF_002251775.1_genomic.faa	64.8962	2652	2981	960	0.340849	0.4	0.5
336230949	290408825	GCA_039592825.1_genomic.faa	GCF_003055625.1_genomic.faa	68.9369	2652	3001	1127	0.398726	0.4	0.5
336230949	935037043	GCA_039592825.1_genomic.faa	GCF_003076475.1_genomic.faa	68.0001	2652	3824	1174	0.362569	0.4	0.5
336230949	263046229	GCA_039592825.1_genomic.faa	GCF_003865365.1_genomic.faa	69.185	2652	3137	1127	0.389359	0.4	0.5
336230949	336413169	GCA_039592825.1_genomic.faa	GCF_004211145.1_genomic.faa	76.3348	2652	3559	1601	0.515537	0.4	0.5
336230949	545496618	GCA_039592825.1_genomic.faa	GCF_004295795.1_genomic.faa	87.1006	2652	3859	1887	0.579634	0.4	0.5
336230949	81006761	GCA_039592825.1_genomic.faa	GCF_007992475.1_ASM799247v1_genomic.faa	69.9891	2652	3617	1315	0.419525	0.4	0.5
336230949	598716310	GCA_039592825.1_genomic.faa	GCF_009915155.1_genomic.faa	68.4781	2652	2598	1033	0.393524	0.4	0.5
336230949	593944087	GCA_039592825.1_genomic.faa	GCF_012911565.1_genomic.faa	71.6226	2652	3347	1388	0.462744	0.4	0.5
336230949	664044177	GCA_039592825.1_genomic.faa	GCF_022532105.1_genomic.faa	67.761	2652	3009	1118	0.394983	0.4	0.5
336230949	493225111	GCA_039592825.1_genomic.faa	GCF_027482365.1_ASM2748236v1_genomic.faa	69.0027	2652	3604	1156	0.369565	0.4	0.5
336230949	362730237	GCA_039592825.1_genomic.faa	GCF_033547075.1_genomic.faa	66.7215	2652	2788	990	0.363971	0.4	0.5
336230949	501232955	GCA_039592825.1_genomic.faa	GCF_937867925.1_SRR5625862_bin.18_CONCOCT_v1.1_MAG_genomic.faa	68.6464	2652	3864	1221	0.37477	0.4	0.5
336230949	126901651	GCA_039592825.1_genomic.faa	GCF_943913405.1_genomic.faa	68.8787	2652	3438	1217	0.399672	0.4	0.5
336230949	782457789	GCA_039592825.1_genomic.faa	SRR24124297_bin.1.faa	69.4114	2652	2516	1079	0.41757	0.4	0.5
336230949	728695772	GCA_039592825.1_genomic.faa	SRR24124299_bin.22.faa	69.4626	2652	2426	1084	0.42694	0.4	0.5
522381035	887834794	GCF_000422705.1_genomic.faa	GCA_002483285.1_genomic.faa	72.3704	3482	3086	1850	0.563337	0.4	0.5
522381035	999007284	GCF_000422705.1_genomic.faa	GCA_005792865.1_genomic.faa	68.1887	3482	1898	1168	0.434201	0.4	0.5
522381035	660467564	GCF_000422705.1_genomic.faa	GCA_023390775.1_genomic.faa	68.7249	3482	2391	1656	0.563937	0.4	0.5
522381035	326324759	GCF_000422705.1_genomic.faa	GCA_023427845.1_genomic.faa	72.2853	3482	2364	1601	0.547725	0.4	0.5
522381035	708088252	GCF_000422705.1_genomic.faa	GCA_023437705.1_ASM2343770v1_genomic.faa	71.1003	3482	2778	1747	0.558147	0.4	0.5
522381035	340057970	GCF_000422705.1_genomic.faa	GCA_027483785.1_genomic.faa	66.68	3482	2581	1343	0.443015	0.4	0.5
522381035	560743122	GCF_000422705.1_genomic.faa	GCA_035298445.1_genomic.faa	68.7554	3482	3004	1634	0.503854	0.4	0.5
522381035	280011758	GCF_000422705.1_genomic.faa	GCA_035317805.1_genomic.faa	74.0339	3482	2974	1697	0.525713	0.4	0.5
522381035	876357487	GCF_000422705.1_genomic.faa	GCA_036388535.1_genomic.faa	72.1959	3482	2838	1780	0.563291	0.4	0.5
522381035	792371184	GCF_000422705.1_genomic.faa	GCA_038243675.1_genomic.faa	68.8785	3482	2747	1493	0.479371	0.4	0.5
522381035	336230949	GCF_000422705.1_genomic.faa	GCA_039592825.1_genomic.faa	69.0059	3482	2652	1225	0.399413	0.4	0.5
522381035	522381035	GCF_000422705.1_genomic.faa	GCF_000422705.1_genomic.faa	100	3482	3482	3480	0.999426	0.4	0.5
522381035	503016295	GCF_000422705.1_genomic.faa	GCF_003097535.1_genomic.faa	73.0067	3482	2982	1938	0.599629	0.4	0.5
522381035	116591627	GCF_000422705.1_genomic.faa	GCF_006385255.1_genomic.faa	73.7681	3482	3691	2113	0.589154	0.4	0.5
522381035	776730387	GCF_000422705.1_genomic.faa	GCF_013366395.1_ASM1336639v1_genomic.faa	69.9233	3482	3591	1996	0.5644	0.4	0.5
522381035	377856342	GCF_000422705.1_genomic.faa	GCF_014748335.1_genomic.faa	69.4321	3482	3316	1943	0.571639	0.4	0.5
522381035	872649273	GCF_000422705.1_genomic.faa	GCF_025947265.1_ASM2594726v1_genomic.faa	74.423	3482	3504	2100	0.601202	0.4	0.5
522381035	82953720	GCF_000422705.1_genomic.faa	GCF_027490375.1_genomic.faa	66.7062	3482	2999	1687	0.520599	0.4	0.5
522381035	279736227	GCF_000422705.1_genomic.faa	GCF_030540765.1_ASM3054076v1_genomic_w.faa	62.9751	3482	4863	1517	0.363571	0.4	0.5
522381035	144140467	GCF_000422705.1_genomic.faa	GCF_030766725.1_genomic.faa	72.0764	3482	3599	1887	0.532976	0.4	0.5
522381035	925050070	GCF_000422705.1_genomic.faa	GCF_031456785.1_genomic.faa	88.8178	3482	3647	2509	0.703886	0.4	0.5
522381035	236673808	GCF_000422705.1_genomic.faa	GCF_041262125.1_genomic.faa	73.9099	3482	3300	2020	0.595694	0.4	0.5
522381035	614071928	GCF_000422705.1_genomic.faa	GCF_900101895.1_genomic.faa	71.6564	3482	3256	1877	0.557139	0.4	0.5
522381035	647357450	GCF_000422705.1_genomic.faa	SRR24124298_bin.7.faa	70.8918	3482	2575	1710	0.564636	0.4	0.5
522381035	986224433	GCF_000422705.1_genomic.faa	GCA_015234525.1_genomic.faa	70.7206	3482	2424	1672	0.566204	0.4	0.5
522381035	90667283	GCF_000422705.1_genomic.faa	GCA_015478765.1_genomic.faa	71.0356	3482	2547	1621	0.537734	0.4	0.5
522381035	425648790	GCF_000422705.1_genomic.faa	GCA_023386585.1_genomic.faa	70.5253	3482	2547	1671	0.554321	0.4	0.5
522381035	357123121	GCF_000422705.1_genomic.faa	GCA_023387965.1_genomic.faa	72.4138	3482	2623	1721	0.5638	0.4	0.5
522381035	705955123	GCF_000422705.1_genomic.faa	GCA_023393485.1_genomic.faa	70.2404	3482	2146	1217	0.43248	0.4	0.5
522381035	36237534	GCF_000422705.1_genomic.faa	GCA_023437485.1_genomic.faa	68.6592	3482	2306	1534	0.530062	0.4	0.5
522381035	606915454	GCF_000422705.1_genomic.faa	GCA_027484465.1_ASM2748446v1_genomic.faa	68.6057	3482	4500	1792	0.44901	0.4	0.5
522381035	892760692	GCF_000422705.1_genomic.faa	GCA_029561105.1_ASM2956110v1_genomic.faa	72.5056	3482	3617	1776	0.500352	0.4	0.5
522381035	756855837	GCF_000422705.1_genomic.faa	GCA_029946065.1_genomic.faa	74.5046	3482	3246	2012	0.598098	0.4	0.5
522381035	877439392	GCF_000422705.1_genomic.faa	GCA_029959295.1_genomic.faa	75.1917	3482	4280	2187	0.563515	0.4	0.5
522381035	871890288	GCF_000422705.1_genomic.faa	GCA_035286325.1_genomic.faa	73.5941	3482	2741	1711	0.549896	0.4	0.5
522381035	646000750	GCF_000422705.1_genomic.faa	GCA_036386895.1_genomic.faa	72.2851	3482	2744	1787	0.574044	0.4	0.5
522381035	171012786	GCF_000422705.1_genomic.faa	GCA_036399435.1_genomic.faa	71.1618	3482	2638	1661	0.54281	0.4	0.5
522381035	248030581	GCF_000422705.1_genomic.faa	GCA_036399795.1_genomic.faa	71.7227	3482	2744	1728	0.555092	0.4	0.5
522381035	441292525	GCF_000422705.1_genomic.faa	GCA_038234025.1_genomic.faa	68.5515	3482	2741	1563	0.50233	0.4	0.5
522381035	375316568	GCF_000422705.1_genomic.faa	GCA_038242935.1_genomic.faa	68.5723	3482	2772	1427	0.456348	0.4	0.5
522381035	756124310	GCF_000422705.1_genomic.faa	GCA_934636265.1_genomic.faa	68.1118	3482	1428	985	0.401222	0.4	0.5
522381035	283838684	GCF_000422705.1_genomic.faa	GCF_000419685.1_genomic.faa	74.9683	3482	2778	1960	0.626198	0.4	0.5
522381035	153359463	GCF_000422705.1_genomic.faa	GCF_000425485.1_genomic.faa	74.6324	3482	3429	2035	0.588916	0.4	0.5
522381035	97145962	GCF_000422705.1_genomic.faa	GCF_002251775.1_genomic.faa	67.086	3482	2981	1640	0.507504	0.4	0.5
522381035	290408825	GCF_000422705.1_genomic.faa	GCF_003055625.1_genomic.faa	72.3417	3482	3001	1925	0.593861	0.4	0.5
522381035	935037043	GCF_000422705.1_genomic.faa	GCF_003076475.1_genomic.faa	71.9442	3482	3824	1982	0.542568	0.4	0.5
522381035	263046229	GCF_000422705.1_genomic.faa	GCF_003865365.1_genomic.faa	74.6299	3482	3137	1971	0.595558	0.4	0.5
522381035	336413169	GCF_000422705.1_genomic.faa	GCF_004211145.1_genomic.faa	70.046	3482	3559	1932	0.548786	0.4	0.5
522381035	545496618	GCF_000422705.1_genomic.faa	GCF_004295795.1_genomic.faa	68.9769	3482	3859	2022	0.550879	0.4	0.5
522381035	81006761	GCF_000422705.1_genomic.faa	GCF_007992475.1_ASM799247v1_genomic.faa	73.8248	3482	3617	2038	0.574165	0.4	0.5
522381035	598716310	GCF_000422705.1_genomic.faa	GCF_009915155.1_genomic.faa	72.7421	3482	2598	1851	0.608882	0.4	0.5
522381035	593944087	GCF_000422705.1_genomic.faa	GCF_012911565.1_genomic.faa	68.7772	3482	3347	1879	0.5503	0.4	0.5
522381035	664044177	GCF_000422705.1_genomic.faa	GCF_022532105.1_genomic.faa	68.6028	3482	3009	1829	0.56355	0.4	0.5
522381035	493225111	GCF_000422705.1_genomic.faa	GCF_027482365.1_ASM2748236v1_genomic.faa	72.5938	3482	3604	2010	0.567316	0.4	0.5
522381035	362730237	GCF_000422705.1_genomic.faa	GCF_033547075.1_genomic.faa	69.6019	3482	2788	1672	0.533333	0.4	0.5
522381035	501232955	GCF_000422705.1_genomic.faa	GCF_937867925.1_SRR5625862_bin.18_CONCOCT_v1.1_MAG_genomic.faa	73.8819	3482	3864	2098	0.571195	0.4	0.5
522381035	126901651	GCF_000422705.1_genomic.faa	GCF_943913405.1_genomic.faa	74.8015	3482	3438	2099	0.606647	0.4	0.5
522381035	782457789	GCF_000422705.1_genomic.faa	SRR24124297_bin.1.faa	70.7335	3482	2516	1679	0.559853	0.4	0.5
522381035	728695772	GCF_000422705.1_genomic.faa	SRR24124299_bin.22.faa	70.9582	3482	2426	1689	0.571767	0.4	0.5
503016295	887834794	GCF_003097535.1_genomic.faa	GCA_002483285.1_genomic.faa	71.9921	2982	3086	1860	0.613052	0.4	0.5
503016295	999007284	GCF_003097535.1_genomic.faa	GCA_005792865.1_genomic.faa	68.0271	2982	1898	1157	0.47418	0.4	0.5
503016295	660467564	GCF_003097535.1_genomic.faa	GCA_023390775.1_genomic.faa	68.9277	2982	2391	1628	0.605993	0.4	0.5
503016295	326324759	GCF_003097535.1_genomic.faa	GCA_023427845.1_genomic.faa	70.9998	2982	2364	1583	0.592218	0.4	0.5
503016295	708088252	GCF_003097535.1_genomic.faa	GCA_023437705.1_ASM2343770v1_genomic.faa	70.8943	2982	2778	1769	0.614236	0.4	0.5
503016295	340057970	GCF_003097535.1_genomic.faa	GCA_027483785.1_genomic.faa	66.4897	2982	2581	1345	0.483552	0.4	0.5
503016295	560743122	GCF_003097535.1_genomic.faa	GCA_035298445.1_genomic.faa	69.2414	2982	3004	1684	0.562646	0.4	0.5
503016295	280011758	GCF_003097535.1_genomic.faa	GCA_035317805.1_genomic.faa	72.8198	2982	2974	1757	0.589993	0.4	0.5
503016295	876357487	GCF_003097535.1_genomic.faa	GCA_036388535.1_genomic.faa	70.9185	2982	2838	1740	0.597938	0.4	0.5
503016295	792371184	GCF_003097535.1_genomic.faa	GCA_038243675.1_genomic.faa	67.7351	2982	2747	1405	0.490487	0.4	0.5
503016295	336230949	GCF_003097535.1_genomic.faa	GCA_039592825.1_genomic.faa	69.1146	2982	2652	1140	0.404686	0.4	0.5
503016295	522381035	GCF_003097535.1_genomic.faa	GCF_000422705.1_genomic.faa	73.0067	2982	3482	1938	0.599629	0.4	0.5
503016295	503016295	GCF_003097535.1_genomic.faa	GCF_003097535.1_genomic.faa	100	2982	2982	2975	0.997653	0.4	0.5
503016295	116591627	GCF_003097535.1_genomic.faa	GCF_006385255.1_genomic.faa	71.0954	2982	3691	1847	0.553574	0.4	0.5
503016295	776730387	GCF_003097535.1_genomic.faa	GCF_013366395.1_ASM1336639v1_genomic.faa	69.973	2982	3591	1961	0.596683	0.4	0.5
503016295	377856342	GCF_003097535.1_genomic.faa	GCF_014748335.1_genomic.faa	69.3158	2982	3316	1872	0.594474	0.4	0.5
503016295	872649273	GCF_003097535.1_genomic.faa	GCF_025947265.1_ASM2594726v1_genomic.faa	71.238	2982	3504	1886	0.58156	0.4	0.5
503016295	82953720	GCF_003097535.1_genomic.faa	GCF_027490375.1_genomic.faa	66.659	2982	2999	1669	0.558101	0.4	0.5
503016295	279736227	GCF_003097535.1_genomic.faa	GCF_030540765.1_ASM3054076v1_genomic_w.faa	62.8672	2982	4863	1376	0.350797	0.4	0.5
503016295	144140467	GCF_003097535.1_genomic.faa	GCF_030766725.1_genomic.faa	70.2692	2982	3599	1660	0.504483	0.4	0.5
503016295	925050070	GCF_003097535.1_genomic.faa	GCF_031456785.1_genomic.faa	73.2964	2982	3647	1892	0.570825	0.4	0.5
503016295	236673808	GCF_003097535.1_genomic.faa	GCF_041262125.1_genomic.faa	71.1339	2982	3300	1842	0.586437	0.4	0.5
503016295	614071928	GCF_003097535.1_genomic.faa	GCF_900101895.1_genomic.faa	71.4566	2982	3256	1844	0.591215	0.4	0.5
503016295	647357450	GCF_003097535.1_genomic.faa	SRR24124298_bin.7.faa	70.9277	2982	2575	1742	0.626957	0.4	0.5
503016295	986224433	GCF_003097535.1_genomic.faa	GCA_015234525.1_genomic.faa	70.109	2982	2424	1616	0.597854	0.4	0.5
503016295	90667283	GCF_003097535.1_genomic.faa	GCA_015478765.1_genomic.faa	70.1822	2982	2547	1532	0.554169	0.4	0.5
503016295	425648790	GCF_003097535.1_genomic.faa	GCA_023386585.1_genomic.faa	70.5369	2982	2547	1665	0.602279	0.4	0.5
503016295	357123121	GCF_003097535.1_genomic.faa	GCA_023387965.1_genomic.faa	70.076	2982	2623	1542	0.550223	0.4	0.5
503016295	705955123	GCF_003097535.1_genomic.faa	GCA_023393485.1_genomic.faa	70.038	2982	2146	1241	0.484009	0.4	0.5
503016295	36237534	GCF_003097535.1_genomic.faa	GCA_023437485.1_genomic.faa	68.592	2982	2306	1489	0.563162	0.4	0.5
503016295	606915454	GCF_003097535.1_genomic.faa	GCA_027484465.1_ASM2748446v1_genomic.faa	69.1789	2982	4500	1858	0.496659	0.4	0.5
503016295	892760692	GCF_003097535.1_genomic.faa	GCA_029561105.1_ASM2956110v1_genomic.faa	72.0983	2982	3617	1814	0.54978	0.4	0.5
503016295	756855837	GCF_003097535.1_genomic.faa	GCA_029946065.1_genomic.faa	74.4909	2982	3246	2047	0.657354	0.4	0.5
503016295	877439392	GCF_003097535.1_genomic.faa	GCA_029959295.1_genomic.faa	70.9987	2982	4280	1871	0.515285	0.4	0.5
503016295	871890288	GCF_003097535.1_genomic.faa	GCA_035286325.1_genomic.faa	72.4363	2982	2741	1800	0.629041	0.4	0.5
503016295	646000750	GCF_003097535.1_genomic.faa	GCA_036386895.1_genomic.faa	71.0581	2982	2744	1777	0.620678	0.4	0.5
503016295	171012786	GCF_003097535.1_genomic.faa	GCA_036399435.1_genomic.faa	70.384	2982	2638	1634	0.581495	0.4	0.5
503016295	248030581	GCF_003097535.1_genomic.faa	GCA_036399795.1_genomic.faa	71.0697	2982	2744	1751	0.611596	0.4	0.5
503016295	441292525	GCF_003097535.1_genomic.faa	GCA_038234025.1_genomic.faa	68.2651	2982	2741	1565	0.546916	0.4	0.5
503016295	375316568	GCF_003097535.1_genomic.faa	GCA_038242935.1_genomic.faa	67.5923	2982	2772	1318	0.458116	0.4	0.5
503016295	756124310	GCF_003097535.1_genomic.faa	GCA_934636265.1_genomic.faa	68.2031	2982	1428	962	0.436281	0.4	0.5
503016295	283838684	GCF_003097535.1_genomic.faa	GCF_000419685.1_genomic.faa	70.7903	2982	2778	1698	0.589583	0.4	0.5
503016295	153359463	GCF_003097535.1_genomic.faa	GCF_000425485.1_genomic.faa	70.7224	2982	3429	1705	0.531898	0.4	0.5
503016295	97145962	GCF_003097535.1_genomic.faa	GCF_002251775.1_genomic.faa	66.8696	2982	2981	1633	0.547711	0.4	0.5
503016295	290408825	GCF_003097535.1_genomic.faa	GCF_003055625.1_genomic.faa	86.1518	2982	3001	2456	0.820993	0.4	0.5
503016295	935037043	GCF_003097535.1_genomic.faa	GCF_003076475.1_genomic.faa	70.2962	2982	3824	1737	0.510432	0.4	0.5
503016295	263046229	GCF_003097535.1_genomic.faa	GCF_003865365.1_genomic.faa	71.2958	2982	3137	1739	0.568394	0.4	0.5
503016295	336413169	GCF_003097535.1_genomic.faa	GCF_004211145.1_genomic.faa	69.8357	2982	3559	1856	0.567497	0.4	0.5
503016295	545496618	GCF_003097535.1_genomic.faa	GCF_004295795.1_genomic.faa	69.1829	2982	3859	1902	0.556059	0.4	0.5
503016295	81006761	GCF_003097535.1_genomic.faa	GCF_007992475.1_ASM799247v1_genomic.faa	72.663	2982	3617	1939	0.587665	0.4	0.5
503016295	598716310	GCF_003097535.1_genomic.faa	GCF_009915155.1_genomic.faa	70.0938	2982	2598	1649	0.591039	0.4	0.5
503016295	593944087	GCF_003097535.1_genomic.faa	GCF_012911565.1_genomic.faa	68.6008	2982	3347	1830	0.57829	0.4	0.5
503016295	664044177	GCF_003097535.1_genomic.faa	GCF_022532105.1_genomic.faa	69.1568	2982	3009	1891	0.63128	0.4	0.5
503016295	493225111	GCF_003097535.1_genomic.faa	GCF_027482365.1_ASM2748236v1_genomic.faa	80.9267	2982	3604	2328	0.706954	0.4	0.5
503016295	362730237	GCF_003097535.1_genomic.faa	GCF_033547075.1_genomic.faa	68.6996	2982	2788	1559	0.540381	0.4	0.5
503016295	501232955	GCF_003097535.1_genomic.faa	GCF_937867925.1_SRR5625862_bin.18_CONCOCT_v1.1_MAG_genomic.faa	71.1376	2982	3864	1862	0.543967	0.4	0.5
503016295	126901651	GCF_003097535.1_genomic.faa	GCF_943913405.1_genomic.faa	71.3074	2982	3438	1809	0.563551	0.4	0.5
503016295	782457789	GCF_003097535.1_genomic.faa	SRR24124297_bin.1.faa	70.7812	2982	2516	1715	0.623863	0.4	0.5
503016295	728695772	GCF_003097535.1_genomic.faa	SRR24124299_bin.22.faa	70.9333	2982	2426	1733	0.640902	0.4	0.5
116591627	887834794	GCF_006385255.1_genomic.faa	GCA_002483285.1_genomic.faa	71.0538	3691	3086	1777	0.524421	0.4	0.5
116591627	999007284	GCF_006385255.1_genomic.faa	GCA_005792865.1_genomic.faa	67.6076	3691	1898	1137	0.406871	0.4	0.5
116591627	660467564	GCF_006385255.1_genomic.faa	GCA_023390775.1_genomic.faa	68.6127	3691	2391	1604	0.527458	0.4	0.5
116591627	326324759	GCF_006385255.1_genomic.faa	GCA_023427845.1_genomic.faa	71.3559	3691	2364	1573	0.519571	0.4	0.5
116591627	708088252	GCF_006385255.1_genomic.faa	GCA_023437705.1_ASM2343770v1_genomic.faa	70.29	3691	2778	1726	0.533622	0.4	0.5
116591627	340057970	GCF_006385255.1_genomic.faa	GCA_027483785.1_genomic.faa	65.3626	3691	2581	1277	0.407207	0.4	0.5
116591627	560743122	GCF_006385255.1_genomic.faa	GCA_035298445.1_genomic.faa	67.8591	3691	3004	1547	0.462136	0.4	0.5
116591627	280011758	GCF_006385255.1_genomic.faa	GCA_035317805.1_genomic.faa	72.454	3691	2974	1676	0.502926	0.4	0.5
116591627	876357487	GCF_006385255.1_genomic.faa	GCA_036388535.1_genomic.faa	71.225	3691	2838	1743	0.533926	0.4	0.5
116591627	792371184	GCF_006385255.1_genomic.faa	GCA_038243675.1_genomic.faa	68.1869	3691	2747	1471	0.456974	0.4	0.5
116591627	336230949	GCF_006385255.1_genomic.faa	GCA_039592825.1_genomic.faa	68.5402	3691	2652	1225	0.386253	0.4	0.5
116591627	522381035	GCF_006385255.1_genomic.faa	GCF_000422705.1_genomic.faa	73.7681	3691	3482	2113	0.589154	0.4	0.5
116591627	503016295	GCF_006385255.1_genomic.faa	GCF_003097535.1_genomic.faa	71.0954	3691	2982	1847	0.553574	0.4	0.5
116591627	116591627	GCF_006385255.1_genomic.faa	GCF_006385255.1_genomic.faa	100	3691	3691	3687	0.998916	0.4	0.5
116591627	776730387	GCF_006385255.1_genomic.faa	GCF_013366395.1_ASM1336639v1_genomic.faa	69.5374	3691	3591	2000	0.5493	0.4	0.5
116591627	377856342	GCF_006385255.1_genomic.faa	GCF_014748335.1_genomic.faa	68.995	3691	3316	1917	0.547167	0.4	0.5
116591627	872649273	GCF_006385255.1_genomic.faa	GCF_025947265.1_ASM2594726v1_genomic.faa	87.1006	3691	3504	2771	0.770257	0.4	0.5
116591627	82953720	GCF_006385255.1_genomic.faa	GCF_027490375.1_genomic.faa	66.0207	3691	2999	1565	0.467862	0.4	0.5
116591627	279736227	GCF_006385255.1_genomic.faa	GCF_030540765.1_ASM3054076v1_genomic_w.faa	63.3983	3691	4863	1474	0.344634	0.4	0.5
116591627	144140467	GCF_006385255.1_genomic.faa	GCF_030766725.1_genomic.faa	72.1206	3691	3599	2091	0.573663	0.4	0.5
116591627	925050070	GCF_006385255.1_genomic.faa	GCF_031456785.1_genomic.faa	73.8969	3691	3647	2004	0.546198	0.4	0.5
116591627	236673808	GCF_006385255.1_genomic.faa	GCF_041262125.1_genomic.faa	95.3108	3691	3300	2983	0.853383	0.4	0.5
116591627	614071928	GCF_006385255.1_genomic.faa	GCF_900101895.1_genomic.faa	70.6614	3691	3256	1856	0.534331	0.4	0.5
116591627	647357450	GCF_006385255.1_genomic.faa	SRR24124298_bin.7.faa	70.5829	3691	2575	1678	0.535589	0.4	0.5
116591627	986224433	GCF_006385255.1_genomic.faa	GCA_015234525.1_genomic.faa	70.21	3691	2424	1625	0.53148	0.4	0.5
116591627	90667283	GCF_006385255.1_genomic.faa	GCA_015478765.1_genomic.faa	70.1391	3691	2547	1579	0.506252	0.4	0.5
116591627	425648790	GCF_006385255.1_genomic.faa	GCA_023386585.1_genomic.faa	70.121	3691	2547	1645	0.527413	0.4	0.5
116591627	357123121	GCF_006385255.1_genomic.faa	GCA_023387965.1_genomic.faa	76.3392	3691	2623	1821	0.576813	0.4	0.5
116591627	705955123	GCF_006385255.1_genomic.faa	GCA_023393485.1_genomic.faa	69.7449	3691	2146	1208	0.413911	0.4	0.5
116591627	36237534	GCF_006385255.1_genomic.faa	GCA_023437485.1_genomic.faa	68.353	3691	2306	1506	0.502251	0.4	0.5
116591627	606915454	GCF_006385255.1_genomic.faa	GCA_027484465.1_ASM2748446v1_genomic.faa	67.8652	3691	4500	1702	0.415578	0.4	0.5
116591627	892760692	GCF_006385255.1_genomic.faa	GCA_029561105.1_ASM2956110v1_genomic.faa	71.4124	3691	3617	1713	0.468801	0.4	0.5
116591627	756855837	GCF_006385255.1_genomic.faa	GCA_029946065.1_genomic.faa	72.0617	3691	3246	1897	0.546922	0.4	0.5
116591627	877439392	GCF_006385255.1_genomic.faa	GCA_029959295.1_genomic.faa	80.3156	3691	4280	2355	0.590892	0.4	0.5
116591627	871890288	GCF_006385255.1_genomic.faa	GCA_035286325.1_genomic.faa	72.1233	3691	2741	1728	0.537313	0.4	0.5
116591627	646000750	GCF_006385255.1_genomic.faa	GCA_036386895.1_genomic.faa	71.2357	3691	2744	1754	0.545144	0.4	0.5
116591627	171012786	GCF_006385255.1_genomic.faa	GCA_036399435.1_genomic.faa	70.5544	3691	2638	1618	0.511297	0.4	0.5
116591627	248030581	GCF_006385255.1_genomic.faa	GCA_036399795.1_genomic.faa	70.928	3691	2744	1721	0.534887	0.4	0.5
116591627	441292525	GCF_006385255.1_genomic.faa	GCA_038234025.1_genomic.faa	67.9006	3691	2741	1507	0.468595	0.4	0.5
116591627	375316568	GCF_006385255.1_genomic.faa	GCA_038242935.1_genomic.faa	67.8381	3691	2772	1383	0.427975	0.4	0.5
116591627	756124310	GCF_006385255.1_genomic.faa	GCA_934636265.1_genomic.faa	68.1379	3691	1428	963	0.376245	0.4	0.5
116591627	283838684	GCF_006385255.1_genomic.faa	GCF_000419685.1_genomic.faa	71.1134	3691	2778	1783	0.551244	0.4	0.5
116591627	153359463	GCF_006385255.1_genomic.faa	GCF_000425485.1_genomic.faa	70.9611	3691	3429	1824	0.51236	0.4	0.5
116591627	97145962	GCF_006385255.1_genomic.faa	GCF_002251775.1_genomic.faa	66.1943	3691	2981	1537	0.460731	0.4	0.5
116591627	290408825	GCF_006385255.1_genomic.faa	GCF_003055625.1_genomic.faa	70.8266	3691	3001	1830	0.546922	0.4	0.5
116591627	935037043	GCF_006385255.1_genomic.faa	GCF_003076475.1_genomic.faa	72.6077	3691	3824	2143	0.570326	0.4	0.5
116591627	263046229	GCF_006385255.1_genomic.faa	GCF_003865365.1_genomic.faa	80.2052	3691	3137	2119	0.62068	0.4	0.5
116591627	336413169	GCF_006385255.1_genomic.faa	GCF_004211145.1_genomic.faa	69.3306	3691	3559	1918	0.529103	0.4	0.5
116591627	545496618	GCF_006385255.1_genomic.faa	GCF_004295795.1_genomic.faa	68.8367	3691	3859	1980	0.524503	0.4	0.5
116591627	81006761	GCF_006385255.1_genomic.faa	GCF_007992475.1_ASM799247v1_genomic.faa	72.0089	3691	3617	1970	0.539135	0.4	0.5
116591627	598716310	GCF_006385255.1_genomic.faa	GCF_009915155.1_genomic.faa	75.9385	3691	2598	1955	0.62172	0.4	0.5
116591627	593944087	GCF_006385255.1_genomic.faa	GCF_012911565.1_genomic.faa	68.3506	3691	3347	1869	0.531117	0.4	0.5
116591627	664044177	GCF_006385255.1_genomic.faa	GCF_022532105.1_genomic.faa	67.8624	3691	3009	1736	0.518209	0.4	0.5
116591627	493225111	GCF_006385255.1_genomic.faa	GCF_027482365.1_ASM2748236v1_genomic.faa	70.6944	3691	3604	1881	0.515696	0.4	0.5
116591627	362730237	GCF_006385255.1_genomic.faa	GCF_033547075.1_genomic.faa	68.993	3691	2788	1621	0.500386	0.4	0.5
116591627	501232955	GCF_006385255.1_genomic.faa	GCF_937867925.1_SRR5625862_bin.18_CONCOCT_v1.1_MAG_genomic.faa	92.0393	3691	3864	2922	0.773527	0.4	0.5
116591627	126901651	GCF_006385255.1_genomic.faa	GCF_943913405.1_genomic.faa	80.6118	3691	3438	2267	0.635994	0.4	0.5
116591627	782457789	GCF_006385255.1_genomic.faa	SRR24124297_bin.1.faa	70.4719	3691	2516	1645	0.530047	0.4	0.5
116591627	728695772	GCF_006385255.1_genomic.faa	SRR24124299_bin.22.faa	70.6599	3691	2426	1659	0.542423	0.4	0.5
776730387	887834794	GCF_013366395.1_ASM1336639v1_genomic.faa	GCA_002483285.1_genomic.faa	70.0241	3591	3086	1963	0.587989	0.4	0.5
776730387	999007284	GCF_013366395.1_ASM1336639v1_genomic.faa	GCA_005792865.1_genomic.faa	67.6681	3591	1898	1267	0.461651	0.4	0.5
776730387	660467564	GCF_013366395.1_ASM1336639v1_genomic.faa	GCA_023390775.1_genomic.faa	68.6916	3591	2391	1762	0.589101	0.4	0.5
776730387	326324759	GCF_013366395.1_ASM1336639v1_genomic.faa	GCA_023427845.1_genomic.faa	70.9614	3591	2364	1691	0.567926	0.4	0.5
776730387	708088252	GCF_013366395.1_ASM1336639v1_genomic.faa	GCA_023437705.1_ASM2343770v1_genomic.faa	70.5517	3591	2778	1917	0.601978	0.4	0.5
776730387	340057970	GCF_013366395.1_ASM1336639v1_genomic.faa	GCA_027483785.1_genomic.faa	65.4884	3591	2581	1295	0.419637	0.4	0.5
776730387	560743122	GCF_013366395.1_ASM1336639v1_genomic.faa	GCA_035298445.1_genomic.faa	68.2424	3591	3004	1677	0.508567	0.4	0.5
776730387	280011758	GCF_013366395.1_ASM1336639v1_genomic.faa	GCA_035317805.1_genomic.faa	71.2805	3591	2974	1883	0.573648	0.4	0.5
776730387	876357487	GCF_013366395.1_ASM1336639v1_genomic.faa	GCA_036388535.1_genomic.faa	70.5489	3591	2838	1881	0.585161	0.4	0.5
776730387	792371184	GCF_013366395.1_ASM1336639v1_genomic.faa	GCA_038243675.1_genomic.faa	67.0172	3591	2747	1430	0.451246	0.4	0.5
776730387	336230949	GCF_013366395.1_ASM1336639v1_genomic.faa	GCA_039592825.1_genomic.faa	80.4785	3591	2652	1618	0.518341	0.4	0.5
776730387	522381035	GCF_013366395.1_ASM1336639v1_genomic.faa	GCF_000422705.1_genomic.faa	69.9233	3591	3482	1996	0.5644	0.4	0.5
776730387	503016295	GCF_013366395.1_ASM1336639v1_genomic.faa	GCF_003097535.1_genomic.faa	69.973	3591	2982	1961	0.596683	0.4	0.5
776730387	116591627	GCF_013366395.1_ASM1336639v1_genomic.faa	GCF_006385255.1_genomic.faa	69.5374	3591	3691	2000	0.5493	0.4	0.5
776730387	776730387	GCF_013366395.1_ASM1336639v1_genomic.faa	GCF_013366395.1_ASM1336639v1_genomic.faa	100	3591	3591	3590	0.999722	0.4	0.5
776730387	377856342	GCF_013366395.1_ASM1336639v1_genomic.faa	GCF_014748335.1_genomic.faa	81.0683	3591	3316	2584	0.748226	0.4	0.5
776730387	872649273	GCF_013366395.1_ASM1336639v1_genomic.faa	GCF_025947265.1_ASM2594726v1_genomic.faa	69.6047	3591	3504	2071	0.583791	0.4	0.5
776730387	82953720	GCF_013366395.1_ASM1336639v1_genomic.faa	GCF_027490375.1_genomic.faa	65.692	3591	2999	1606	0.487405	0.4	0.5
776730387	279736227	GCF_013366395.1_ASM1336639v1_genomic.faa	GCF_030540765.1_ASM3054076v1_genomic_w.faa	62.3594	3591	4863	1438	0.340194	0.4	0.5
776730387	144140467	GCF_013366395.1_ASM1336639v1_genomic.faa	GCF_030766725.1_genomic.faa	68.4495	3591	3599	1800	0.500695	0.4	0.5
776730387	925050070	GCF_013366395.1_ASM1336639v1_genomic.faa	GCF_031456785.1_genomic.faa	70.1564	3591	3647	1976	0.546007	0.4	0.5
776730387	236673808	GCF_013366395.1_ASM1336639v1_genomic.faa	GCF_041262125.1_genomic.faa	69.5347	3591	3300	1983	0.575533	0.4	0.5
776730387	614071928	GCF_013366395.1_ASM1336639v1_genomic.faa	GCF_900101895.1_genomic.faa	70.8491	3591	3256	2055	0.600263	0.4	0.5
776730387	647357450	GCF_013366395.1_ASM1336639v1_genomic.faa	SRR24124298_bin.7.faa	70.3535	3591	2575	1855	0.601687	0.4	0.5
776730387	986224433	GCF_013366395.1_ASM1336639v1_genomic.faa	GCA_015234525.1_genomic.faa	69.5437	3591	2424	1696	0.563924	0.4	0.5
776730387	90667283	GCF_013366395.1_ASM1336639v1_genomic.faa	GCA_015478765.1_genomic.faa	69.6315	3591	2547	1704	0.55523	0.4	0.5
776730387	425648790	GCF_013366395.1_ASM1336639v1_genomic.faa	GCA_023386585.1_genomic.faa	69.7214	3591	2547	1845	0.601173	0.4	0.5
776730387	357123121	GCF_013366395.1_ASM1336639v1_genomic.faa	GCA_023387965.1_genomic.faa	69.0836	3591	2623	1615	0.519794	0.4	0.5
776730387	705955123	GCF_013366395.1_ASM1336639v1_genomic.faa	GCA_023393485.1_genomic.faa	69.851	3591	2146	1334	0.465051	0.4	0.5
776730387	36237534	GCF_013366395.1_ASM1336639v1_genomic.faa	GCA_023437485.1_genomic.faa	68.6038	3591	2306	1620	0.549432	0.4	0.5
776730387	606915454	GCF_013366395.1_ASM1336639v1_genomic.faa	GCA_027484465.1_ASM2748446v1_genomic.faa	68.2442	3591	4500	1832	0.452849	0.4	0.5
776730387	892760692	GCF_013366395.1_ASM1336639v1_genomic.faa	GCA_029561105.1_ASM2956110v1_genomic.faa	70.6251	3591	3617	1884	0.522752	0.4	0.5
776730387	756855837	GCF_013366395.1_ASM1336639v1_genomic.faa	GCA_029946065.1_genomic.faa	70.0381	3591	3246	1951	0.570718	0.4	0.5
776730387	877439392	GCF_013366395.1_ASM1336639v1_genomic.faa	GCA_029959295.1_genomic.faa	69.0237	3591	4280	2071	0.526236	0.4	0.5
776730387	871890288	GCF_013366395.1_ASM1336639v1_genomic.faa	GCA_035286325.1_genomic.faa	71.2285	3591	2741	1896	0.598863	0.4	0.5
776730387	646000750	GCF_013366395.1_ASM1336639v1_genomic.faa	GCA_036386895.1_genomic.faa	70.9909	3591	2744	1916	0.604893	0.4	0.5
776730387	171012786	GCF_013366395.1_ASM1336639v1_genomic.faa	GCA_036399435.1_genomic.faa	69.7505	3591	2638	1746	0.560604	0.4	0.5
776730387	248030581	GCF_013366395.1_ASM1336639v1_genomic.faa	GCA_036399795.1_genomic.faa	70.1431	3591	2744	1942	0.613102	0.4	0.5
776730387	441292525	GCF_013366395.1_ASM1336639v1_genomic.faa	GCA_038234025.1_genomic.faa	67.5979	3591	2741	1659	0.524005	0.4	0.5
776730387	375316568	GCF_013366395.1_ASM1336639v1_genomic.faa	GCA_038242935.1_genomic.faa	66.8243	3591	2772	1360	0.427471	0.4	0.5
776730387	756124310	GCF_013366395.1_ASM1336639v1_genomic.faa	GCA_934636265.1_genomic.faa	68.6659	3591	1428	1043	0.415621	0.4	0.5
776730387	283838684	GCF_013366395.1_ASM1336639v1_genomic.faa	GCF_000419685.1_genomic.faa	68.5982	3591	2778	1712	0.537604	0.4	0.5
776730387	153359463	GCF_013366395.1_ASM1336639v1_genomic.faa	GCF_000425485.1_genomic.faa	67.8975	3591	3429	1771	0.504558	0.4	0.5
776730387	97145962	GCF_013366395.1_ASM1336639v1_genomic.faa	GCF_002251775.1_genomic.faa	65.8063	3591	2981	1584	0.482045	0.4	0.5
776730387	290408825	GCF_013366395.1_ASM1336639v1_genomic.faa	GCF_003055625.1_genomic.faa	69.7835	3591	3001	1915	0.581007	0.4	0.5
776730387	935037043	GCF_013366395.1_ASM1336639v1_genomic.faa	GCF_003076475.1_genomic.faa	68.6562	3591	3824	1897	0.511666	0.4	0.5
776730387	263046229	GCF_013366395.1_ASM1336639v1_genomic.faa	GCF_003865365.1_genomic.faa	69.4273	3591	3137	1874	0.557075	0.4	0.5
776730387	336413169	GCF_013366395.1_ASM1336639v1_genomic.faa	GCF_004211145.1_genomic.faa	78.2248	3591	3559	2528	0.707133	0.4	0.5
776730387	545496618	GCF_013366395.1_ASM1336639v1_genomic.faa	GCF_004295795.1_genomic.faa	80.4207	3591	3859	2685	0.720805	0.4	0.5
776730387	81006761	GCF_013366395.1_ASM1336639v1_genomic.faa	GCF_007992475.1_ASM799247v1_genomic.faa	70.9631	3591	3617	2170	0.602109	0.4	0.5
776730387	598716310	GCF_013366395.1_ASM1336639v1_genomic.faa	GCF_009915155.1_genomic.faa	69.0844	3591	2598	1720	0.555825	0.4	0.5
776730387	593944087	GCF_013366395.1_ASM1336639v1_genomic.faa	GCF_012911565.1_genomic.faa	72.6833	3591	3347	2283	0.658115	0.4	0.5
776730387	664044177	GCF_013366395.1_ASM1336639v1_genomic.faa	GCF_022532105.1_genomic.faa	68.2546	3591	3009	1881	0.57	0.4	0.5
776730387	493225111	GCF_013366395.1_ASM1336639v1_genomic.faa	GCF_027482365.1_ASM2748236v1_genomic.faa	69.7538	3591	3604	1961	0.545101	0.4	0.5
776730387	362730237	GCF_013366395.1_ASM1336639v1_genomic.faa	GCF_033547075.1_genomic.faa	67.5921	3591	2788	1601	0.50196	0.4	0.5
776730387	501232955	GCF_013366395.1_ASM1336639v1_genomic.faa	GCF_937867925.1_SRR5625862_bin.18_CONCOCT_v1.1_MAG_genomic.faa	69.6568	3591	3864	2018	0.541382	0.4	0.5
776730387	126901651	GCF_013366395.1_ASM1336639v1_genomic.faa	GCF_943913405.1_genomic.faa	69.3694	3591	3438	1988	0.565657	0.4	0.5
776730387	782457789	GCF_013366395.1_ASM1336639v1_genomic.faa	SRR24124297_bin.1.faa	70.2714	3591	2516	1823	0.59702	0.4	0.5
776730387	728695772	GCF_013366395.1_ASM1336639v1_genomic.faa	SRR24124299_bin.22.faa	70.3728	3591	2426	1843	0.612598	0.4	0.5
377856342	887834794	GCF_014748335.1_genomic.faa	GCA_002483285.1_genomic.faa	69.4627	3316	3086	1897	0.592627	0.4	0.5
377856342	999007284	GCF_014748335.1_genomic.faa	GCA_005792865.1_genomic.faa	67.6915	3316	1898	1241	0.476026	0.4	0.5
377856342	660467564	GCF_014748335.1_genomic.faa	GCA_023390775.1_genomic.faa	68.4941	3316	2391	1731	0.606623	0.4	0.5
377856342	326324759	GCF_014748335.1_genomic.faa	GCA_023427845.1_genomic.faa	70.209	3316	2364	1695	0.596831	0.4	0.5
377856342	708088252	GCF_014748335.1_genomic.faa	GCA_023437705.1_ASM2343770v1_genomic.faa	70.1511	3316	2778	1904	0.624877	0.4	0.5
377856342	340057970	GCF_014748335.1_genomic.faa	GCA_027483785.1_genomic.faa	65.2843	3316	2581	1255	0.42564	0.4	0.5
377856342	560743122	GCF_014748335.1_genomic.faa	GCA_035298445.1_genomic.faa	68.2624	3316	3004	1615	0.511076	0.4	0.5
377856342	280011758	GCF_014748335.1_genomic.faa	GCA_035317805.1_genomic.faa	70.7358	3316	2974	1780	0.565978	0.4	0.5
377856342	876357487	GCF_014748335.1_genomic.faa	GCA_036388535.1_genomic.faa	70.1348	3316	2838	1850	0.601235	0.4	0.5
377856342	792371184	GCF_014748335.1_genomic.faa	GCA_038243675.1_genomic.faa	66.5031	3316	2747	1456	0.48029	0.4	0.5
377856342	336230949	GCF_014748335.1_genomic.faa	GCA_039592825.1_genomic.faa	79.4797	3316	2652	1583	0.530496	0.4	0.5
377856342	522381035	GCF_014748335.1_genomic.faa	GCF_000422705.1_genomic.faa	69.4321	3316	3482	1943	0.571639	0.4	0.5
377856342	503016295	GCF_014748335.1_genomic.faa	GCF_003097535.1_genomic.faa	69.3158	3316	2982	1872	0.594474	0.4	0.5
377856342	116591627	GCF_014748335.1_genomic.faa	GCF_006385255.1_genomic.faa	68.995	3316	3691	1917	0.547167	0.4	0.5
377856342	776730387	GCF_014748335.1_genomic.faa	GCF_013366395.1_ASM1336639v1_genomic.faa	81.0683	3316	3591	2584	0.748226	0.4	0.5
377856342	377856342	GCF_014748335.1_genomic.faa	GCF_014748335.1_genomic.faa	100	3316	3316	3305	0.996683	0.4	0.5
377856342	872649273	GCF_014748335.1_genomic.faa	GCF_025947265.1_ASM2594726v1_genomic.faa	68.9767	3316	3504	1962	0.575367	0.4	0.5
377856342	82953720	GCF_014748335.1_genomic.faa	GCF_027490375.1_genomic.faa	65.5012	3316	2999	1570	0.497229	0.4	0.5
377856342	279736227	GCF_014748335.1_genomic.faa	GCF_030540765.1_ASM3054076v1_genomic_w.faa	62.1529	3316	4863	1393	0.340628	0.4	0.5
377856342	144140467	GCF_014748335.1_genomic.faa	GCF_030766725.1_genomic.faa	67.9245	3316	3599	1772	0.512509	0.4	0.5
377856342	925050070	GCF_014748335.1_genomic.faa	GCF_031456785.1_genomic.faa	69.6485	3316	3647	1949	0.559816	0.4	0.5
377856342	236673808	GCF_014748335.1_genomic.faa	GCF_041262125.1_genomic.faa	68.9676	3316	3300	1920	0.580411	0.4	0.5
377856342	614071928	GCF_014748335.1_genomic.faa	GCF_900101895.1_genomic.faa	70.2896	3316	3256	1997	0.60773	0.4	0.5
377856342	647357450	GCF_014748335.1_genomic.faa	SRR24124298_bin.7.faa	69.8753	3316	2575	1803	0.61212	0.4	0.5
377856342	986224433	GCF_014748335.1_genomic.faa	GCA_015234525.1_genomic.faa	69.0871	3316	2424	1724	0.600697	0.4	0.5
377856342	90667283	GCF_014748335.1_genomic.faa	GCA_015478765.1_genomic.faa	69.3941	3316	2547	1691	0.576838	0.4	0.5
377856342	425648790	GCF_014748335.1_genomic.faa	GCA_023386585.1_genomic.faa	69.2034	3316	2547	1805	0.615726	0.4	0.5
377856342	357123121	GCF_014748335.1_genomic.faa	GCA_023387965.1_genomic.faa	68.5489	3316	2623	1623	0.546557	0.4	0.5
377856342	705955123	GCF_014748335.1_genomic.faa	GCA_023393485.1_genomic.faa	69.1752	3316	2146	1307	0.478579	0.4	0.5
377856342	36237534	GCF_014748335.1_genomic.faa	GCA_023437485.1_genomic.faa	68.1502	3316	2306	1625	0.578086	0.4	0.5
377856342	606915454	GCF_014748335.1_genomic.faa	GCA_027484465.1_ASM2748446v1_genomic.faa	68.1582	3316	4500	1761	0.450614	0.4	0.5
377856342	892760692	GCF_014748335.1_genomic.faa	GCA_029561105.1_ASM2956110v1_genomic.faa	69.7964	3316	3617	1834	0.529064	0.4	0.5
377856342	756855837	GCF_014748335.1_genomic.faa	GCA_029946065.1_genomic.faa	69.4858	3316	3246	1860	0.5669	0.4	0.5
377856342	877439392	GCF_014748335.1_genomic.faa	GCA_029959295.1_genomic.faa	68.822	3316	4280	1957	0.515271	0.4	0.5
377856342	871890288	GCF_014748335.1_genomic.faa	GCA_035286325.1_genomic.faa	70.572	3316	2741	1809	0.597325	0.4	0.5
377856342	646000750	GCF_014748335.1_genomic.faa	GCA_036386895.1_genomic.faa	70.3002	3316	2744	1894	0.625083	0.4	0.5
377856342	171012786	GCF_014748335.1_genomic.faa	GCA_036399435.1_genomic.faa	69.39	3316	2638	1732	0.581794	0.4	0.5
377856342	248030581	GCF_014748335.1_genomic.faa	GCA_036399795.1_genomic.faa	69.6947	3316	2744	1904	0.628383	0.4	0.5
377856342	441292525	GCF_014748335.1_genomic.faa	GCA_038234025.1_genomic.faa	67.0018	3316	2741	1668	0.550768	0.4	0.5
377856342	375316568	GCF_014748335.1_genomic.faa	GCA_038242935.1_genomic.faa	66.595	3316	2772	1359	0.446452	0.4	0.5
377856342	756124310	GCF_014748335.1_genomic.faa	GCA_934636265.1_genomic.faa	68.2937	3316	1428	1040	0.438449	0.4	0.5
377856342	283838684	GCF_014748335.1_genomic.faa	GCF_000419685.1_genomic.faa	68.2894	3316	2778	1689	0.554316	0.4	0.5
377856342	153359463	GCF_014748335.1_genomic.faa	GCF_000425485.1_genomic.faa	67.861	3316	3429	1731	0.513269	0.4	0.5
377856342	97145962	GCF_014748335.1_genomic.faa	GCF_002251775.1_genomic.faa	65.7262	3316	2981	1549	0.49198	0.4	0.5
377856342	290408825	GCF_014748335.1_genomic.faa	GCF_003055625.1_genomic.faa	69.1618	3316	3001	1864	0.590154	0.4	0.5
377856342	935037043	GCF_014748335.1_genomic.faa	GCF_003076475.1_genomic.faa	68.2271	3316	3824	1869	0.523529	0.4	0.5
377856342	263046229	GCF_014748335.1_genomic.faa	GCF_003865365.1_genomic.faa	68.992	3316	3137	1857	0.575546	0.4	0.5
377856342	336413169	GCF_014748335.1_genomic.faa	GCF_004211145.1_genomic.faa	76.6603	3316	3559	2478	0.720873	0.4	0.5
377856342	545496618	GCF_014748335.1_genomic.faa	GCF_004295795.1_genomic.faa	79.8739	3316	3859	2648	0.738118	0.4	0.5
377856342	81006761	GCF_014748335.1_genomic.faa	GCF_007992475.1_ASM799247v1_genomic.faa	70.3098	3316	3617	2112	0.60926	0.4	0.5
377856342	598716310	GCF_014748335.1_genomic.faa	GCF_009915155.1_genomic.faa	68.6604	3316	2598	1699	0.574569	0.4	0.5
377856342	593944087	GCF_014748335.1_genomic.faa	GCF_012911565.1_genomic.faa	72.1495	3316	3347	2174	0.652559	0.4	0.5
377856342	664044177	GCF_014748335.1_genomic.faa	GCF_022532105.1_genomic.faa	68.2034	3316	3009	1812	0.572964	0.4	0.5
377856342	493225111	GCF_014748335.1_genomic.faa	GCF_027482365.1_ASM2748236v1_genomic.faa	69.187	3316	3604	1892	0.546821	0.4	0.5
377856342	362730237	GCF_014748335.1_genomic.faa	GCF_033547075.1_genomic.faa	67.3686	3316	2788	1592	0.521625	0.4	0.5
377856342	501232955	GCF_014748335.1_genomic.faa	GCF_937867925.1_SRR5625862_bin.18_CONCOCT_v1.1_MAG_genomic.faa	68.8081	3316	3864	1961	0.54624	0.4	0.5
377856342	126901651	GCF_014748335.1_genomic.faa	GCF_943913405.1_genomic.faa	69.0468	3316	3438	1910	0.565591	0.4	0.5
377856342	782457789	GCF_014748335.1_genomic.faa	SRR24124297_bin.1.faa	69.8046	3316	2516	1768	0.60631	0.4	0.5
377856342	728695772	GCF_014748335.1_genomic.faa	SRR24124299_bin.22.faa	69.918	3316	2426	1786	0.622083	0.4	0.5
872649273	887834794	GCF_025947265.1_ASM2594726v1_genomic.faa	GCA_002483285.1_genomic.faa	71.3863	3504	3086	1792	0.543854	0.4	0.5
872649273	999007284	GCF_025947265.1_ASM2594726v1_genomic.faa	GCA_005792865.1_genomic.faa	67.7558	3504	1898	1153	0.426879	0.4	0.5
872649273	660467564	GCF_025947265.1_ASM2594726v1_genomic.faa	GCA_023390775.1_genomic.faa	68.7523	3504	2391	1620	0.549618	0.4	0.5
872649273	326324759	GCF_025947265.1_ASM2594726v1_genomic.faa	GCA_023427845.1_genomic.faa	71.7143	3504	2364	1582	0.539196	0.4	0.5
872649273	708088252	GCF_025947265.1_ASM2594726v1_genomic.faa	GCA_023437705.1_ASM2343770v1_genomic.faa	70.5943	3504	2778	1742	0.5546	0.4	0.5
872649273	340057970	GCF_025947265.1_ASM2594726v1_genomic.faa	GCA_027483785.1_genomic.faa	65.7113	3504	2581	1267	0.416434	0.4	0.5
872649273	560743122	GCF_025947265.1_ASM2594726v1_genomic.faa	GCA_035298445.1_genomic.faa	67.9693	3504	3004	1562	0.480025	0.4	0.5
872649273	280011758	GCF_025947265.1_ASM2594726v1_genomic.faa	GCA_035317805.1_genomic.faa	72.8655	3504	2974	1697	0.523927	0.4	0.5
872649273	876357487	GCF_025947265.1_ASM2594726v1_genomic.faa	GCA_036388535.1_genomic.faa	71.5419	3504	2838	1770	0.558184	0.4	0.5
872649273	792371184	GCF_025947265.1_ASM2594726v1_genomic.faa	GCA_038243675.1_genomic.faa	68.5061	3504	2747	1478	0.472884	0.4	0.5
872649273	336230949	GCF_025947265.1_ASM2594726v1_genomic.faa	GCA_039592825.1_genomic.faa	68.6167	3504	2652	1235	0.401235	0.4	0.5
872649273	522381035	GCF_025947265.1_ASM2594726v1_genomic.faa	GCF_000422705.1_genomic.faa	74.423	3504	3482	2100	0.601202	0.4	0.5
872649273	503016295	GCF_025947265.1_ASM2594726v1_genomic.faa	GCF_003097535.1_genomic.faa	71.238	3504	2982	1886	0.58156	0.4	0.5
872649273	116591627	GCF_025947265.1_ASM2594726v1_genomic.faa	GCF_006385255.1_genomic.faa	87.1006	3504	3691	2771	0.770257	0.4	0.5
872649273	776730387	GCF_025947265.1_ASM2594726v1_genomic.faa	GCF_013366395.1_ASM1336639v1_genomic.faa	69.6047	3504	3591	2071	0.583791	0.4	0.5
872649273	377856342	GCF_025947265.1_ASM2594726v1_genomic.faa	GCF_014748335.1_genomic.faa	68.9767	3504	3316	1962	0.575367	0.4	0.5
872649273	872649273	GCF_025947265.1_ASM2594726v1_genomic.faa	GCF_025947265.1_ASM2594726v1_genomic.faa	100	3504	3504	3496	0.997717	0.4	0.5
872649273	82953720	GCF_025947265.1_ASM2594726v1_genomic.faa	GCF_027490375.1_genomic.faa	66.3019	3504	2999	1561	0.480086	0.4	0.5
872649273	279736227	GCF_025947265.1_ASM2594726v1_genomic.faa	GCF_030540765.1_ASM3054076v1_genomic_w.faa	63.5511	3504	4863	1472	0.351858	0.4	0.5
872649273	144140467	GCF_025947265.1_ASM2594726v1_genomic.faa	GCF_030766725.1_genomic.faa	72.1876	3504	3599	2044	0.575531	0.4	0.5
872649273	925050070	GCF_025947265.1_ASM2594726v1_genomic.faa	GCF_031456785.1_genomic.faa	74.6048	3504	3647	2018	0.564397	0.4	0.5
872649273	236673808	GCF_025947265.1_ASM2594726v1_genomic.faa	GCF_041262125.1_genomic.faa	87.4607	3504	3300	2689	0.790417	0.4	0.5
872649273	614071928	GCF_025947265.1_ASM2594726v1_genomic.faa	GCF_900101895.1_genomic.faa	70.9581	3504	3256	1851	0.547633	0.4	0.5
872649273	647357450	GCF_025947265.1_ASM2594726v1_genomic.faa	SRR24124298_bin.7.faa	70.672	3504	2575	1700	0.559303	0.4	0.5
872649273	986224433	GCF_025947265.1_ASM2594726v1_genomic.faa	GCA_015234525.1_genomic.faa	70.4053	3504	2424	1649	0.556343	0.4	0.5
872649273	90667283	GCF_025947265.1_ASM2594726v1_genomic.faa	GCA_015478765.1_genomic.faa	70.4504	3504	2547	1594	0.526855	0.4	0.5
872649273	425648790	GCF_025947265.1_ASM2594726v1_genomic.faa	GCA_023386585.1_genomic.faa	70.3911	3504	2547	1667	0.550983	0.4	0.5
872649273	357123121	GCF_025947265.1_ASM2594726v1_genomic.faa	GCA_023387965.1_genomic.faa	76.4001	3504	2623	1838	0.599967	0.4	0.5
872649273	705955123	GCF_025947265.1_ASM2594726v1_genomic.faa	GCA_023393485.1_genomic.faa	70.1269	3504	2146	1216	0.430442	0.4	0.5
872649273	36237534	GCF_025947265.1_ASM2594726v1_genomic.faa	GCA_023437485.1_genomic.faa	68.512	3504	2306	1525	0.524957	0.4	0.5
872649273	606915454	GCF_025947265.1_ASM2594726v1_genomic.faa	GCA_027484465.1_ASM2748446v1_genomic.faa	67.9754	3504	4500	1716	0.428786	0.4	0.5
872649273	892760692	GCF_025947265.1_ASM2594726v1_genomic.faa	GCA_029561105.1_ASM2956110v1_genomic.faa	71.8449	3504	3617	1716	0.481955	0.4	0.5
872649273	756855837	GCF_025947265.1_ASM2594726v1_genomic.faa	GCA_029946065.1_genomic.faa	72.347	3504	3246	1909	0.56563	0.4	0.5
872649273	877439392	GCF_025947265.1_ASM2594726v1_genomic.faa	GCA_029959295.1_genomic.faa	81.0913	3504	4280	2420	0.621788	0.4	0.5
872649273	871890288	GCF_025947265.1_ASM2594726v1_genomic.faa	GCA_035286325.1_genomic.faa	72.7478	3504	2741	1738	0.556605	0.4	0.5
872649273	646000750	GCF_025947265.1_ASM2594726v1_genomic.faa	GCA_036386895.1_genomic.faa	71.6583	3504	2744	1767	0.565621	0.4	0.5
872649273	171012786	GCF_025947265.1_ASM2594726v1_genomic.faa	GCA_036399435.1_genomic.faa	70.8209	3504	2638	1644	0.535331	0.4	0.5
872649273	248030581	GCF_025947265.1_ASM2594726v1_genomic.faa	GCA_036399795.1_genomic.faa	71.2561	3504	2744	1737	0.556018	0.4	0.5
872649273	441292525	GCF_025947265.1_ASM2594726v1_genomic.faa	GCA_038234025.1_genomic.faa	68.2013	3504	2741	1515	0.485188	0.4	0.5
872649273	375316568	GCF_025947265.1_ASM2594726v1_genomic.faa	GCA_038242935.1_genomic.faa	68.4563	3504	2772	1380	0.439771	0.4	0.5
872649273	756124310	GCF_025947265.1_ASM2594726v1_genomic.faa	GCA_934636265.1_genomic.faa	68.06	3504	1428	983	0.398621	0.4	0.5
872649273	283838684	GCF_025947265.1_ASM2594726v1_genomic.faa	GCF_000419685.1_genomic.faa	71.5656	3504	2778	1788	0.569245	0.4	0.5
872649273	153359463	GCF_025947265.1_ASM2594726v1_genomic.faa	GCF_000425485.1_genomic.faa	71.2592	3504	3429	1832	0.528487	0.4	0.5
872649273	97145962	GCF_025947265.1_ASM2594726v1_genomic.faa	GCF_002251775.1_genomic.faa	66.5437	3504	2981	1531	0.472167	0.4	0.5
872649273	290408825	GCF_025947265.1_ASM2594726v1_genomic.faa	GCF_003055625.1_genomic.faa	70.8739	3504	3001	1853	0.569716	0.4	0.5
872649273	935037043	GCF_025947265.1_ASM2594726v1_genomic.faa	GCF_003076475.1_genomic.faa	73.0461	3504	3824	2142	0.584607	0.4	0.5
872649273	263046229	GCF_025947265.1_ASM2594726v1_genomic.faa	GCF_003865365.1_genomic.faa	81.7742	3504	3137	2101	0.632736	0.4	0.5
872649273	336413169	GCF_025947265.1_ASM2594726v1_genomic.faa	GCF_004211145.1_genomic.faa	69.5109	3504	3559	1957	0.554155	0.4	0.5
872649273	545496618	GCF_025947265.1_ASM2594726v1_genomic.faa	GCF_004295795.1_genomic.faa	68.695	3504	3859	2050	0.556838	0.4	0.5
872649273	81006761	GCF_025947265.1_ASM2594726v1_genomic.faa	GCF_007992475.1_ASM799247v1_genomic.faa	72.3873	3504	3617	2022	0.567898	0.4	0.5
872649273	598716310	GCF_025947265.1_ASM2594726v1_genomic.faa	GCF_009915155.1_genomic.faa	76.2063	3504	2598	1952	0.63979	0.4	0.5
872649273	593944087	GCF_025947265.1_ASM2594726v1_genomic.faa	GCF_012911565.1_genomic.faa	68.5101	3504	3347	1903	0.555539	0.4	0.5
872649273	664044177	GCF_025947265.1_ASM2594726v1_genomic.faa	GCF_022532105.1_genomic.faa	67.9438	3504	3009	1756	0.539229	0.4	0.5
872649273	493225111	GCF_025947265.1_ASM2594726v1_genomic.faa	GCF_027482365.1_ASM2748236v1_genomic.faa	70.9559	3504	3604	1896	0.533483	0.4	0.5
872649273	362730237	GCF_025947265.1_ASM2594726v1_genomic.faa	GCF_033547075.1_genomic.faa	69.3002	3504	2788	1632	0.518754	0.4	0.5
872649273	501232955	GCF_025947265.1_ASM2594726v1_genomic.faa	GCF_937867925.1_SRR5625862_bin.18_CONCOCT_v1.1_MAG_genomic.faa	86.9905	3504	3864	2715	0.736971	0.4	0.5
872649273	126901651	GCF_025947265.1_ASM2594726v1_genomic.faa	GCF_943913405.1_genomic.faa	81.8512	3504	3438	2344	0.67531	0.4	0.5
872649273	782457789	GCF_025947265.1_ASM2594726v1_genomic.faa	SRR24124297_bin.1.faa	70.5511	3504	2516	1666	0.553488	0.4	0.5
872649273	728695772	GCF_025947265.1_ASM2594726v1_genomic.faa	SRR24124299_bin.22.faa	70.7183	3504	2426	1684	0.56796	0.4	0.5
82953720	887834794	GCF_027490375.1_genomic.faa	GCA_002483285.1_genomic.faa	66.2004	2999	3086	1565	0.51438	0.4	0.5
82953720	999007284	GCF_027490375.1_genomic.faa	GCA_005792865.1_genomic.faa	64.8642	2999	1898	1011	0.412906	0.4	0.5
82953720	660467564	GCF_027490375.1_genomic.faa	GCA_023390775.1_genomic.faa	65.9783	2999	2391	1432	0.531354	0.4	0.5
82953720	326324759	GCF_027490375.1_genomic.faa	GCA_023427845.1_genomic.faa	66.2399	2999	2364	1360	0.507179	0.4	0.5
82953720	708088252	GCF_027490375.1_genomic.faa	GCA_023437705.1_ASM2343770v1_genomic.faa	66.3003	2999	2778	1478	0.511684	0.4	0.5
82953720	340057970	GCF_027490375.1_genomic.faa	GCA_027483785.1_genomic.faa	93.7307	2999	2581	1886	0.675986	0.4	0.5
82953720	560743122	GCF_027490375.1_genomic.faa	GCA_035298445.1_genomic.faa	66.0518	2999	3004	1515	0.504748	0.4	0.5
82953720	280011758	GCF_027490375.1_genomic.faa	GCA_035317805.1_genomic.faa	66.6299	2999	2974	1400	0.468776	0.4	0.5
82953720	876357487	GCF_027490375.1_genomic.faa	GCA_036388535.1_genomic.faa	66.0569	2999	2838	1469	0.503341	0.4	0.5
82953720	792371184	GCF_027490375.1_genomic.faa	GCA_038243675.1_genomic.faa	63.9345	2999	2747	1274	0.443439	0.4	0.5
82953720	336230949	GCF_027490375.1_genomic.faa	GCA_039592825.1_genomic.faa	64.8219	2999	2652	964	0.341179	0.4	0.5
82953720	522381035	GCF_027490375.1_genomic.faa	GCF_000422705.1_genomic.faa	66.7062	2999	3482	1687	0.520599	0.4	0.5
82953720	503016295	GCF_027490375.1_genomic.faa	GCF_003097535.1_genomic.faa	66.659	2999	2982	1669	0.558101	0.4	0.5
82953720	116591627	GCF_027490375.1_genomic.faa	GCF_006385255.1_genomic.faa	66.0207	2999	3691	1565	0.467862	0.4	0.5
82953720	776730387	GCF_027490375.1_genomic.faa	GCF_013366395.1_ASM1336639v1_genomic.faa	65.692	2999	3591	1606	0.487405	0.4	0.5
82953720	377856342	GCF_027490375.1_genomic.faa	GCF_014748335.1_genomic.faa	65.5012	2999	3316	1570	0.497229	0.4	0.5
82953720	872649273	GCF_027490375.1_genomic.faa	GCF_025947265.1_ASM2594726v1_genomic.faa	66.3019	2999	3504	1561	0.480086	0.4	0.5
82953720	82953720	GCF_027490375.1_genomic.faa	GCF_027490375.1_genomic.faa	100	2999	2999	2996	0.999	0.4	0.5
82953720	279736227	GCF_027490375.1_genomic.faa	GCF_030540765.1_ASM3054076v1_genomic_w.faa	61.4562	2999	4863	1264	0.321547	0.4	0.5
82953720	144140467	GCF_027490375.1_genomic.faa	GCF_030766725.1_genomic.faa	65.6724	2999	3599	1464	0.443771	0.4	0.5
82953720	925050070	GCF_027490375.1_genomic.faa	GCF_031456785.1_genomic.faa	66.8258	2999	3647	1639	0.493229	0.4	0.5
82953720	236673808	GCF_027490375.1_genomic.faa	GCF_041262125.1_genomic.faa	66.0788	2999	3300	1557	0.494364	0.4	0.5
82953720	614071928	GCF_027490375.1_genomic.faa	GCF_900101895.1_genomic.faa	66.2534	2999	3256	1585	0.506795	0.4	0.5
82953720	647357450	GCF_027490375.1_genomic.faa	SRR24124298_bin.7.faa	66.0116	2999	2575	1461	0.52422	0.4	0.5
82953720	986224433	GCF_027490375.1_genomic.faa	GCA_015234525.1_genomic.faa	66.1282	2999	2424	1432	0.528121	0.4	0.5
82953720	90667283	GCF_027490375.1_genomic.faa	GCA_015478765.1_genomic.faa	65.8978	2999	2547	1335	0.481428	0.4	0.5
82953720	425648790	GCF_027490375.1_genomic.faa	GCA_023386585.1_genomic.faa	66.2509	2999	2547	1449	0.522539	0.4	0.5
82953720	357123121	GCF_027490375.1_genomic.faa	GCA_023387965.1_genomic.faa	65.9672	2999	2623	1381	0.491284	0.4	0.5
82953720	705955123	GCF_027490375.1_genomic.faa	GCA_023393485.1_genomic.faa	65.5601	2999	2146	1020	0.396501	0.4	0.5
82953720	36237534	GCF_027490375.1_genomic.faa	GCA_023437485.1_genomic.faa	65.6776	2999	2306	1342	0.505938	0.4	0.5
82953720	606915454	GCF_027490375.1_genomic.faa	GCA_027484465.1_ASM2748446v1_genomic.faa	65.5627	2999	4500	1737	0.463262	0.4	0.5
82953720	892760692	GCF_027490375.1_genomic.faa	GCA_029561105.1_ASM2956110v1_genomic.faa	66.5761	2999	3617	1519	0.45919	0.4	0.5
82953720	756855837	GCF_027490375.1_genomic.faa	GCA_029946065.1_genomic.faa	66.6122	2999	3246	1728	0.553403	0.4	0.5
82953720	877439392	GCF_027490375.1_genomic.faa	GCA_029959295.1_genomic.faa	65.5244	2999	4280	1594	0.437972	0.4	0.5
82953720	871890288	GCF_027490375.1_genomic.faa	GCA_035286325.1_genomic.faa	66.2776	2999	2741	1454	0.50662	0.4	0.5
82953720	646000750	GCF_027490375.1_genomic.faa	GCA_036386895.1_genomic.faa	66.3808	2999	2744	1498	0.521679	0.4	0.5
82953720	171012786	GCF_027490375.1_genomic.faa	GCA_036399435.1_genomic.faa	66.2262	2999	2638	1435	0.509136	0.4	0.5
82953720	248030581	GCF_027490375.1_genomic.faa	GCA_036399795.1_genomic.faa	66.4031	2999	2744	1491	0.519241	0.4	0.5
82953720	441292525	GCF_027490375.1_genomic.faa	GCA_038234025.1_genomic.faa	65.1201	2999	2741	1407	0.490244	0.4	0.5
82953720	375316568	GCF_027490375.1_genomic.faa	GCA_038242935.1_genomic.faa	63.846	2999	2772	1202	0.416566	0.4	0.5
82953720	756124310	GCF_027490375.1_genomic.faa	GCA_934636265.1_genomic.faa	65.8305	2999	1428	858	0.387621	0.4	0.5
82953720	283838684	GCF_027490375.1_genomic.faa	GCF_000419685.1_genomic.faa	65.958	2999	2778	1524	0.527609	0.4	0.5
82953720	153359463	GCF_027490375.1_genomic.faa	GCF_000425485.1_genomic.faa	65.8471	2999	3429	1553	0.483199	0.4	0.5
82953720	97145962	GCF_027490375.1_genomic.faa	GCF_002251775.1_genomic.faa	94.6728	2999	2981	2156	0.72107	0.4	0.5
82953720	290408825	GCF_027490375.1_genomic.faa	GCF_003055625.1_genomic.faa	66.6048	2999	3001	1696	0.565333	0.4	0.5
82953720	935037043	GCF_027490375.1_genomic.faa	GCF_003076475.1_genomic.faa	65.3504	2999	3824	1534	0.449656	0.4	0.5
82953720	263046229	GCF_027490375.1_genomic.faa	GCF_003865365.1_genomic.faa	65.8662	2999	3137	1512	0.492829	0.4	0.5
82953720	336413169	GCF_027490375.1_genomic.faa	GCF_004211145.1_genomic.faa	65.162	2999	3559	1548	0.472095	0.4	0.5
82953720	545496618	GCF_027490375.1_genomic.faa	GCF_004295795.1_genomic.faa	65.1067	2999	3859	1620	0.472441	0.4	0.5
82953720	81006761	GCF_027490375.1_genomic.faa	GCF_007992475.1_ASM799247v1_genomic.faa	66.3694	2999	3617	1622	0.490326	0.4	0.5
82953720	598716310	GCF_027490375.1_genomic.faa	GCF_009915155.1_genomic.faa	65.8295	2999	2598	1501	0.536359	0.4	0.5
82953720	593944087	GCF_027490375.1_genomic.faa	GCF_012911565.1_genomic.faa	65.5369	2999	3347	1552	0.489127	0.4	0.5
82953720	664044177	GCF_027490375.1_genomic.faa	GCF_022532105.1_genomic.faa	65.6532	2999	3009	1703	0.566911	0.4	0.5
82953720	493225111	GCF_027490375.1_genomic.faa	GCF_027482365.1_ASM2748236v1_genomic.faa	66.5197	2999	3604	1771	0.536423	0.4	0.5
82953720	362730237	GCF_027490375.1_genomic.faa	GCF_033547075.1_genomic.faa	64.9453	2999	2788	1418	0.490064	0.4	0.5
82953720	501232955	GCF_027490375.1_genomic.faa	GCF_937867925.1_SRR5625862_bin.18_CONCOCT_v1.1_MAG_genomic.faa	66.034	2999	3864	1589	0.463063	0.4	0.5
82953720	126901651	GCF_027490375.1_genomic.faa	GCF_943913405.1_genomic.faa	65.8129	2999	3438	1578	0.490291	0.4	0.5
82953720	782457789	GCF_027490375.1_genomic.faa	SRR24124297_bin.1.faa	65.8784	2999	2516	1432	0.519311	0.4	0.5
82953720	728695772	GCF_027490375.1_genomic.faa	SRR24124299_bin.22.faa	66.1049	2999	2426	1449	0.534194	0.4	0.5
279736227	887834794	GCF_030540765.1_ASM3054076v1_genomic_w.faa	GCA_002483285.1_genomic.faa	62.8822	4863	3086	1380	0.347213	0.4	0.5
279736227	999007284	GCF_030540765.1_ASM3054076v1_genomic_w.faa	GCA_005792865.1_genomic.faa	60.9362	4863	1898	874	0.258542	0.4	0.5
279736227	660467564	GCF_030540765.1_ASM3054076v1_genomic_w.faa	GCA_023390775.1_genomic.faa	62.0127	4863	2391	1255	0.346016	0.4	0.5
279736227	326324759	GCF_030540765.1_ASM3054076v1_genomic_w.faa	GCA_023427845.1_genomic.faa	63.142	4863	2364	1218	0.337069	0.4	0.5
279736227	708088252	GCF_030540765.1_ASM3054076v1_genomic_w.faa	GCA_023437705.1_ASM2343770v1_genomic.faa	62.5654	4863	2778	1305	0.341578	0.4	0.5
279736227	340057970	GCF_030540765.1_ASM3054076v1_genomic_w.faa	GCA_027483785.1_genomic.faa	60.9309	4863	2581	1011	0.271628	0.4	0.5
279736227	560743122	GCF_030540765.1_ASM3054076v1_genomic_w.faa	GCA_035298445.1_genomic.faa	62.1766	4863	3004	1186	0.301513	0.4	0.5
279736227	280011758	GCF_030540765.1_ASM3054076v1_genomic_w.faa	GCA_035317805.1_genomic.faa	62.9826	4863	2974	1295	0.330484	0.4	0.5
279736227	876357487	GCF_030540765.1_ASM3054076v1_genomic_w.faa	GCA_036388535.1_genomic.faa	62.5985	4863	2838	1325	0.344111	0.4	0.5
279736227	792371184	GCF_030540765.1_ASM3054076v1_genomic_w.faa	GCA_038243675.1_genomic.faa	61.6809	4863	2747	1194	0.313798	0.4	0.5
279736227	336230949	GCF_030540765.1_ASM3054076v1_genomic_w.faa	GCA_039592825.1_genomic.faa	61.808	4863	2652	865	0.230206	0.4	0.5
279736227	522381035	GCF_030540765.1_ASM3054076v1_genomic_w.faa	GCF_000422705.1_genomic.faa	62.9751	4863	3482	1517	0.363571	0.4	0.5
279736227	503016295	GCF_030540765.1_ASM3054076v1_genomic_w.faa	GCF_003097535.1_genomic.faa	62.8672	4863	2982	1376	0.350797	0.4	0.5
279736227	116591627	GCF_030540765.1_ASM3054076v1_genomic_w.faa	GCF_006385255.1_genomic.faa	63.3983	4863	3691	1474	0.344634	0.4	0.5
279736227	776730387	GCF_030540765.1_ASM3054076v1_genomic_w.faa	GCF_013366395.1_ASM1336639v1_genomic.faa	62.3594	4863	3591	1438	0.340194	0.4	0.5
279736227	377856342	GCF_030540765.1_ASM3054076v1_genomic_w.faa	GCF_014748335.1_genomic.faa	62.1529	4863	3316	1393	0.340628	0.4	0.5
279736227	872649273	GCF_030540765.1_ASM3054076v1_genomic_w.faa	GCF_025947265.1_ASM2594726v1_genomic.faa	63.5511	4863	3504	1472	0.351858	0.4	0.5
279736227	82953720	GCF_030540765.1_ASM3054076v1_genomic_w.faa	GCF_027490375.1_genomic.faa	61.4562	4863	2999	1264	0.321547	0.4	0.5
279736227	279736227	GCF_030540765.1_ASM3054076v1_genomic_w.faa	GCF_030540765.1_ASM3054076v1_genomic_w.faa	100	4863	4863	4858	0.998972	0.4	0.5
279736227	144140467	GCF_030540765.1_ASM3054076v1_genomic_w.faa	GCF_030766725.1_genomic.faa	63.8712	4863	3599	1482	0.350272	0.4	0.5
279736227	925050070	GCF_030540765.1_ASM3054076v1_genomic_w.faa	GCF_031456785.1_genomic.faa	63.5323	4863	3647	1480	0.347826	0.4	0.5
279736227	236673808	GCF_030540765.1_ASM3054076v1_genomic_w.faa	GCF_041262125.1_genomic.faa	63.5431	4863	3300	1455	0.356487	0.4	0.5
279736227	614071928	GCF_030540765.1_ASM3054076v1_genomic_w.faa	GCF_900101895.1_genomic.faa	62.6665	4863	3256	1421	0.350043	0.4	0.5
279736227	647357450	GCF_030540765.1_ASM3054076v1_genomic_w.faa	SRR24124298_bin.7.faa	63.049	4863	2575	1289	0.346599	0.4	0.5
279736227	986224433	GCF_030540765.1_ASM3054076v1_genomic_w.faa	GCA_015234525.1_genomic.faa	63.1102	4863	2424	1274	0.349664	0.4	0.5
279736227	90667283	GCF_030540765.1_ASM3054076v1_genomic_w.faa	GCA_015478765.1_genomic.faa	62.6607	4863	2547	1232	0.332524	0.4	0.5
279736227	425648790	GCF_030540765.1_ASM3054076v1_genomic_w.faa	GCA_023386585.1_genomic.faa	62.3699	4863	2547	1294	0.349258	0.4	0.5
279736227	357123121	GCF_030540765.1_ASM3054076v1_genomic_w.faa	GCA_023387965.1_genomic.faa	63.4866	4863	2623	1268	0.338766	0.4	0.5
279736227	705955123	GCF_030540765.1_ASM3054076v1_genomic_w.faa	GCA_023393485.1_genomic.faa	62.383	4863	2146	898	0.256242	0.4	0.5
279736227	36237534	GCF_030540765.1_ASM3054076v1_genomic_w.faa	GCA_023437485.1_genomic.faa	61.6935	4863	2306	1186	0.330869	0.4	0.5
279736227	606915454	GCF_030540765.1_ASM3054076v1_genomic_w.faa	GCA_027484465.1_ASM2748446v1_genomic.faa	62.0476	4863	4500	1311	0.280038	0.4	0.5
279736227	892760692	GCF_030540765.1_ASM3054076v1_genomic_w.faa	GCA_029561105.1_ASM2956110v1_genomic.faa	62.9464	4863	3617	1358	0.320283	0.4	0.5
279736227	756855837	GCF_030540765.1_ASM3054076v1_genomic_w.faa	GCA_029946065.1_genomic.faa	62.9478	4863	3246	1472	0.363053	0.4	0.5
279736227	877439392	GCF_030540765.1_ASM3054076v1_genomic_w.faa	GCA_029959295.1_genomic.faa	63.2717	4863	4280	1503	0.328776	0.4	0.5
279736227	871890288	GCF_030540765.1_ASM3054076v1_genomic_w.faa	GCA_035286325.1_genomic.faa	63.0045	4863	2741	1308	0.344029	0.4	0.5
279736227	646000750	GCF_030540765.1_ASM3054076v1_genomic_w.faa	GCA_036386895.1_genomic.faa	62.8571	4863	2744	1340	0.352307	0.4	0.5
279736227	171012786	GCF_030540765.1_ASM3054076v1_genomic_w.faa	GCA_036399435.1_genomic.faa	63.0198	4863	2638	1258	0.335422	0.4	0.5
279736227	248030581	GCF_030540765.1_ASM3054076v1_genomic_w.faa	GCA_036399795.1_genomic.faa	63.0634	4863	2744	1322	0.347575	0.4	0.5
279736227	441292525	GCF_030540765.1_ASM3054076v1_genomic_w.faa	GCA_038234025.1_genomic.faa	61.8588	4863	2741	1245	0.327459	0.4	0.5
279736227	375316568	GCF_030540765.1_ASM3054076v1_genomic_w.faa	GCA_038242935.1_genomic.faa	61.6143	4863	2772	1119	0.293124	0.4	0.5
279736227	756124310	GCF_030540765.1_ASM3054076v1_genomic_w.faa	GCA_934636265.1_genomic.faa	62.3419	4863	1428	764	0.242887	0.4	0.5
279736227	283838684	GCF_030540765.1_ASM3054076v1_genomic_w.faa	GCF_000419685.1_genomic.faa	63.1274	4863	2778	1414	0.370109	0.4	0.5
279736227	153359463	GCF_030540765.1_ASM3054076v1_genomic_w.faa	GCF_000425485.1_genomic.faa	62.8549	4863	3429	1499	0.361553	0.4	0.5
279736227	97145962	GCF_030540765.1_ASM3054076v1_genomic_w.faa	GCF_002251775.1_genomic.faa	61.4141	4863	2981	1279	0.326109	0.4	0.5
279736227	290408825	GCF_030540765.1_ASM3054076v1_genomic_w.faa	GCF_003055625.1_genomic.faa	62.8086	4863	3001	1358	0.345371	0.4	0.5
279736227	935037043	GCF_030540765.1_ASM3054076v1_genomic_w.faa	GCF_003076475.1_genomic.faa	63.1214	4863	3824	1446	0.332911	0.4	0.5
279736227	263046229	GCF_030540765.1_ASM3054076v1_genomic_w.faa	GCF_003865365.1_genomic.faa	63.7321	4863	3137	1416	0.354	0.4	0.5
279736227	336413169	GCF_030540765.1_ASM3054076v1_genomic_w.faa	GCF_004211145.1_genomic.faa	61.6413	4863	3559	1423	0.337924	0.4	0.5
279736227	545496618	GCF_030540765.1_ASM3054076v1_genomic_w.faa	GCF_004295795.1_genomic.faa	61.857	4863	3859	1450	0.332493	0.4	0.5
279736227	81006761	GCF_030540765.1_ASM3054076v1_genomic_w.faa	GCF_007992475.1_ASM799247v1_genomic.faa	62.9769	4863	3617	1465	0.345519	0.4	0.5
279736227	598716310	GCF_030540765.1_ASM3054076v1_genomic_w.faa	GCF_009915155.1_genomic.faa	63.6574	4863	2598	1330	0.356521	0.4	0.5
279736227	593944087	GCF_030540765.1_ASM3054076v1_genomic_w.faa	GCF_012911565.1_genomic.faa	62.0182	4863	3347	1376	0.335201	0.4	0.5
279736227	664044177	GCF_030540765.1_ASM3054076v1_genomic_w.faa	GCF_022532105.1_genomic.faa	62.1705	4863	3009	1322	0.335874	0.4	0.5
279736227	493225111	GCF_030540765.1_ASM3054076v1_genomic_w.faa	GCF_027482365.1_ASM2748236v1_genomic.faa	62.6904	4863	3604	1436	0.339199	0.4	0.5
279736227	362730237	GCF_030540765.1_ASM3054076v1_genomic_w.faa	GCF_033547075.1_genomic.faa	62.5818	4863	2788	1334	0.348713	0.4	0.5
279736227	501232955	GCF_030540765.1_ASM3054076v1_genomic_w.faa	GCF_937867925.1_SRR5625862_bin.18_CONCOCT_v1.1_MAG_genomic.faa	63.4644	4863	3864	1468	0.336427	0.4	0.5
279736227	126901651	GCF_030540765.1_ASM3054076v1_genomic_w.faa	GCF_943913405.1_genomic.faa	63.561	4863	3438	1469	0.353933	0.4	0.5
279736227	782457789	GCF_030540765.1_ASM3054076v1_genomic_w.faa	SRR24124297_bin.1.faa	62.9263	4863	2516	1259	0.341239	0.4	0.5
279736227	728695772	GCF_030540765.1_ASM3054076v1_genomic_w.faa	SRR24124299_bin.22.faa	63.1678	4863	2426	1271	0.348745	0.4	0.5
144140467	887834794	GCF_030766725.1_genomic.faa	GCA_002483285.1_genomic.faa	70.7381	3599	3086	1632	0.488257	0.4	0.5
144140467	999007284	GCF_030766725.1_genomic.faa	GCA_005792865.1_genomic.faa	67.2357	3599	1898	1056	0.38421	0.4	0.5
144140467	660467564	GCF_030766725.1_genomic.faa	GCA_023390775.1_genomic.faa	68.1525	3599	2391	1482	0.494825	0.4	0.5
144140467	326324759	GCF_030766725.1_genomic.faa	GCA_023427845.1_genomic.faa	70.6039	3599	2364	1469	0.492705	0.4	0.5
144140467	708088252	GCF_030766725.1_genomic.faa	GCA_023437705.1_ASM2343770v1_genomic.faa	69.5113	3599	2778	1596	0.500549	0.4	0.5
144140467	340057970	GCF_030766725.1_genomic.faa	GCA_027483785.1_genomic.faa	65.1088	3599	2581	1193	0.386084	0.4	0.5
144140467	560743122	GCF_030766725.1_genomic.faa	GCA_035298445.1_genomic.faa	67.5256	3599	3004	1407	0.42617	0.4	0.5
144140467	280011758	GCF_030766725.1_genomic.faa	GCA_035317805.1_genomic.faa	71.8401	3599	2974	1540	0.468584	0.4	0.5
144140467	876357487	GCF_030766725.1_genomic.faa	GCA_036388535.1_genomic.faa	70.5916	3599	2838	1595	0.495572	0.4	0.5
144140467	792371184	GCF_030766725.1_genomic.faa	GCA_038243675.1_genomic.faa	67.4592	3599	2747	1438	0.453199	0.4	0.5
144140467	336230949	GCF_030766725.1_genomic.faa	GCA_039592825.1_genomic.faa	67.9444	3599	2652	1101	0.352264	0.4	0.5
144140467	522381035	GCF_030766725.1_genomic.faa	GCF_000422705.1_genomic.faa	72.0764	3599	3482	1887	0.532976	0.4	0.5
144140467	503016295	GCF_030766725.1_genomic.faa	GCF_003097535.1_genomic.faa	70.2692	3599	2982	1660	0.504483	0.4	0.5
144140467	116591627	GCF_030766725.1_genomic.faa	GCF_006385255.1_genomic.faa	72.1206	3599	3691	2091	0.573663	0.4	0.5
144140467	776730387	GCF_030766725.1_genomic.faa	GCF_013366395.1_ASM1336639v1_genomic.faa	68.4495	3599	3591	1800	0.500695	0.4	0.5
144140467	377856342	GCF_030766725.1_genomic.faa	GCF_014748335.1_genomic.faa	67.9245	3599	3316	1772	0.512509	0.4	0.5
144140467	872649273	GCF_030766725.1_genomic.faa	GCF_025947265.1_ASM2594726v1_genomic.faa	72.1876	3599	3504	2044	0.575531	0.4	0.5
144140467	82953720	GCF_030766725.1_genomic.faa	GCF_027490375.1_genomic.faa	65.6724	3599	2999	1464	0.443771	0.4	0.5
144140467	279736227	GCF_030766725.1_genomic.faa	GCF_030540765.1_ASM3054076v1_genomic_w.faa	63.8712	3599	4863	1482	0.350272	0.4	0.5
144140467	144140467	GCF_030766725.1_genomic.faa	GCF_030766725.1_genomic.faa	100	3599	3599	3594	0.998611	0.4	0.5
144140467	925050070	GCF_030766725.1_genomic.faa	GCF_031456785.1_genomic.faa	72.1362	3599	3647	1805	0.498206	0.4	0.5
144140467	236673808	GCF_030766725.1_genomic.faa	GCF_041262125.1_genomic.faa	72.0301	3599	3300	2034	0.589651	0.4	0.5
144140467	614071928	GCF_030766725.1_genomic.faa	GCF_900101895.1_genomic.faa	69.6506	3599	3256	1713	0.499781	0.4	0.5
144140467	647357450	GCF_030766725.1_genomic.faa	SRR24124298_bin.7.faa	69.8049	3599	2575	1549	0.501782	0.4	0.5
144140467	986224433	GCF_030766725.1_genomic.faa	GCA_015234525.1_genomic.faa	69.7923	3599	2424	1528	0.507388	0.4	0.5
144140467	90667283	GCF_030766725.1_genomic.faa	GCA_015478765.1_genomic.faa	69.5995	3599	2547	1477	0.480638	0.4	0.5
144140467	425648790	GCF_030766725.1_genomic.faa	GCA_023386585.1_genomic.faa	69.6724	3599	2547	1531	0.49821	0.4	0.5
144140467	357123121	GCF_030766725.1_genomic.faa	GCA_023387965.1_genomic.faa	70.801	3599	2623	1589	0.510768	0.4	0.5
144140467	705955123	GCF_030766725.1_genomic.faa	GCA_023393485.1_genomic.faa	69.174	3599	2146	1091	0.379809	0.4	0.5
144140467	36237534	GCF_030766725.1_genomic.faa	GCA_023437485.1_genomic.faa	67.6989	3599	2306	1414	0.478916	0.4	0.5
144140467	606915454	GCF_030766725.1_genomic.faa	GCA_027484465.1_ASM2748446v1_genomic.faa	67.2375	3599	4500	1561	0.38548	0.4	0.5
144140467	892760692	GCF_030766725.1_genomic.faa	GCA_029561105.1_ASM2956110v1_genomic.faa	70.8422	3599	3617	1599	0.443182	0.4	0.5
144140467	756855837	GCF_030766725.1_genomic.faa	GCA_029946065.1_genomic.faa	71.3112	3599	3246	1723	0.503433	0.4	0.5
144140467	877439392	GCF_030766725.1_genomic.faa	GCA_029959295.1_genomic.faa	72.2542	3599	4280	2050	0.520371	0.4	0.5
144140467	871890288	GCF_030766725.1_genomic.faa	GCA_035286325.1_genomic.faa	71.5068	3599	2741	1564	0.493375	0.4	0.5
144140467	646000750	GCF_030766725.1_genomic.faa	GCA_036386895.1_genomic.faa	70.7598	3599	2744	1605	0.50607	0.4	0.5
144140467	171012786	GCF_030766725.1_genomic.faa	GCA_036399435.1_genomic.faa	70.0704	3599	2638	1517	0.486452	0.4	0.5
144140467	248030581	GCF_030766725.1_genomic.faa	GCA_036399795.1_genomic.faa	70.7008	3599	2744	1582	0.498818	0.4	0.5
144140467	441292525	GCF_030766725.1_genomic.faa	GCA_038234025.1_genomic.faa	67.4992	3599	2741	1441	0.454574	0.4	0.5
144140467	375316568	GCF_030766725.1_genomic.faa	GCA_038242935.1_genomic.faa	66.96	3599	2772	1376	0.431957	0.4	0.5
144140467	756124310	GCF_030766725.1_genomic.faa	GCA_934636265.1_genomic.faa	67.5678	3599	1428	890	0.354088	0.4	0.5
144140467	283838684	GCF_030766725.1_genomic.faa	GCF_000419685.1_genomic.faa	70.1188	3599	2778	1694	0.531284	0.4	0.5
144140467	153359463	GCF_030766725.1_genomic.faa	GCF_000425485.1_genomic.faa	69.583	3599	3429	1775	0.505122	0.4	0.5
144140467	97145962	GCF_030766725.1_genomic.faa	GCF_002251775.1_genomic.faa	65.8346	3599	2981	1443	0.438602	0.4	0.5
144140467	290408825	GCF_030766725.1_genomic.faa	GCF_003055625.1_genomic.faa	69.8469	3599	3001	1651	0.500303	0.4	0.5
144140467	935037043	GCF_030766725.1_genomic.faa	GCF_003076475.1_genomic.faa	72.6605	3599	3824	2177	0.586555	0.4	0.5
144140467	263046229	GCF_030766725.1_genomic.faa	GCF_003865365.1_genomic.faa	72.0089	3599	3137	1878	0.557601	0.4	0.5
144140467	336413169	GCF_030766725.1_genomic.faa	GCF_004211145.1_genomic.faa	68.4475	3599	3559	1758	0.491199	0.4	0.5
144140467	545496618	GCF_030766725.1_genomic.faa	GCF_004295795.1_genomic.faa	67.8482	3599	3859	1828	0.490212	0.4	0.5
144140467	81006761	GCF_030766725.1_genomic.faa	GCF_007992475.1_ASM799247v1_genomic.faa	71.1788	3599	3617	1826	0.506098	0.4	0.5
144140467	598716310	GCF_030766725.1_genomic.faa	GCF_009915155.1_genomic.faa	70.6768	3599	2598	1703	0.549621	0.4	0.5
144140467	593944087	GCF_030766725.1_genomic.faa	GCF_012911565.1_genomic.faa	67.6034	3599	3347	1710	0.49237	0.4	0.5
144140467	664044177	GCF_030766725.1_genomic.faa	GCF_022532105.1_genomic.faa	67.2354	3599	3009	1586	0.480024	0.4	0.5
144140467	493225111	GCF_030766725.1_genomic.faa	GCF_027482365.1_ASM2748236v1_genomic.faa	70.1032	3599	3604	1687	0.468416	0.4	0.5
144140467	362730237	GCF_030766725.1_genomic.faa	GCF_033547075.1_genomic.faa	68.1331	3599	2788	1609	0.503836	0.4	0.5
144140467	501232955	GCF_030766725.1_genomic.faa	GCF_937867925.1_SRR5625862_bin.18_CONCOCT_v1.1_MAG_genomic.faa	71.9887	3599	3864	2067	0.553933	0.4	0.5
144140467	126901651	GCF_030766725.1_genomic.faa	GCF_943913405.1_genomic.faa	71.9942	3599	3438	1982	0.563308	0.4	0.5
144140467	782457789	GCF_030766725.1_genomic.faa	SRR24124297_bin.1.faa	69.6752	3599	2516	1514	0.495176	0.4	0.5
144140467	728695772	GCF_030766725.1_genomic.faa	SRR24124299_bin.22.faa	69.9154	3599	2426	1528	0.50722	0.4	0.5
925050070	887834794	GCF_031456785.1_genomic.faa	GCA_002483285.1_genomic.faa	72.3206	3647	3086	1849	0.549235	0.4	0.5
925050070	999007284	GCF_031456785.1_genomic.faa	GCA_005792865.1_genomic.faa	68.1695	3647	1898	1150	0.414788	0.4	0.5
925050070	660467564	GCF_031456785.1_genomic.faa	GCA_023390775.1_genomic.faa	69.005	3647	2391	1620	0.536602	0.4	0.5
925050070	326324759	GCF_031456785.1_genomic.faa	GCA_023427845.1_genomic.faa	72.3281	3647	2364	1607	0.534686	0.4	0.5
925050070	708088252	GCF_031456785.1_genomic.faa	GCA_023437705.1_ASM2343770v1_genomic.faa	71.0727	3647	2778	1764	0.549105	0.4	0.5
925050070	340057970	GCF_031456785.1_genomic.faa	GCA_027483785.1_genomic.faa	66.6936	3647	2581	1313	0.421644	0.4	0.5
925050070	560743122	GCF_031456785.1_genomic.faa	GCA_035298445.1_genomic.faa	68.6473	3647	3004	1613	0.48504	0.4	0.5
925050070	280011758	GCF_031456785.1_genomic.faa	GCA_035317805.1_genomic.faa	74.0634	3647	2974	1696	0.512309	0.4	0.5
925050070	876357487	GCF_031456785.1_genomic.faa	GCA_036388535.1_genomic.faa	72.4015	3647	2838	1764	0.544025	0.4	0.5
925050070	792371184	GCF_031456785.1_genomic.faa	GCA_038243675.1_genomic.faa	68.9273	3647	2747	1492	0.466688	0.4	0.5
925050070	336230949	GCF_031456785.1_genomic.faa	GCA_039592825.1_genomic.faa	69.2552	3647	2652	1218	0.386728	0.4	0.5
925050070	522381035	GCF_031456785.1_genomic.faa	GCF_000422705.1_genomic.faa	88.8178	3647	3482	2509	0.703886	0.4	0.5
925050070	503016295	GCF_031456785.1_genomic.faa	GCF_003097535.1_genomic.faa	73.2964	3647	2982	1892	0.570825	0.4	0.5
925050070	116591627	GCF_031456785.1_genomic.faa	GCF_006385255.1_genomic.faa	73.8969	3647	3691	2004	0.546198	0.4	0.5
925050070	776730387	GCF_031456785.1_genomic.faa	GCF_013366395.1_ASM1336639v1_genomic.faa	70.1564	3647	3591	1976	0.546007	0.4	0.5
925050070	377856342	GCF_031456785.1_genomic.faa	GCF_014748335.1_genomic.faa	69.6485	3647	3316	1949	0.559816	0.4	0.5
925050070	872649273	GCF_031456785.1_genomic.faa	GCF_025947265.1_ASM2594726v1_genomic.faa	74.6048	3647	3504	2018	0.564397	0.4	0.5
925050070	82953720	GCF_031456785.1_genomic.faa	GCF_027490375.1_genomic.faa	66.8258	3647	2999	1639	0.493229	0.4	0.5
925050070	279736227	GCF_031456785.1_genomic.faa	GCF_030540765.1_ASM3054076v1_genomic_w.faa	63.5323	3647	4863	1480	0.347826	0.4	0.5
925050070	144140467	GCF_031456785.1_genomic.faa	GCF_030766725.1_genomic.faa	72.1362	3647	3599	1805	0.498206	0.4	0.5
925050070	925050070	GCF_031456785.1_genomic.faa	GCF_031456785.1_genomic.faa	100	3647	3647	3645	0.999452	0.4	0.5
925050070	236673808	GCF_031456785.1_genomic.faa	GCF_041262125.1_genomic.faa	74.0634	3647	3300	1983	0.570894	0.4	0.5
925050070	614071928	GCF_031456785.1_genomic.faa	GCF_900101895.1_genomic.faa	71.7651	3647	3256	1883	0.54556	0.4	0.5
925050070	647357450	GCF_031456785.1_genomic.faa	SRR24124298_bin.7.faa	70.9311	3647	2575	1680	0.540019	0.4	0.5
925050070	986224433	GCF_031456785.1_genomic.faa	GCA_015234525.1_genomic.faa	70.6391	3647	2424	1670	0.550156	0.4	0.5
925050070	90667283	GCF_031456785.1_genomic.faa	GCA_015478765.1_genomic.faa	70.9199	3647	2547	1649	0.532451	0.4	0.5
925050070	425648790	GCF_031456785.1_genomic.faa	GCA_023386585.1_genomic.faa	70.6069	3647	2547	1670	0.539232	0.4	0.5
925050070	357123121	GCF_031456785.1_genomic.faa	GCA_023387965.1_genomic.faa	72.6568	3647	2623	1695	0.54067	0.4	0.5
925050070	705955123	GCF_031456785.1_genomic.faa	GCA_023393485.1_genomic.faa	70.2839	3647	2146	1184	0.408769	0.4	0.5
925050070	36237534	GCF_031456785.1_genomic.faa	GCA_023437485.1_genomic.faa	68.6605	3647	2306	1528	0.513355	0.4	0.5
925050070	606915454	GCF_031456785.1_genomic.faa	GCA_027484465.1_ASM2748446v1_genomic.faa	68.624	3647	4500	1769	0.43427	0.4	0.5
925050070	892760692	GCF_031456785.1_genomic.faa	GCA_029561105.1_ASM2956110v1_genomic.faa	72.4894	3647	3617	1783	0.490914	0.4	0.5
925050070	756855837	GCF_031456785.1_genomic.faa	GCA_029946065.1_genomic.faa	74.8591	3647	3246	1957	0.567822	0.4	0.5
925050070	877439392	GCF_031456785.1_genomic.faa	GCA_029959295.1_genomic.faa	74.9411	3647	4280	2128	0.536899	0.4	0.5
925050070	871890288	GCF_031456785.1_genomic.faa	GCA_035286325.1_genomic.faa	73.7535	3647	2741	1673	0.523795	0.4	0.5
925050070	646000750	GCF_031456785.1_genomic.faa	GCA_036386895.1_genomic.faa	72.6271	3647	2744	1765	0.552339	0.4	0.5
925050070	171012786	GCF_031456785.1_genomic.faa	GCA_036399435.1_genomic.faa	71.0096	3647	2638	1680	0.534606	0.4	0.5
925050070	248030581	GCF_031456785.1_genomic.faa	GCA_036399795.1_genomic.faa	71.773	3647	2744	1740	0.544516	0.4	0.5
925050070	441292525	GCF_031456785.1_genomic.faa	GCA_038234025.1_genomic.faa	68.2355	3647	2741	1607	0.503131	0.4	0.5
925050070	375316568	GCF_031456785.1_genomic.faa	GCA_038242935.1_genomic.faa	68.5929	3647	2772	1421	0.442748	0.4	0.5
925050070	756124310	GCF_031456785.1_genomic.faa	GCA_934636265.1_genomic.faa	68.3005	3647	1428	968	0.381478	0.4	0.5
925050070	283838684	GCF_031456785.1_genomic.faa	GCF_000419685.1_genomic.faa	75.2254	3647	2778	1917	0.596732	0.4	0.5
925050070	153359463	GCF_031456785.1_genomic.faa	GCF_000425485.1_genomic.faa	74.3802	3647	3429	1999	0.565008	0.4	0.5
925050070	97145962	GCF_031456785.1_genomic.faa	GCF_002251775.1_genomic.faa	67.1468	3647	2981	1600	0.4828	0.4	0.5
925050070	290408825	GCF_031456785.1_genomic.faa	GCF_003055625.1_genomic.faa	72.5786	3647	3001	1873	0.563478	0.4	0.5
925050070	935037043	GCF_031456785.1_genomic.faa	GCF_003076475.1_genomic.faa	71.8293	3647	3824	1937	0.518538	0.4	0.5
925050070	263046229	GCF_031456785.1_genomic.faa	GCF_003865365.1_genomic.faa	74.9121	3647	3137	1960	0.57783	0.4	0.5
925050070	336413169	GCF_031456785.1_genomic.faa	GCF_004211145.1_genomic.faa	70.1565	3647	3559	1939	0.538163	0.4	0.5
925050070	545496618	GCF_031456785.1_genomic.faa	GCF_004295795.1_genomic.faa	69.3175	3647	3859	2011	0.535838	0.4	0.5
925050070	81006761	GCF_031456785.1_genomic.faa	GCF_007992475.1_ASM799247v1_genomic.faa	73.878	3647	3617	2047	0.563601	0.4	0.5
925050070	598716310	GCF_031456785.1_genomic.faa	GCF_009915155.1_genomic.faa	72.5028	3647	2598	1803	0.577422	0.4	0.5
925050070	593944087	GCF_031456785.1_genomic.faa	GCF_012911565.1_genomic.faa	68.8495	3647	3347	1895	0.541893	0.4	0.5
925050070	664044177	GCF_031456785.1_genomic.faa	GCF_022532105.1_genomic.faa	68.6222	3647	3009	1797	0.539964	0.4	0.5
925050070	493225111	GCF_031456785.1_genomic.faa	GCF_027482365.1_ASM2748236v1_genomic.faa	72.9573	3647	3604	1950	0.537857	0.4	0.5
925050070	362730237	GCF_031456785.1_genomic.faa	GCF_033547075.1_genomic.faa	69.523	3647	2788	1659	0.515618	0.4	0.5
925050070	501232955	GCF_031456785.1_genomic.faa	GCF_937867925.1_SRR5625862_bin.18_CONCOCT_v1.1_MAG_genomic.faa	73.8879	3647	3864	2015	0.536546	0.4	0.5
925050070	126901651	GCF_031456785.1_genomic.faa	GCF_943913405.1_genomic.faa	75.047	3647	3438	2074	0.585462	0.4	0.5
925050070	782457789	GCF_031456785.1_genomic.faa	SRR24124297_bin.1.faa	70.8155	3647	2516	1649	0.535129	0.4	0.5
925050070	728695772	GCF_031456785.1_genomic.faa	SRR24124299_bin.22.faa	71.0122	3647	2426	1665	0.548329	0.4	0.5
236673808	887834794	GCF_041262125.1_genomic.faa	GCA_002483285.1_genomic.faa	71.2581	3300	3086	1754	0.549327	0.4	0.5
236673808	999007284	GCF_041262125.1_genomic.faa	GCA_005792865.1_genomic.faa	67.5511	3300	1898	1137	0.437476	0.4	0.5
236673808	660467564	GCF_041262125.1_genomic.faa	GCA_023390775.1_genomic.faa	68.637	3300	2391	1601	0.562643	0.4	0.5
236673808	326324759	GCF_041262125.1_genomic.faa	GCA_023427845.1_genomic.faa	71.3851	3300	2364	1569	0.554025	0.4	0.5
236673808	708088252	GCF_041262125.1_genomic.faa	GCA_023437705.1_ASM2343770v1_genomic.faa	70.4723	3300	2778	1712	0.563343	0.4	0.5
236673808	340057970	GCF_041262125.1_genomic.faa	GCA_027483785.1_genomic.faa	65.5965	3300	2581	1261	0.428839	0.4	0.5
236673808	560743122	GCF_041262125.1_genomic.faa	GCA_035298445.1_genomic.faa	67.9211	3300	3004	1532	0.486041	0.4	0.5
236673808	280011758	GCF_041262125.1_genomic.faa	GCA_035317805.1_genomic.faa	72.4831	3300	2974	1667	0.531399	0.4	0.5
236673808	876357487	GCF_041262125.1_genomic.faa	GCA_036388535.1_genomic.faa	71.4234	3300	2838	1721	0.560769	0.4	0.5
236673808	792371184	GCF_041262125.1_genomic.faa	GCA_038243675.1_genomic.faa	68.1281	3300	2747	1479	0.489168	0.4	0.5
236673808	336230949	GCF_041262125.1_genomic.faa	GCA_039592825.1_genomic.faa	68.8421	3300	2652	1205	0.404906	0.4	0.5
236673808	522381035	GCF_041262125.1_genomic.faa	GCF_000422705.1_genomic.faa	73.9099	3300	3482	2020	0.595694	0.4	0.5
236673808	503016295	GCF_041262125.1_genomic.faa	GCF_003097535.1_genomic.faa	71.1339	3300	2982	1842	0.586437	0.4	0.5
236673808	116591627	GCF_041262125.1_genomic.faa	GCF_006385255.1_genomic.faa	95.3108	3300	3691	2983	0.853383	0.4	0.5
236673808	776730387	GCF_041262125.1_genomic.faa	GCF_013366395.1_ASM1336639v1_genomic.faa	69.5347	3300	3591	1983	0.575533	0.4	0.5
236673808	377856342	GCF_041262125.1_genomic.faa	GCF_014748335.1_genomic.faa	68.9676	3300	3316	1920	0.580411	0.4	0.5
236673808	872649273	GCF_041262125.1_genomic.faa	GCF_025947265.1_ASM2594726v1_genomic.faa	87.4607	3300	3504	2689	0.790417	0.4	0.5
236673808	82953720	GCF_041262125.1_genomic.faa	GCF_027490375.1_genomic.faa	66.0788	3300	2999	1557	0.494364	0.4	0.5
236673808	279736227	GCF_041262125.1_genomic.faa	GCF_030540765.1_ASM3054076v1_genomic_w.faa	63.5431	3300	4863	1455	0.356487	0.4	0.5
236673808	144140467	GCF_041262125.1_genomic.faa	GCF_030766725.1_genomic.faa	72.0301	3300	3599	2034	0.589651	0.4	0.5
236673808	925050070	GCF_041262125.1_genomic.faa	GCF_031456785.1_genomic.faa	74.0634	3300	3647	1983	0.570894	0.4	0.5
236673808	236673808	GCF_041262125.1_genomic.faa	GCF_041262125.1_genomic.faa	100	3300	3300	3299	0.999697	0.4	0.5
236673808	614071928	GCF_041262125.1_genomic.faa	GCF_900101895.1_genomic.faa	70.8387	3300	3256	1827	0.557352	0.4	0.5
236673808	647357450	GCF_041262125.1_genomic.faa	SRR24124298_bin.7.faa	70.7433	3300	2575	1658	0.564426	0.4	0.5
236673808	986224433	GCF_041262125.1_genomic.faa	GCA_015234525.1_genomic.faa	70.3828	3300	2424	1621	0.566387	0.4	0.5
236673808	90667283	GCF_041262125.1_genomic.faa	GCA_015478765.1_genomic.faa	70.3348	3300	2547	1559	0.533265	0.4	0.5
236673808	425648790	GCF_041262125.1_genomic.faa	GCA_023386585.1_genomic.faa	70.1331	3300	2547	1643	0.561998	0.4	0.5
236673808	357123121	GCF_041262125.1_genomic.faa	GCA_023387965.1_genomic.faa	76.3014	3300	2623	1792	0.605099	0.4	0.5
236673808	705955123	GCF_041262125.1_genomic.faa	GCA_023393485.1_genomic.faa	69.9709	3300	2146	1191	0.437385	0.4	0.5
236673808	36237534	GCF_041262125.1_genomic.faa	GCA_023437485.1_genomic.faa	68.4689	3300	2306	1499	0.534784	0.4	0.5
236673808	606915454	GCF_041262125.1_genomic.faa	GCA_027484465.1_ASM2748446v1_genomic.faa	67.8334	3300	4500	1700	0.435897	0.4	0.5
236673808	892760692	GCF_041262125.1_genomic.faa	GCA_029561105.1_ASM2956110v1_genomic.faa	71.617	3300	3617	1693	0.489519	0.4	0.5
236673808	756855837	GCF_041262125.1_genomic.faa	GCA_029946065.1_genomic.faa	72.1199	3300	3246	1879	0.574091	0.4	0.5
236673808	877439392	GCF_041262125.1_genomic.faa	GCA_029959295.1_genomic.faa	80.493	3300	4280	2258	0.595778	0.4	0.5
236673808	871890288	GCF_041262125.1_genomic.faa	GCA_035286325.1_genomic.faa	72.2866	3300	2741	1717	0.568449	0.4	0.5
236673808	646000750	GCF_041262125.1_genomic.faa	GCA_036386895.1_genomic.faa	71.2857	3300	2744	1746	0.577763	0.4	0.5
236673808	171012786	GCF_041262125.1_genomic.faa	GCA_036399435.1_genomic.faa	70.6908	3300	2638	1608	0.541596	0.4	0.5
236673808	248030581	GCF_041262125.1_genomic.faa	GCA_036399795.1_genomic.faa	70.9785	3300	2744	1714	0.567174	0.4	0.5
236673808	441292525	GCF_041262125.1_genomic.faa	GCA_038234025.1_genomic.faa	67.8658	3300	2741	1504	0.497931	0.4	0.5
236673808	375316568	GCF_041262125.1_genomic.faa	GCA_038242935.1_genomic.faa	67.9863	3300	2772	1376	0.453228	0.4	0.5
236673808	756124310	GCF_041262125.1_genomic.faa	GCA_934636265.1_genomic.faa	68.0773	3300	1428	965	0.408206	0.4	0.5
236673808	283838684	GCF_041262125.1_genomic.faa	GCF_000419685.1_genomic.faa	71.2419	3300	2778	1776	0.584403	0.4	0.5
236673808	153359463	GCF_041262125.1_genomic.faa	GCF_000425485.1_genomic.faa	71.0133	3300	3429	1809	0.537673	0.4	0.5
236673808	97145962	GCF_041262125.1_genomic.faa	GCF_002251775.1_genomic.faa	66.1818	3300	2981	1532	0.48782	0.4	0.5
236673808	290408825	GCF_041262125.1_genomic.faa	GCF_003055625.1_genomic.faa	70.9933	3300	3001	1803	0.57229	0.4	0.5
236673808	935037043	GCF_041262125.1_genomic.faa	GCF_003076475.1_genomic.faa	72.5053	3300	3824	2091	0.58703	0.4	0.5
236673808	263046229	GCF_041262125.1_genomic.faa	GCF_003865365.1_genomic.faa	80.6789	3300	3137	2075	0.64471	0.4	0.5
236673808	336413169	GCF_041262125.1_genomic.faa	GCF_004211145.1_genomic.faa	69.5715	3300	3559	1895	0.552559	0.4	0.5
236673808	545496618	GCF_041262125.1_genomic.faa	GCF_004295795.1_genomic.faa	68.8668	3300	3859	1964	0.54868	0.4	0.5
236673808	81006761	GCF_041262125.1_genomic.faa	GCF_007992475.1_ASM799247v1_genomic.faa	72.1319	3300	3617	1952	0.564407	0.4	0.5
236673808	598716310	GCF_041262125.1_genomic.faa	GCF_009915155.1_genomic.faa	76.1406	3300	2598	1891	0.641234	0.4	0.5
236673808	593944087	GCF_041262125.1_genomic.faa	GCF_012911565.1_genomic.faa	68.4603	3300	3347	1869	0.562359	0.4	0.5
236673808	664044177	GCF_041262125.1_genomic.faa	GCF_022532105.1_genomic.faa	67.7948	3300	3009	1731	0.54874	0.4	0.5
236673808	493225111	GCF_041262125.1_genomic.faa	GCF_027482365.1_ASM2748236v1_genomic.faa	70.8344	3300	3604	1866	0.540556	0.4	0.5
236673808	362730237	GCF_041262125.1_genomic.faa	GCF_033547075.1_genomic.faa	69.0211	3300	2788	1611	0.529238	0.4	0.5
236673808	501232955	GCF_041262125.1_genomic.faa	GCF_937867925.1_SRR5625862_bin.18_CONCOCT_v1.1_MAG_genomic.faa	92.6246	3300	3864	2845	0.794249	0.4	0.5
236673808	126901651	GCF_041262125.1_genomic.faa	GCF_943913405.1_genomic.faa	80.7576	3300	3438	2243	0.665776	0.4	0.5
236673808	782457789	GCF_041262125.1_genomic.faa	SRR24124297_bin.1.faa	70.6226	3300	2516	1626	0.559147	0.4	0.5
236673808	728695772	GCF_041262125.1_genomic.faa	SRR24124299_bin.22.faa	70.8121	3300	2426	1643	0.573874	0.4	0.5
614071928	887834794	GCF_900101895.1_genomic.faa	GCA_002483285.1_genomic.faa	73.6707	3256	3086	2045	0.644907	0.4	0.5
614071928	999007284	GCF_900101895.1_genomic.faa	GCA_005792865.1_genomic.faa	68.7711	3256	1898	1209	0.46915	0.4	0.5
614071928	660467564	GCF_900101895.1_genomic.faa	GCA_023390775.1_genomic.faa	69.5462	3256	2391	1718	0.608465	0.4	0.5
614071928	326324759	GCF_900101895.1_genomic.faa	GCA_023427845.1_genomic.faa	71.3954	3256	2364	1618	0.575801	0.4	0.5
614071928	708088252	GCF_900101895.1_genomic.faa	GCA_023437705.1_ASM2343770v1_genomic.faa	82.6391	3256	2778	2193	0.726881	0.4	0.5
614071928	340057970	GCF_900101895.1_genomic.faa	GCA_027483785.1_genomic.faa	65.9048	3256	2581	1290	0.442008	0.4	0.5
614071928	560743122	GCF_900101895.1_genomic.faa	GCA_035298445.1_genomic.faa	68.7973	3256	3004	1570	0.501597	0.4	0.5
614071928	280011758	GCF_900101895.1_genomic.faa	GCA_035317805.1_genomic.faa	76.9756	3256	2974	1947	0.62504	0.4	0.5
614071928	876357487	GCF_900101895.1_genomic.faa	GCA_036388535.1_genomic.faa	71.5383	3256	2838	1721	0.564818	0.4	0.5
614071928	792371184	GCF_900101895.1_genomic.faa	GCA_038243675.1_genomic.faa	67.671	3256	2747	1431	0.476762	0.4	0.5
614071928	336230949	GCF_900101895.1_genomic.faa	GCA_039592825.1_genomic.faa	70.1888	3256	2652	1219	0.412661	0.4	0.5
614071928	522381035	GCF_900101895.1_genomic.faa	GCF_000422705.1_genomic.faa	71.6564	3256	3482	1877	0.557139	0.4	0.5
614071928	503016295	GCF_900101895.1_genomic.faa	GCF_003097535.1_genomic.faa	71.4566	3256	2982	1844	0.591215	0.4	0.5
614071928	116591627	GCF_900101895.1_genomic.faa	GCF_006385255.1_genomic.faa	70.6614	3256	3691	1856	0.534331	0.4	0.5
614071928	776730387	GCF_900101895.1_genomic.faa	GCF_013366395.1_ASM1336639v1_genomic.faa	70.8491	3256	3591	2055	0.600263	0.4	0.5
614071928	377856342	GCF_900101895.1_genomic.faa	GCF_014748335.1_genomic.faa	70.2896	3256	3316	1997	0.60773	0.4	0.5
614071928	872649273	GCF_900101895.1_genomic.faa	GCF_025947265.1_ASM2594726v1_genomic.faa	70.9581	3256	3504	1851	0.547633	0.4	0.5
614071928	82953720	GCF_900101895.1_genomic.faa	GCF_027490375.1_genomic.faa	66.2534	3256	2999	1585	0.506795	0.4	0.5
614071928	279736227	GCF_900101895.1_genomic.faa	GCF_030540765.1_ASM3054076v1_genomic_w.faa	62.6665	3256	4863	1421	0.350043	0.4	0.5
614071928	144140467	GCF_900101895.1_genomic.faa	GCF_030766725.1_genomic.faa	69.6506	3256	3599	1713	0.499781	0.4	0.5
614071928	925050070	GCF_900101895.1_genomic.faa	GCF_031456785.1_genomic.faa	71.7651	3256	3647	1883	0.54556	0.4	0.5
614071928	236673808	GCF_900101895.1_genomic.faa	GCF_041262125.1_genomic.faa	70.8387	3256	3300	1827	0.557352	0.4	0.5
614071928	614071928	GCF_900101895.1_genomic.faa	GCF_900101895.1_genomic.faa	100	3256	3256	3252	0.998771	0.4	0.5
614071928	647357450	GCF_900101895.1_genomic.faa	SRR24124298_bin.7.faa	71.9898	3256	2575	1801	0.617733	0.4	0.5
614071928	986224433	GCF_900101895.1_genomic.faa	GCA_015234525.1_genomic.faa	70.8558	3256	2424	1627	0.572887	0.4	0.5
614071928	90667283	GCF_900101895.1_genomic.faa	GCA_015478765.1_genomic.faa	70.3731	3256	2547	1628	0.561089	0.4	0.5
614071928	425648790	GCF_900101895.1_genomic.faa	GCA_023386585.1_genomic.faa	70.6164	3256	2547	1791	0.617267	0.4	0.5
614071928	357123121	GCF_900101895.1_genomic.faa	GCA_023387965.1_genomic.faa	69.9121	3256	2623	1545	0.5256	0.4	0.5
614071928	705955123	GCF_900101895.1_genomic.faa	GCA_023393485.1_genomic.faa	71.2849	3256	2146	1262	0.467234	0.4	0.5
614071928	36237534	GCF_900101895.1_genomic.faa	GCA_023437485.1_genomic.faa	69.1039	3256	2306	1592	0.572456	0.4	0.5
614071928	606915454	GCF_900101895.1_genomic.faa	GCA_027484465.1_ASM2748446v1_genomic.faa	68.6367	3256	4500	1739	0.448427	0.4	0.5
614071928	892760692	GCF_900101895.1_genomic.faa	GCA_029561105.1_ASM2956110v1_genomic.faa	73.8903	3256	3617	1986	0.577914	0.4	0.5
614071928	756855837	GCF_900101895.1_genomic.faa	GCA_029946065.1_genomic.faa	71.8206	3256	3246	1851	0.569363	0.4	0.5
614071928	877439392	GCF_900101895.1_genomic.faa	GCA_029959295.1_genomic.faa	70.5278	3256	4280	1838	0.487792	0.4	0.5
614071928	871890288	GCF_900101895.1_genomic.faa	GCA_035286325.1_genomic.faa	72.9609	3256	2741	1792	0.597632	0.4	0.5
614071928	646000750	GCF_900101895.1_genomic.faa	GCA_036386895.1_genomic.faa	71.7789	3256	2744	1774	0.591333	0.4	0.5
614071928	171012786	GCF_900101895.1_genomic.faa	GCA_036399435.1_genomic.faa	70.799	3256	2638	1684	0.571429	0.4	0.5
614071928	248030581	GCF_900101895.1_genomic.faa	GCA_036399795.1_genomic.faa	71.6935	3256	2744	1812	0.604	0.4	0.5
614071928	441292525	GCF_900101895.1_genomic.faa	GCA_038234025.1_genomic.faa	69.0716	3256	2741	1655	0.551943	0.4	0.5
614071928	375316568	GCF_900101895.1_genomic.faa	GCA_038242935.1_genomic.faa	67.5766	3256	2772	1351	0.448242	0.4	0.5
614071928	756124310	GCF_900101895.1_genomic.faa	GCA_934636265.1_genomic.faa	69.2431	3256	1428	1055	0.45047	0.4	0.5
614071928	283838684	GCF_900101895.1_genomic.faa	GCF_000419685.1_genomic.faa	69.4981	3256	2778	1678	0.556182	0.4	0.5
614071928	153359463	GCF_900101895.1_genomic.faa	GCF_000425485.1_genomic.faa	69.4554	3256	3429	1687	0.504712	0.4	0.5
614071928	97145962	GCF_900101895.1_genomic.faa	GCF_002251775.1_genomic.faa	66.4446	3256	2981	1573	0.504409	0.4	0.5
614071928	290408825	GCF_900101895.1_genomic.faa	GCF_003055625.1_genomic.faa	71.2529	3256	3001	1834	0.586223	0.4	0.5
614071928	935037043	GCF_900101895.1_genomic.faa	GCF_003076475.1_genomic.faa	69.5275	3256	3824	1788	0.505085	0.4	0.5
614071928	263046229	GCF_900101895.1_genomic.faa	GCF_003865365.1_genomic.faa	70.8646	3256	3137	1741	0.544658	0.4	0.5
614071928	336413169	GCF_900101895.1_genomic.faa	GCF_004211145.1_genomic.faa	70.5467	3256	3559	2001	0.587234	0.4	0.5
614071928	545496618	GCF_900101895.1_genomic.faa	GCF_004295795.1_genomic.faa	70.0547	3256	3859	2027	0.569782	0.4	0.5
614071928	81006761	GCF_900101895.1_genomic.faa	GCF_007992475.1_ASM799247v1_genomic.faa	74.5647	3256	3617	2160	0.628546	0.4	0.5
614071928	598716310	GCF_900101895.1_genomic.faa	GCF_009915155.1_genomic.faa	69.8476	3256	2598	1642	0.560984	0.4	0.5
614071928	593944087	GCF_900101895.1_genomic.faa	GCF_012911565.1_genomic.faa	69.5854	3256	3347	1945	0.589126	0.4	0.5
614071928	664044177	GCF_900101895.1_genomic.faa	GCF_022532105.1_genomic.faa	68.8117	3256	3009	1759	0.561532	0.4	0.5
614071928	493225111	GCF_900101895.1_genomic.faa	GCF_027482365.1_ASM2748236v1_genomic.faa	71.3358	3256	3604	1895	0.552478	0.4	0.5
614071928	362730237	GCF_900101895.1_genomic.faa	GCF_033547075.1_genomic.faa	68.453	3256	2788	1585	0.524487	0.4	0.5
614071928	501232955	GCF_900101895.1_genomic.faa	GCF_937867925.1_SRR5625862_bin.18_CONCOCT_v1.1_MAG_genomic.faa	70.6298	3256	3864	1857	0.521629	0.4	0.5
614071928	126901651	GCF_900101895.1_genomic.faa	GCF_943913405.1_genomic.faa	70.5425	3256	3438	1794	0.536002	0.4	0.5
614071928	782457789	GCF_900101895.1_genomic.faa	SRR24124297_bin.1.faa	71.8439	3256	2516	1757	0.608801	0.4	0.5
614071928	728695772	GCF_900101895.1_genomic.faa	SRR24124299_bin.22.faa	72.0055	3256	2426	1757	0.618444	0.4	0.5
647357450	887834794	SRR24124298_bin.7.faa	GCA_002483285.1_genomic.faa	71.0834	2575	3086	1803	0.63699	0.4	0.5
647357450	999007284	SRR24124298_bin.7.faa	GCA_005792865.1_genomic.faa	69.5796	2575	1898	1252	0.559803	0.4	0.5
647357450	660467564	SRR24124298_bin.7.faa	GCA_023390775.1_genomic.faa	70.3758	2575	2391	1788	0.720097	0.4	0.5
647357450	326324759	SRR24124298_bin.7.faa	GCA_023427845.1_genomic.faa	70.9797	2575	2364	1599	0.647499	0.4	0.5
647357450	708088252	SRR24124298_bin.7.faa	GCA_023437705.1_ASM2343770v1_genomic.faa	71.2168	2575	2778	1764	0.65907	0.4	0.5
647357450	340057970	SRR24124298_bin.7.faa	GCA_027483785.1_genomic.faa	65.6786	2575	2581	1188	0.460822	0.4	0.5
647357450	560743122	SRR24124298_bin.7.faa	GCA_035298445.1_genomic.faa	68.0342	2575	3004	1473	0.528052	0.4	0.5
647357450	280011758	SRR24124298_bin.7.faa	GCA_035317805.1_genomic.faa	72.4712	2575	2974	1658	0.597585	0.4	0.5
647357450	876357487	SRR24124298_bin.7.faa	GCA_036388535.1_genomic.faa	71.1938	2575	2838	1701	0.628487	0.4	0.5
647357450	792371184	SRR24124298_bin.7.faa	GCA_038243675.1_genomic.faa	68.2179	2575	2747	1447	0.543781	0.4	0.5
647357450	336230949	SRR24124298_bin.7.faa	GCA_039592825.1_genomic.faa	69.397	2575	2652	1084	0.414769	0.4	0.5
647357450	522381035	SRR24124298_bin.7.faa	GCF_000422705.1_genomic.faa	70.8918	2575	3482	1710	0.564636	0.4	0.5
647357450	503016295	SRR24124298_bin.7.faa	GCF_003097535.1_genomic.faa	70.9277	2575	2982	1742	0.626957	0.4	0.5
647357450	116591627	SRR24124298_bin.7.faa	GCF_006385255.1_genomic.faa	70.5829	2575	3691	1678	0.535589	0.4	0.5
647357450	776730387	SRR24124298_bin.7.faa	GCF_013366395.1_ASM1336639v1_genomic.faa	70.3535	2575	3591	1855	0.601687	0.4	0.5
647357450	377856342	SRR24124298_bin.7.faa	GCF_014748335.1_genomic.faa	69.8753	2575	3316	1803	0.61212	0.4	0.5
647357450	872649273	SRR24124298_bin.7.faa	GCF_025947265.1_ASM2594726v1_genomic.faa	70.672	2575	3504	1700	0.559303	0.4	0.5
647357450	82953720	SRR24124298_bin.7.faa	GCF_027490375.1_genomic.faa	66.0116	2575	2999	1461	0.52422	0.4	0.5
647357450	279736227	SRR24124298_bin.7.faa	GCF_030540765.1_ASM3054076v1_genomic_w.faa	63.049	2575	4863	1289	0.346599	0.4	0.5
647357450	144140467	SRR24124298_bin.7.faa	GCF_030766725.1_genomic.faa	69.8049	2575	3599	1549	0.501782	0.4	0.5
647357450	925050070	SRR24124298_bin.7.faa	GCF_031456785.1_genomic.faa	70.9311	2575	3647	1680	0.540019	0.4	0.5
647357450	236673808	SRR24124298_bin.7.faa	GCF_041262125.1_genomic.faa	70.7433	2575	3300	1658	0.564426	0.4	0.5
647357450	614071928	SRR24124298_bin.7.faa	GCF_900101895.1_genomic.faa	71.9898	2575	3256	1801	0.617733	0.4	0.5
647357450	647357450	SRR24124298_bin.7.faa	SRR24124298_bin.7.faa	100	2575	2575	2573	0.999223	0.4	0.5
647357450	986224433	SRR24124298_bin.7.faa	GCA_015234525.1_genomic.faa	71.0847	2575	2424	1704	0.681736	0.4	0.5
647357450	90667283	SRR24124298_bin.7.faa	GCA_015478765.1_genomic.faa	70.1584	2575	2547	1569	0.612651	0.4	0.5
647357450	425648790	SRR24124298_bin.7.faa	GCA_023386585.1_genomic.faa	72.1574	2575	2547	1882	0.734869	0.4	0.5
647357450	357123121	SRR24124298_bin.7.faa	GCA_023387965.1_genomic.faa	69.5858	2575	2623	1467	0.564448	0.4	0.5
647357450	705955123	SRR24124298_bin.7.faa	GCA_023393485.1_genomic.faa	76.0102	2575	2146	1400	0.593095	0.4	0.5
647357450	36237534	SRR24124298_bin.7.faa	GCA_023437485.1_genomic.faa	69.8522	2575	2306	1660	0.680188	0.4	0.5
647357450	606915454	SRR24124298_bin.7.faa	GCA_027484465.1_ASM2748446v1_genomic.faa	67.9023	2575	4500	1619	0.457668	0.4	0.5
647357450	892760692	SRR24124298_bin.7.faa	GCA_029561105.1_ASM2956110v1_genomic.faa	71.3127	2575	3617	1739	0.561693	0.4	0.5
647357450	756855837	SRR24124298_bin.7.faa	GCA_029946065.1_genomic.faa	71.1186	2575	3246	1698	0.583405	0.4	0.5
647357450	877439392	SRR24124298_bin.7.faa	GCA_029959295.1_genomic.faa	69.957	2575	4280	1710	0.498906	0.4	0.5
647357450	871890288	SRR24124298_bin.7.faa	GCA_035286325.1_genomic.faa	75.1209	2575	2741	1876	0.705794	0.4	0.5
647357450	646000750	SRR24124298_bin.7.faa	GCA_036386895.1_genomic.faa	71.1418	2575	2744	1791	0.673435	0.4	0.5
647357450	171012786	SRR24124298_bin.7.faa	GCA_036399435.1_genomic.faa	71.5428	2575	2638	1727	0.662574	0.4	0.5
647357450	248030581	SRR24124298_bin.7.faa	GCA_036399795.1_genomic.faa	73.1161	2575	2744	1847	0.694491	0.4	0.5
647357450	441292525	SRR24124298_bin.7.faa	GCA_038234025.1_genomic.faa	68.1591	2575	2741	1557	0.585779	0.4	0.5
647357450	375316568	SRR24124298_bin.7.faa	GCA_038242935.1_genomic.faa	68.1517	2575	2772	1359	0.508322	0.4	0.5
647357450	756124310	SRR24124298_bin.7.faa	GCA_934636265.1_genomic.faa	69.9392	2575	1428	1044	0.521609	0.4	0.5
647357450	283838684	SRR24124298_bin.7.faa	GCF_000419685.1_genomic.faa	69.0863	2575	2778	1608	0.600785	0.4	0.5
647357450	153359463	SRR24124298_bin.7.faa	GCF_000425485.1_genomic.faa	68.9882	2575	3429	1613	0.537308	0.4	0.5
647357450	97145962	SRR24124298_bin.7.faa	GCF_002251775.1_genomic.faa	66.0312	2575	2981	1455	0.523758	0.4	0.5
647357450	290408825	SRR24124298_bin.7.faa	GCF_003055625.1_genomic.faa	70.684	2575	3001	1736	0.622669	0.4	0.5
647357450	935037043	SRR24124298_bin.7.faa	GCF_003076475.1_genomic.faa	69.8071	2575	3824	1604	0.501328	0.4	0.5
647357450	263046229	SRR24124298_bin.7.faa	GCF_003865365.1_genomic.faa	70.1091	2575	3137	1648	0.577031	0.4	0.5
647357450	336413169	SRR24124298_bin.7.faa	GCF_004211145.1_genomic.faa	70.106	2575	3559	1777	0.579394	0.4	0.5
647357450	545496618	SRR24124298_bin.7.faa	GCF_004295795.1_genomic.faa	69.512	2575	3859	1805	0.561082	0.4	0.5
647357450	81006761	SRR24124298_bin.7.faa	GCF_007992475.1_ASM799247v1_genomic.faa	72.0388	2575	3617	1841	0.594638	0.4	0.5
647357450	598716310	SRR24124298_bin.7.faa	GCF_009915155.1_genomic.faa	69.3921	2575	2598	1557	0.601972	0.4	0.5
647357450	593944087	SRR24124298_bin.7.faa	GCF_012911565.1_genomic.faa	69.129	2575	3347	1727	0.583249	0.4	0.5
647357450	664044177	SRR24124298_bin.7.faa	GCF_022532105.1_genomic.faa	68.0268	2575	3009	1649	0.590616	0.4	0.5
647357450	493225111	SRR24124298_bin.7.faa	GCF_027482365.1_ASM2748236v1_genomic.faa	70.7731	2575	3604	1767	0.571937	0.4	0.5
647357450	362730237	SRR24124298_bin.7.faa	GCF_033547075.1_genomic.faa	68.9273	2575	2788	1587	0.591833	0.4	0.5
647357450	501232955	SRR24124298_bin.7.faa	GCF_937867925.1_SRR5625862_bin.18_CONCOCT_v1.1_MAG_genomic.faa	70.5255	2575	3864	1696	0.52679	0.4	0.5
647357450	126901651	SRR24124298_bin.7.faa	GCF_943913405.1_genomic.faa	70.2265	2575	3438	1656	0.550807	0.4	0.5
647357450	782457789	SRR24124298_bin.7.faa	SRR24124297_bin.1.faa	99.9583	2575	2516	2450	0.962483	0.4	0.5
647357450	728695772	SRR24124298_bin.7.faa	SRR24124299_bin.22.faa	99.9732	2575	2426	2414	0.965407	0.4	0.5
986224433	887834794	GCA_015234525.1_genomic.faa	GCA_002483285.1_genomic.faa	70.4212	2424	3086	1608	0.583666	0.4	0.5
986224433	999007284	GCA_015234525.1_genomic.faa	GCA_005792865.1_genomic.faa	69.3479	2424	1898	1219	0.564091	0.4	0.5
986224433	660467564	GCA_015234525.1_genomic.faa	GCA_023390775.1_genomic.faa	70.446	2424	2391	1689	0.701558	0.4	0.5
986224433	326324759	GCA_015234525.1_genomic.faa	GCA_023427845.1_genomic.faa	71.2834	2424	2364	1622	0.677527	0.4	0.5
986224433	708088252	GCA_015234525.1_genomic.faa	GCA_023437705.1_ASM2343770v1_genomic.faa	70.0424	2424	2778	1640	0.630527	0.4	0.5
986224433	340057970	GCA_015234525.1_genomic.faa	GCA_027483785.1_genomic.faa	65.9627	2424	2581	1155	0.461538	0.4	0.5
986224433	560743122	GCA_015234525.1_genomic.faa	GCA_035298445.1_genomic.faa	67.5032	2424	3004	1399	0.515475	0.4	0.5
986224433	280011758	GCA_015234525.1_genomic.faa	GCA_035317805.1_genomic.faa	71.5417	2424	2974	1494	0.553538	0.4	0.5
986224433	876357487	GCA_015234525.1_genomic.faa	GCA_036388535.1_genomic.faa	71.2249	2424	2838	1709	0.649563	0.4	0.5
986224433	792371184	GCA_015234525.1_genomic.faa	GCA_038243675.1_genomic.faa	68.7248	2424	2747	1452	0.561594	0.4	0.5
986224433	336230949	GCA_015234525.1_genomic.faa	GCA_039592825.1_genomic.faa	68.9458	2424	2652	1016	0.400315	0.4	0.5
986224433	522381035	GCA_015234525.1_genomic.faa	GCF_000422705.1_genomic.faa	70.7206	2424	3482	1672	0.566204	0.4	0.5
986224433	503016295	GCA_015234525.1_genomic.faa	GCF_003097535.1_genomic.faa	70.109	2424	2982	1616	0.597854	0.4	0.5
986224433	116591627	GCA_015234525.1_genomic.faa	GCF_006385255.1_genomic.faa	70.21	2424	3691	1625	0.53148	0.4	0.5
986224433	776730387	GCA_015234525.1_genomic.faa	GCF_013366395.1_ASM1336639v1_genomic.faa	69.5437	2424	3591	1696	0.563924	0.4	0.5
986224433	377856342	GCA_015234525.1_genomic.faa	GCF_014748335.1_genomic.faa	69.0871	2424	3316	1724	0.600697	0.4	0.5
986224433	872649273	GCA_015234525.1_genomic.faa	GCF_025947265.1_ASM2594726v1_genomic.faa	70.4053	2424	3504	1649	0.556343	0.4	0.5
986224433	82953720	GCA_015234525.1_genomic.faa	GCF_027490375.1_genomic.faa	66.1282	2424	2999	1432	0.528121	0.4	0.5
986224433	279736227	GCA_015234525.1_genomic.faa	GCF_030540765.1_ASM3054076v1_genomic_w.faa	63.1102	2424	4863	1274	0.349664	0.4	0.5
986224433	144140467	GCA_015234525.1_genomic.faa	GCF_030766725.1_genomic.faa	69.7923	2424	3599	1528	0.507388	0.4	0.5
986224433	925050070	GCA_015234525.1_genomic.faa	GCF_031456785.1_genomic.faa	70.6391	2424	3647	1670	0.550156	0.4	0.5
986224433	236673808	GCA_015234525.1_genomic.faa	GCF_041262125.1_genomic.faa	70.3828	2424	3300	1621	0.566387	0.4	0.5
986224433	614071928	GCA_015234525.1_genomic.faa	GCF_900101895.1_genomic.faa	70.8558	2424	3256	1627	0.572887	0.4	0.5
986224433	647357450	GCA_015234525.1_genomic.faa	SRR24124298_bin.7.faa	71.0847	2424	2575	1704	0.681736	0.4	0.5
986224433	986224433	GCA_015234525.1_genomic.faa	GCA_015234525.1_genomic.faa	100	2424	2424	2421	0.998762	0.4	0.5
986224433	90667283	GCA_015234525.1_genomic.faa	GCA_015478765.1_genomic.faa	70.7064	2424	2547	1609	0.647355	0.4	0.5
986224433	425648790	GCA_015234525.1_genomic.faa	GCA_023386585.1_genomic.faa	71.8021	2424	2547	1705	0.685979	0.4	0.5
986224433	357123121	GCA_015234525.1_genomic.faa	GCA_023387965.1_genomic.faa	69.0066	2424	2623	1502	0.595205	0.4	0.5
986224433	705955123	GCA_015234525.1_genomic.faa	GCA_023393485.1_genomic.faa	70.4203	2424	2146	1163	0.508972	0.4	0.5
986224433	36237534	GCA_015234525.1_genomic.faa	GCA_023437485.1_genomic.faa	70.1986	2424	2306	1617	0.683721	0.4	0.5
986224433	606915454	GCA_015234525.1_genomic.faa	GCA_027484465.1_ASM2748446v1_genomic.faa	67.5659	2424	4500	1522	0.43963	0.4	0.5
986224433	892760692	GCA_015234525.1_genomic.faa	GCA_029561105.1_ASM2956110v1_genomic.faa	70.6709	2424	3617	1571	0.520113	0.4	0.5
986224433	756855837	GCA_015234525.1_genomic.faa	GCA_029946065.1_genomic.faa	70.2619	2424	3246	1600	0.564374	0.4	0.5
986224433	877439392	GCA_015234525.1_genomic.faa	GCA_029959295.1_genomic.faa	69.8951	2424	4280	1675	0.499702	0.4	0.5
986224433	871890288	GCA_015234525.1_genomic.faa	GCA_035286325.1_genomic.faa	72.9131	2424	2741	1629	0.630784	0.4	0.5
986224433	646000750	GCA_015234525.1_genomic.faa	GCA_036386895.1_genomic.faa	71.3846	2424	2744	1727	0.668344	0.4	0.5
986224433	171012786	GCA_015234525.1_genomic.faa	GCA_036399435.1_genomic.faa	79.2602	2424	2638	1874	0.740419	0.4	0.5
986224433	248030581	GCA_015234525.1_genomic.faa	GCA_036399795.1_genomic.faa	72.6687	2424	2744	1777	0.687693	0.4	0.5
986224433	441292525	GCA_015234525.1_genomic.faa	GCA_038234025.1_genomic.faa	68.033	2424	2741	1512	0.585479	0.4	0.5
986224433	375316568	GCA_015234525.1_genomic.faa	GCA_038242935.1_genomic.faa	68.6471	2424	2772	1367	0.526174	0.4	0.5
986224433	756124310	GCA_015234525.1_genomic.faa	GCA_934636265.1_genomic.faa	69.3063	2424	1428	960	0.498442	0.4	0.5
986224433	283838684	GCA_015234525.1_genomic.faa	GCF_000419685.1_genomic.faa	69.1124	2424	2778	1615	0.620915	0.4	0.5
986224433	153359463	GCA_015234525.1_genomic.faa	GCF_000425485.1_genomic.faa	69.0471	2424	3429	1611	0.550487	0.4	0.5
986224433	97145962	GCA_015234525.1_genomic.faa	GCF_002251775.1_genomic.faa	66.2843	2424	2981	1432	0.52988	0.4	0.5
986224433	290408825	GCA_015234525.1_genomic.faa	GCF_003055625.1_genomic.faa	69.896	2424	3001	1612	0.594286	0.4	0.5
986224433	935037043	GCA_015234525.1_genomic.faa	GCF_003076475.1_genomic.faa	69.6409	2424	3824	1600	0.512164	0.4	0.5
986224433	263046229	GCA_015234525.1_genomic.faa	GCF_003865365.1_genomic.faa	69.9833	2424	3137	1667	0.599532	0.4	0.5
986224433	336413169	GCA_015234525.1_genomic.faa	GCF_004211145.1_genomic.faa	69.403	2424	3559	1654	0.5529	0.4	0.5
986224433	545496618	GCA_015234525.1_genomic.faa	GCF_004295795.1_genomic.faa	68.7306	2424	3859	1706	0.543053	0.4	0.5
986224433	81006761	GCA_015234525.1_genomic.faa	GCF_007992475.1_ASM799247v1_genomic.faa	71.2824	2424	3617	1728	0.572091	0.4	0.5
986224433	598716310	GCA_015234525.1_genomic.faa	GCF_009915155.1_genomic.faa	69.1575	2424	2598	1576	0.627638	0.4	0.5
986224433	593944087	GCA_015234525.1_genomic.faa	GCF_012911565.1_genomic.faa	68.4545	2424	3347	1652	0.572518	0.4	0.5
986224433	664044177	GCA_015234525.1_genomic.faa	GCF_022532105.1_genomic.faa	67.6619	2424	3009	1545	0.568747	0.4	0.5
986224433	493225111	GCA_015234525.1_genomic.faa	GCF_027482365.1_ASM2748236v1_genomic.faa	69.8736	2424	3604	1631	0.541141	0.4	0.5
986224433	362730237	GCA_015234525.1_genomic.faa	GCF_033547075.1_genomic.faa	69.5232	2424	2788	1605	0.615886	0.4	0.5
986224433	501232955	GCA_015234525.1_genomic.faa	GCF_937867925.1_SRR5625862_bin.18_CONCOCT_v1.1_MAG_genomic.faa	70.2749	2424	3864	1649	0.524491	0.4	0.5
986224433	126901651	GCA_015234525.1_genomic.faa	GCF_943913405.1_genomic.faa	69.9863	2424	3438	1636	0.558171	0.4	0.5
986224433	782457789	GCA_015234525.1_genomic.faa	SRR24124297_bin.1.faa	71.025	2424	2516	1671	0.676518	0.4	0.5
986224433	728695772	GCA_015234525.1_genomic.faa	SRR24124299_bin.22.faa	71.1218	2424	2426	1696	0.699381	0.4	0.5
90667283	887834794	GCA_015478765.1_genomic.faa	GCA_002483285.1_genomic.faa	70.3484	2547	3086	1607	0.570566	0.4	0.5
90667283	999007284	GCA_015478765.1_genomic.faa	GCA_005792865.1_genomic.faa	68.2699	2547	1898	1150	0.517435	0.4	0.5
90667283	660467564	GCA_015478765.1_genomic.faa	GCA_023390775.1_genomic.faa	69.1902	2547	2391	1610	0.652086	0.4	0.5
90667283	326324759	GCA_015478765.1_genomic.faa	GCA_023427845.1_genomic.faa	72.7809	2547	2364	1631	0.664223	0.4	0.5
90667283	708088252	GCA_015478765.1_genomic.faa	GCA_023437705.1_ASM2343770v1_genomic.faa	69.9566	2547	2778	1599	0.600563	0.4	0.5
90667283	340057970	GCA_015478765.1_genomic.faa	GCA_027483785.1_genomic.faa	65.5664	2547	2581	1076	0.419657	0.4	0.5
90667283	560743122	GCA_015478765.1_genomic.faa	GCA_035298445.1_genomic.faa	67.3838	2547	3004	1349	0.486039	0.4	0.5
90667283	280011758	GCA_015478765.1_genomic.faa	GCA_035317805.1_genomic.faa	71.984	2547	2974	1477	0.535048	0.4	0.5
90667283	876357487	GCA_015478765.1_genomic.faa	GCA_036388535.1_genomic.faa	72.3919	2547	2838	1686	0.626184	0.4	0.5
90667283	792371184	GCA_015478765.1_genomic.faa	GCA_038243675.1_genomic.faa	67.7188	2547	2747	1380	0.521345	0.4	0.5
90667283	336230949	GCA_015478765.1_genomic.faa	GCA_039592825.1_genomic.faa	69.4802	2547	2652	1027	0.395076	0.4	0.5
90667283	522381035	GCA_015478765.1_genomic.faa	GCF_000422705.1_genomic.faa	71.0356	2547	3482	1621	0.537734	0.4	0.5
90667283	503016295	GCA_015478765.1_genomic.faa	GCF_003097535.1_genomic.faa	70.1822	2547	2982	1532	0.554169	0.4	0.5
90667283	116591627	GCA_015478765.1_genomic.faa	GCF_006385255.1_genomic.faa	70.1391	2547	3691	1579	0.506252	0.4	0.5
90667283	776730387	GCA_015478765.1_genomic.faa	GCF_013366395.1_ASM1336639v1_genomic.faa	69.6315	2547	3591	1704	0.55523	0.4	0.5
90667283	377856342	GCA_015478765.1_genomic.faa	GCF_014748335.1_genomic.faa	69.3941	2547	3316	1691	0.576838	0.4	0.5
90667283	872649273	GCA_015478765.1_genomic.faa	GCF_025947265.1_ASM2594726v1_genomic.faa	70.4504	2547	3504	1594	0.526855	0.4	0.5
90667283	82953720	GCA_015478765.1_genomic.faa	GCF_027490375.1_genomic.faa	65.8978	2547	2999	1335	0.481428	0.4	0.5
90667283	279736227	GCA_015478765.1_genomic.faa	GCF_030540765.1_ASM3054076v1_genomic_w.faa	62.6607	2547	4863	1232	0.332524	0.4	0.5
90667283	144140467	GCA_015478765.1_genomic.faa	GCF_030766725.1_genomic.faa	69.5995	2547	3599	1477	0.480638	0.4	0.5
90667283	925050070	GCA_015478765.1_genomic.faa	GCF_031456785.1_genomic.faa	70.9199	2547	3647	1649	0.532451	0.4	0.5
90667283	236673808	GCA_015478765.1_genomic.faa	GCF_041262125.1_genomic.faa	70.3348	2547	3300	1559	0.533265	0.4	0.5
90667283	614071928	GCA_015478765.1_genomic.faa	GCF_900101895.1_genomic.faa	70.3731	2547	3256	1628	0.561089	0.4	0.5
90667283	647357450	GCA_015478765.1_genomic.faa	SRR24124298_bin.7.faa	70.1584	2547	2575	1569	0.612651	0.4	0.5
90667283	986224433	GCA_015478765.1_genomic.faa	GCA_015234525.1_genomic.faa	70.7064	2547	2424	1609	0.647355	0.4	0.5
90667283	90667283	GCA_015478765.1_genomic.faa	GCA_015478765.1_genomic.faa	100	2547	2547	2546	0.999607	0.4	0.5
90667283	425648790	GCA_015478765.1_genomic.faa	GCA_023386585.1_genomic.faa	70.0186	2547	2547	1628	0.639183	0.4	0.5
90667283	357123121	GCA_015478765.1_genomic.faa	GCA_023387965.1_genomic.faa	69.1582	2547	2623	1411	0.545841	0.4	0.5
90667283	705955123	GCA_015478765.1_genomic.faa	GCA_023393485.1_genomic.faa	69.468	2547	2146	1105	0.470914	0.4	0.5
90667283	36237534	GCA_015478765.1_genomic.faa	GCA_023437485.1_genomic.faa	68.944	2547	2306	1540	0.634659	0.4	0.5
90667283	606915454	GCA_015478765.1_genomic.faa	GCA_027484465.1_ASM2748446v1_genomic.faa	67.3919	2547	4500	1458	0.413793	0.4	0.5
90667283	892760692	GCA_015478765.1_genomic.faa	GCA_029561105.1_ASM2956110v1_genomic.faa	70.4531	2547	3617	1575	0.511032	0.4	0.5
90667283	756855837	GCA_015478765.1_genomic.faa	GCA_029946065.1_genomic.faa	70.9176	2547	3246	1531	0.528569	0.4	0.5
90667283	877439392	GCA_015478765.1_genomic.faa	GCA_029959295.1_genomic.faa	70.0135	2547	4280	1629	0.477223	0.4	0.5
90667283	871890288	GCA_015478765.1_genomic.faa	GCA_035286325.1_genomic.faa	71.6151	2547	2741	1551	0.586611	0.4	0.5
90667283	646000750	GCA_015478765.1_genomic.faa	GCA_036386895.1_genomic.faa	72.4533	2547	2744	1700	0.642601	0.4	0.5
90667283	171012786	GCA_015478765.1_genomic.faa	GCA_036399435.1_genomic.faa	70.6708	2547	2638	1599	0.616779	0.4	0.5
90667283	248030581	GCA_015478765.1_genomic.faa	GCA_036399795.1_genomic.faa	70.7697	2547	2744	1664	0.628993	0.4	0.5
90667283	441292525	GCA_015478765.1_genomic.faa	GCA_038234025.1_genomic.faa	68.1499	2547	2741	1476	0.558245	0.4	0.5
90667283	375316568	GCA_015478765.1_genomic.faa	GCA_038242935.1_genomic.faa	67.6163	2547	2772	1278	0.480541	0.4	0.5
90667283	756124310	GCA_015478765.1_genomic.faa	GCA_934636265.1_genomic.faa	68.2806	2547	1428	944	0.474969	0.4	0.5
90667283	283838684	GCA_015478765.1_genomic.faa	GCF_000419685.1_genomic.faa	69.2816	2547	2778	1574	0.591174	0.4	0.5
90667283	153359463	GCA_015478765.1_genomic.faa	GCF_000425485.1_genomic.faa	68.9738	2547	3429	1576	0.527443	0.4	0.5
90667283	97145962	GCA_015478765.1_genomic.faa	GCF_002251775.1_genomic.faa	66.0628	2547	2981	1332	0.48191	0.4	0.5
90667283	290408825	GCA_015478765.1_genomic.faa	GCF_003055625.1_genomic.faa	69.7891	2547	3001	1538	0.554434	0.4	0.5
90667283	935037043	GCA_015478765.1_genomic.faa	GCF_003076475.1_genomic.faa	69.3897	2547	3824	1573	0.4938	0.4	0.5
90667283	263046229	GCA_015478765.1_genomic.faa	GCF_003865365.1_genomic.faa	70.0352	2547	3137	1612	0.567206	0.4	0.5
90667283	336413169	GCA_015478765.1_genomic.faa	GCF_004211145.1_genomic.faa	69.75	2547	3559	1675	0.548641	0.4	0.5
90667283	545496618	GCA_015478765.1_genomic.faa	GCF_004295795.1_genomic.faa	69.0099	2547	3859	1691	0.527943	0.4	0.5
90667283	81006761	GCA_015478765.1_genomic.faa	GCF_007992475.1_ASM799247v1_genomic.faa	71.4321	2547	3617	1669	0.541531	0.4	0.5
90667283	598716310	GCA_015478765.1_genomic.faa	GCF_009915155.1_genomic.faa	69.24	2547	2598	1506	0.585423	0.4	0.5
90667283	593944087	GCA_015478765.1_genomic.faa	GCF_012911565.1_genomic.faa	68.9482	2547	3347	1593	0.54055	0.4	0.5
90667283	664044177	GCA_015478765.1_genomic.faa	GCF_022532105.1_genomic.faa	67.3932	2547	3009	1485	0.534557	0.4	0.5
90667283	493225111	GCA_015478765.1_genomic.faa	GCF_027482365.1_ASM2748236v1_genomic.faa	70.084	2547	3604	1556	0.505934	0.4	0.5
90667283	362730237	GCA_015478765.1_genomic.faa	GCF_033547075.1_genomic.faa	68.3336	2547	2788	1492	0.559325	0.4	0.5
90667283	501232955	GCA_015478765.1_genomic.faa	GCF_937867925.1_SRR5625862_bin.18_CONCOCT_v1.1_MAG_genomic.faa	70.1301	2547	3864	1601	0.499454	0.4	0.5
90667283	126901651	GCA_015478765.1_genomic.faa	GCF_943913405.1_genomic.faa	70.4112	2547	3438	1570	0.524645	0.4	0.5
90667283	782457789	GCA_015478765.1_genomic.faa	SRR24124297_bin.1.faa	69.9787	2547	2516	1544	0.609915	0.4	0.5
90667283	728695772	GCA_015478765.1_genomic.faa	SRR24124299_bin.22.faa	70.148	2547	2426	1544	0.620953	0.4	0.5
425648790	887834794	GCA_023386585.1_genomic.faa	GCA_002483285.1_genomic.faa	70.5255	2547	3086	1778	0.63128	0.4	0.5
425648790	999007284	GCA_023386585.1_genomic.faa	GCA_005792865.1_genomic.faa	70.2225	2547	1898	1299	0.584477	0.4	0.5
425648790	660467564	GCA_023386585.1_genomic.faa	GCA_023390775.1_genomic.faa	71.2446	2547	2391	1835	0.743216	0.4	0.5
425648790	326324759	GCA_023386585.1_genomic.faa	GCA_023427845.1_genomic.faa	71.0529	2547	2364	1602	0.652413	0.4	0.5
425648790	708088252	GCA_023386585.1_genomic.faa	GCA_023437705.1_ASM2343770v1_genomic.faa	70.205	2547	2778	1766	0.663286	0.4	0.5
425648790	340057970	GCA_023386585.1_genomic.faa	GCA_027483785.1_genomic.faa	65.8671	2547	2581	1173	0.457488	0.4	0.5
425648790	560743122	GCA_023386585.1_genomic.faa	GCA_035298445.1_genomic.faa	68.1004	2547	3004	1448	0.521708	0.4	0.5
425648790	280011758	GCA_023386585.1_genomic.faa	GCA_035317805.1_genomic.faa	71.8342	2547	2974	1647	0.596631	0.4	0.5
425648790	876357487	GCA_023386585.1_genomic.faa	GCA_036388535.1_genomic.faa	71.0642	2547	2838	1717	0.637697	0.4	0.5
425648790	792371184	GCA_023386585.1_genomic.faa	GCA_038243675.1_genomic.faa	68.6053	2547	2747	1426	0.538723	0.4	0.5
425648790	336230949	GCA_023386585.1_genomic.faa	GCA_039592825.1_genomic.faa	68.9993	2547	2652	1080	0.415465	0.4	0.5
425648790	522381035	GCA_023386585.1_genomic.faa	GCF_000422705.1_genomic.faa	70.5253	2547	3482	1671	0.554321	0.4	0.5
425648790	503016295	GCA_023386585.1_genomic.faa	GCF_003097535.1_genomic.faa	70.5369	2547	2982	1665	0.602279	0.4	0.5
425648790	116591627	GCA_023386585.1_genomic.faa	GCF_006385255.1_genomic.faa	70.121	2547	3691	1645	0.527413	0.4	0.5
425648790	776730387	GCA_023386585.1_genomic.faa	GCF_013366395.1_ASM1336639v1_genomic.faa	69.7214	2547	3591	1845	0.601173	0.4	0.5
425648790	377856342	GCA_023386585.1_genomic.faa	GCF_014748335.1_genomic.faa	69.2034	2547	3316	1805	0.615726	0.4	0.5
425648790	872649273	GCA_023386585.1_genomic.faa	GCF_025947265.1_ASM2594726v1_genomic.faa	70.3911	2547	3504	1667	0.550983	0.4	0.5
425648790	82953720	GCA_023386585.1_genomic.faa	GCF_027490375.1_genomic.faa	66.2509	2547	2999	1449	0.522539	0.4	0.5
425648790	279736227	GCA_023386585.1_genomic.faa	GCF_030540765.1_ASM3054076v1_genomic_w.faa	62.3699	2547	4863	1294	0.349258	0.4	0.5
425648790	144140467	GCA_023386585.1_genomic.faa	GCF_030766725.1_genomic.faa	69.6724	2547	3599	1531	0.49821	0.4	0.5
425648790	925050070	GCA_023386585.1_genomic.faa	GCF_031456785.1_genomic.faa	70.6069	2547	3647	1670	0.539232	0.4	0.5
425648790	236673808	GCA_023386585.1_genomic.faa	GCF_041262125.1_genomic.faa	70.1331	2547	3300	1643	0.561998	0.4	0.5
425648790	614071928	GCA_023386585.1_genomic.faa	GCF_900101895.1_genomic.faa	70.6164	2547	3256	1791	0.617267	0.4	0.5
425648790	647357450	GCA_023386585.1_genomic.faa	SRR24124298_bin.7.faa	72.1574	2547	2575	1882	0.734869	0.4	0.5
425648790	986224433	GCA_023386585.1_genomic.faa	GCA_015234525.1_genomic.faa	71.8021	2547	2424	1705	0.685979	0.4	0.5
425648790	90667283	GCA_023386585.1_genomic.faa	GCA_015478765.1_genomic.faa	70.0186	2547	2547	1628	0.639183	0.4	0.5
425648790	425648790	GCA_023386585.1_genomic.faa	GCA_023386585.1_genomic.faa	100	2547	2547	2547	1	0.4	0.5
425648790	357123121	GCA_023386585.1_genomic.faa	GCA_023387965.1_genomic.faa	69.3094	2547	2623	1438	0.556286	0.4	0.5
425648790	705955123	GCA_023386585.1_genomic.faa	GCA_023393485.1_genomic.faa	71.0394	2547	2146	1293	0.551033	0.4	0.5
425648790	36237534	GCA_023386585.1_genomic.faa	GCA_023437485.1_genomic.faa	70.4946	2547	2306	1712	0.705543	0.4	0.5
425648790	606915454	GCA_023386585.1_genomic.faa	GCA_027484465.1_ASM2748446v1_genomic.faa	68.0274	2547	4500	1574	0.446715	0.4	0.5
425648790	892760692	GCA_023386585.1_genomic.faa	GCA_029561105.1_ASM2956110v1_genomic.faa	70.7263	2547	3617	1730	0.561324	0.4	0.5
425648790	756855837	GCA_023386585.1_genomic.faa	GCA_029946065.1_genomic.faa	70.6722	2547	3246	1664	0.574486	0.4	0.5
425648790	877439392	GCA_023386585.1_genomic.faa	GCA_029959295.1_genomic.faa	69.7242	2547	4280	1681	0.492456	0.4	0.5
425648790	871890288	GCA_023386585.1_genomic.faa	GCA_035286325.1_genomic.faa	73.6913	2547	2741	1773	0.670575	0.4	0.5
425648790	646000750	GCA_023386585.1_genomic.faa	GCA_036386895.1_genomic.faa	71.2736	2547	2744	1779	0.672463	0.4	0.5
425648790	171012786	GCA_023386585.1_genomic.faa	GCA_036399435.1_genomic.faa	72.1326	2547	2638	1766	0.681196	0.4	0.5
425648790	248030581	GCA_023386585.1_genomic.faa	GCA_036399795.1_genomic.faa	74.2659	2547	2744	1959	0.740503	0.4	0.5
425648790	441292525	GCA_023386585.1_genomic.faa	GCA_038234025.1_genomic.faa	68.0611	2547	2741	1596	0.603631	0.4	0.5
425648790	375316568	GCA_023386585.1_genomic.faa	GCA_038242935.1_genomic.faa	68.4524	2547	2772	1350	0.507614	0.4	0.5
425648790	756124310	GCA_023386585.1_genomic.faa	GCA_934636265.1_genomic.faa	69.3762	2547	1428	1043	0.52478	0.4	0.5
425648790	283838684	GCA_023386585.1_genomic.faa	GCF_000419685.1_genomic.faa	68.6514	2547	2778	1608	0.603944	0.4	0.5
425648790	153359463	GCA_023386585.1_genomic.faa	GCF_000425485.1_genomic.faa	68.6544	2547	3429	1591	0.532463	0.4	0.5
425648790	97145962	GCA_023386585.1_genomic.faa	GCF_002251775.1_genomic.faa	66.1616	2547	2981	1451	0.524964	0.4	0.5
425648790	290408825	GCA_023386585.1_genomic.faa	GCF_003055625.1_genomic.faa	70.3759	2547	3001	1675	0.603821	0.4	0.5
425648790	935037043	GCA_023386585.1_genomic.faa	GCF_003076475.1_genomic.faa	69.4549	2547	3824	1634	0.512949	0.4	0.5
425648790	263046229	GCA_023386585.1_genomic.faa	GCF_003865365.1_genomic.faa	69.807	2547	3137	1645	0.578818	0.4	0.5
425648790	336413169	GCA_023386585.1_genomic.faa	GCF_004211145.1_genomic.faa	69.5608	2547	3559	1790	0.586309	0.4	0.5
425648790	545496618	GCA_023386585.1_genomic.faa	GCF_004295795.1_genomic.faa	69.0061	2547	3859	1802	0.562598	0.4	0.5
425648790	81006761	GCA_023386585.1_genomic.faa	GCF_007992475.1_ASM799247v1_genomic.faa	71.5223	2547	3617	1846	0.598962	0.4	0.5
425648790	598716310	GCA_023386585.1_genomic.faa	GCF_009915155.1_genomic.faa	69.1757	2547	2598	1522	0.591642	0.4	0.5
425648790	593944087	GCA_023386585.1_genomic.faa	GCF_012911565.1_genomic.faa	68.857	2547	3347	1728	0.586359	0.4	0.5
425648790	664044177	GCA_023386585.1_genomic.faa	GCF_022532105.1_genomic.faa	68.0019	2547	3009	1611	0.579914	0.4	0.5
425648790	493225111	GCA_023386585.1_genomic.faa	GCF_027482365.1_ASM2748236v1_genomic.faa	70.3947	2547	3604	1704	0.554056	0.4	0.5
425648790	362730237	GCA_023386585.1_genomic.faa	GCF_033547075.1_genomic.faa	69.3428	2547	2788	1569	0.588191	0.4	0.5
425648790	501232955	GCA_023386585.1_genomic.faa	GCF_937867925.1_SRR5625862_bin.18_CONCOCT_v1.1_MAG_genomic.faa	70.1458	2547	3864	1674	0.522227	0.4	0.5
425648790	126901651	GCA_023386585.1_genomic.faa	GCF_943913405.1_genomic.faa	70.0074	2547	3438	1631	0.545029	0.4	0.5
425648790	782457789	GCA_023386585.1_genomic.faa	SRR24124297_bin.1.faa	72.0216	2547	2516	1853	0.731977	0.4	0.5
425648790	728695772	GCA_023386585.1_genomic.faa	SRR24124299_bin.22.faa	72.2994	2547	2426	1841	0.740398	0.4	0.5
357123121	887834794	GCA_023387965.1_genomic.faa	GCA_002483285.1_genomic.faa	69.9859	2623	3086	1494	0.523384	0.4	0.5
357123121	999007284	GCA_023387965.1_genomic.faa	GCA_005792865.1_genomic.faa	66.761	2623	1898	1018	0.450343	0.4	0.5
357123121	660467564	GCA_023387965.1_genomic.faa	GCA_023390775.1_genomic.faa	67.8343	2623	2391	1436	0.572796	0.4	0.5
357123121	326324759	GCA_023387965.1_genomic.faa	GCA_023427845.1_genomic.faa	69.7313	2623	2364	1410	0.56547	0.4	0.5
357123121	708088252	GCA_023387965.1_genomic.faa	GCA_023437705.1_ASM2343770v1_genomic.faa	69.4377	2623	2778	1518	0.562118	0.4	0.5
357123121	340057970	GCA_023387965.1_genomic.faa	GCA_027483785.1_genomic.faa	65.4487	2623	2581	1124	0.431975	0.4	0.5
357123121	560743122	GCA_023387965.1_genomic.faa	GCA_035298445.1_genomic.faa	67.6979	2623	3004	1339	0.47592	0.4	0.5
357123121	280011758	GCA_023387965.1_genomic.faa	GCA_035317805.1_genomic.faa	71.1979	2623	2974	1376	0.491692	0.4	0.5
357123121	876357487	GCA_023387965.1_genomic.faa	GCA_036388535.1_genomic.faa	69.7326	2623	2838	1518	0.555942	0.4	0.5
357123121	792371184	GCA_023387965.1_genomic.faa	GCA_038243675.1_genomic.faa	67.1471	2623	2747	1329	0.494972	0.4	0.5
357123121	336230949	GCA_023387965.1_genomic.faa	GCA_039592825.1_genomic.faa	68.5668	2623	2652	961	0.36436	0.4	0.5
357123121	522381035	GCA_023387965.1_genomic.faa	GCF_000422705.1_genomic.faa	72.4138	2623	3482	1721	0.5638	0.4	0.5
357123121	503016295	GCA_023387965.1_genomic.faa	GCF_003097535.1_genomic.faa	70.076	2623	2982	1542	0.550223	0.4	0.5
357123121	116591627	GCA_023387965.1_genomic.faa	GCF_006385255.1_genomic.faa	76.3392	2623	3691	1821	0.576813	0.4	0.5
357123121	776730387	GCA_023387965.1_genomic.faa	GCF_013366395.1_ASM1336639v1_genomic.faa	69.0836	2623	3591	1615	0.519794	0.4	0.5
357123121	377856342	GCA_023387965.1_genomic.faa	GCF_014748335.1_genomic.faa	68.5489	2623	3316	1623	0.546557	0.4	0.5
357123121	872649273	GCA_023387965.1_genomic.faa	GCF_025947265.1_ASM2594726v1_genomic.faa	76.4001	2623	3504	1838	0.599967	0.4	0.5
357123121	82953720	GCA_023387965.1_genomic.faa	GCF_027490375.1_genomic.faa	65.9672	2623	2999	1381	0.491284	0.4	0.5
357123121	279736227	GCA_023387965.1_genomic.faa	GCF_030540765.1_ASM3054076v1_genomic_w.faa	63.4866	2623	4863	1268	0.338766	0.4	0.5
357123121	144140467	GCA_023387965.1_genomic.faa	GCF_030766725.1_genomic.faa	70.801	2623	3599	1589	0.510768	0.4	0.5
357123121	925050070	GCA_023387965.1_genomic.faa	GCF_031456785.1_genomic.faa	72.6568	2623	3647	1695	0.54067	0.4	0.5
357123121	236673808	GCA_023387965.1_genomic.faa	GCF_041262125.1_genomic.faa	76.3014	2623	3300	1792	0.605099	0.4	0.5
357123121	614071928	GCA_023387965.1_genomic.faa	GCF_900101895.1_genomic.faa	69.9121	2623	3256	1545	0.5256	0.4	0.5
357123121	647357450	GCA_023387965.1_genomic.faa	SRR24124298_bin.7.faa	69.5858	2623	2575	1467	0.564448	0.4	0.5
357123121	986224433	GCA_023387965.1_genomic.faa	GCA_015234525.1_genomic.faa	69.0066	2623	2424	1502	0.595205	0.4	0.5
357123121	90667283	GCA_023387965.1_genomic.faa	GCA_015478765.1_genomic.faa	69.1582	2623	2547	1411	0.545841	0.4	0.5
357123121	425648790	GCA_023387965.1_genomic.faa	GCA_023386585.1_genomic.faa	69.3094	2623	2547	1438	0.556286	0.4	0.5
357123121	357123121	GCA_023387965.1_genomic.faa	GCA_023387965.1_genomic.faa	100	2623	2623	2621	0.999238	0.4	0.5
357123121	705955123	GCA_023387965.1_genomic.faa	GCA_023393485.1_genomic.faa	68.9264	2623	2146	1020	0.427763	0.4	0.5
357123121	36237534	GCA_023387965.1_genomic.faa	GCA_023437485.1_genomic.faa	67.6738	2623	2306	1365	0.553865	0.4	0.5
357123121	606915454	GCA_023387965.1_genomic.faa	GCA_027484465.1_ASM2748446v1_genomic.faa	67.6631	2623	4500	1475	0.414151	0.4	0.5
357123121	892760692	GCA_023387965.1_genomic.faa	GCA_029561105.1_ASM2956110v1_genomic.faa	70.1141	2623	3617	1464	0.469231	0.4	0.5
357123121	756855837	GCA_023387965.1_genomic.faa	GCA_029946065.1_genomic.faa	70.9425	2623	3246	1543	0.525814	0.4	0.5
357123121	877439392	GCA_023387965.1_genomic.faa	GCA_029959295.1_genomic.faa	76.3974	2623	4280	1845	0.53455	0.4	0.5
357123121	871890288	GCA_023387965.1_genomic.faa	GCA_035286325.1_genomic.faa	70.4007	2623	2741	1441	0.537286	0.4	0.5
357123121	646000750	GCA_023387965.1_genomic.faa	GCA_036386895.1_genomic.faa	70.0737	2623	2744	1531	0.570524	0.4	0.5
357123121	171012786	GCA_023387965.1_genomic.faa	GCA_036399435.1_genomic.faa	69.4808	2623	2638	1446	0.549705	0.4	0.5
357123121	248030581	GCA_023387965.1_genomic.faa	GCA_036399795.1_genomic.faa	69.9751	2623	2744	1490	0.555245	0.4	0.5
357123121	441292525	GCA_023387965.1_genomic.faa	GCA_038234025.1_genomic.faa	67.1581	2623	2741	1367	0.509694	0.4	0.5
357123121	375316568	GCA_023387965.1_genomic.faa	GCA_038242935.1_genomic.faa	66.8512	2623	2772	1235	0.457831	0.4	0.5
357123121	756124310	GCA_023387965.1_genomic.faa	GCA_934636265.1_genomic.faa	67.586	2623	1428	847	0.418168	0.4	0.5
357123121	283838684	GCA_023387965.1_genomic.faa	GCF_000419685.1_genomic.faa	70.3831	2623	2778	1553	0.575079	0.4	0.5
357123121	153359463	GCA_023387965.1_genomic.faa	GCF_000425485.1_genomic.faa	70.3293	2623	3429	1581	0.522472	0.4	0.5
357123121	97145962	GCA_023387965.1_genomic.faa	GCF_002251775.1_genomic.faa	65.9952	2623	2981	1369	0.48858	0.4	0.5
357123121	290408825	GCA_023387965.1_genomic.faa	GCF_003055625.1_genomic.faa	69.6215	2623	3001	1556	0.553343	0.4	0.5
357123121	935037043	GCA_023387965.1_genomic.faa	GCF_003076475.1_genomic.faa	71.3219	2623	3824	1665	0.516519	0.4	0.5
357123121	263046229	GCA_023387965.1_genomic.faa	GCF_003865365.1_genomic.faa	76.8205	2623	3137	1793	0.622569	0.4	0.5
357123121	336413169	GCA_023387965.1_genomic.faa	GCF_004211145.1_genomic.faa	68.6496	2623	3559	1581	0.511485	0.4	0.5
357123121	545496618	GCA_023387965.1_genomic.faa	GCF_004295795.1_genomic.faa	68.5256	2623	3859	1626	0.501697	0.4	0.5
357123121	81006761	GCA_023387965.1_genomic.faa	GCF_007992475.1_ASM799247v1_genomic.faa	70.6766	2623	3617	1624	0.520513	0.4	0.5
357123121	598716310	GCA_023387965.1_genomic.faa	GCF_009915155.1_genomic.faa	91.7467	2623	2598	1988	0.76154	0.4	0.5
357123121	593944087	GCA_023387965.1_genomic.faa	GCF_012911565.1_genomic.faa	68.3282	2623	3347	1529	0.512228	0.4	0.5
357123121	664044177	GCA_023387965.1_genomic.faa	GCF_022532105.1_genomic.faa	67.6518	2623	3009	1498	0.53196	0.4	0.5
357123121	493225111	GCA_023387965.1_genomic.faa	GCF_027482365.1_ASM2748236v1_genomic.faa	69.5488	2623	3604	1581	0.507789	0.4	0.5
357123121	362730237	GCA_023387965.1_genomic.faa	GCF_033547075.1_genomic.faa	68.0227	2623	2788	1471	0.543707	0.4	0.5
357123121	501232955	GCA_023387965.1_genomic.faa	GCF_937867925.1_SRR5625862_bin.18_CONCOCT_v1.1_MAG_genomic.faa	76.2636	2623	3864	1847	0.569447	0.4	0.5
357123121	126901651	GCA_023387965.1_genomic.faa	GCF_943913405.1_genomic.faa	76.5536	2623	3438	1797	0.592971	0.4	0.5
357123121	782457789	GCA_023387965.1_genomic.faa	SRR24124297_bin.1.faa	69.4224	2623	2516	1440	0.56042	0.4	0.5
357123121	728695772	GCA_023387965.1_genomic.faa	SRR24124299_bin.22.faa	69.6397	2623	2426	1458	0.57754	0.4	0.5
705955123	887834794	GCA_023393485.1_genomic.faa	GCA_002483285.1_genomic.faa	70.4662	2146	3086	1283	0.490443	0.4	0.5
705955123	999007284	GCA_023393485.1_genomic.faa	GCA_005792865.1_genomic.faa	69.0679	2146	1898	949	0.469337	0.4	0.5
705955123	660467564	GCA_023393485.1_genomic.faa	GCA_023390775.1_genomic.faa	70.0256	2146	2391	1256	0.55367	0.4	0.5
705955123	326324759	GCA_023393485.1_genomic.faa	GCA_023427845.1_genomic.faa	70.6697	2146	2364	1116	0.4949	0.4	0.5
705955123	708088252	GCA_023393485.1_genomic.faa	GCA_023437705.1_ASM2343770v1_genomic.faa	70.6148	2146	2778	1248	0.506905	0.4	0.5
705955123	340057970	GCA_023393485.1_genomic.faa	GCA_027483785.1_genomic.faa	65.298	2146	2581	858	0.363021	0.4	0.5
705955123	560743122	GCA_023393485.1_genomic.faa	GCA_035298445.1_genomic.faa	67.2439	2146	3004	1077	0.418252	0.4	0.5
705955123	280011758	GCA_023393485.1_genomic.faa	GCA_035317805.1_genomic.faa	71.3115	2146	2974	1209	0.472266	0.4	0.5
705955123	876357487	GCA_023393485.1_genomic.faa	GCA_036388535.1_genomic.faa	70.1021	2146	2838	1226	0.491974	0.4	0.5
705955123	792371184	GCA_023393485.1_genomic.faa	GCA_038243675.1_genomic.faa	68.1254	2146	2747	1034	0.422645	0.4	0.5
705955123	336230949	GCA_023393485.1_genomic.faa	GCA_039592825.1_genomic.faa	69.0968	2146	2652	833	0.347228	0.4	0.5
705955123	522381035	GCA_023393485.1_genomic.faa	GCF_000422705.1_genomic.faa	70.2404	2146	3482	1217	0.43248	0.4	0.5
705955123	503016295	GCA_023393485.1_genomic.faa	GCF_003097535.1_genomic.faa	70.038	2146	2982	1241	0.484009	0.4	0.5
705955123	116591627	GCA_023393485.1_genomic.faa	GCF_006385255.1_genomic.faa	69.7449	2146	3691	1208	0.413911	0.4	0.5
705955123	776730387	GCA_023393485.1_genomic.faa	GCF_013366395.1_ASM1336639v1_genomic.faa	69.851	2146	3591	1334	0.465051	0.4	0.5
705955123	377856342	GCA_023393485.1_genomic.faa	GCF_014748335.1_genomic.faa	69.1752	2146	3316	1307	0.478579	0.4	0.5
705955123	872649273	GCA_023393485.1_genomic.faa	GCF_025947265.1_ASM2594726v1_genomic.faa	70.1269	2146	3504	1216	0.430442	0.4	0.5
705955123	82953720	GCA_023393485.1_genomic.faa	GCF_027490375.1_genomic.faa	65.5601	2146	2999	1020	0.396501	0.4	0.5
705955123	279736227	GCA_023393485.1_genomic.faa	GCF_030540765.1_ASM3054076v1_genomic_w.faa	62.383	2146	4863	898	0.256242	0.4	0.5
705955123	144140467	GCA_023393485.1_genomic.faa	GCF_030766725.1_genomic.faa	69.174	2146	3599	1091	0.379809	0.4	0.5
705955123	925050070	GCA_023393485.1_genomic.faa	GCF_031456785.1_genomic.faa	70.2839	2146	3647	1184	0.408769	0.4	0.5
705955123	236673808	GCA_023393485.1_genomic.faa	GCF_041262125.1_genomic.faa	69.9709	2146	3300	1191	0.437385	0.4	0.5
705955123	614071928	GCA_023393485.1_genomic.faa	GCF_900101895.1_genomic.faa	71.2849	2146	3256	1262	0.467234	0.4	0.5
705955123	647357450	GCA_023393485.1_genomic.faa	SRR24124298_bin.7.faa	76.0102	2146	2575	1400	0.593095	0.4	0.5
705955123	986224433	GCA_023393485.1_genomic.faa	GCA_015234525.1_genomic.faa	70.4203	2146	2424	1163	0.508972	0.4	0.5
705955123	90667283	GCA_023393485.1_genomic.faa	GCA_015478765.1_genomic.faa	69.468	2146	2547	1105	0.470914	0.4	0.5
705955123	425648790	GCA_023393485.1_genomic.faa	GCA_023386585.1_genomic.faa	71.0394	2146	2547	1293	0.551033	0.4	0.5
705955123	357123121	GCA_023393485.1_genomic.faa	GCA_023387965.1_genomic.faa	68.9264	2146	2623	1020	0.427763	0.4	0.5
705955123	705955123	GCA_023393485.1_genomic.faa	GCA_023393485.1_genomic.faa	100	2146	2146	2145	0.999534	0.4	0.5
705955123	36237534	GCA_023393485.1_genomic.faa	GCA_023437485.1_genomic.faa	69.7326	2146	2306	1164	0.522911	0.4	0.5
705955123	606915454	GCA_023393485.1_genomic.faa	GCA_027484465.1_ASM2748446v1_genomic.faa	67.4252	2146	4500	1161	0.349383	0.4	0.5
705955123	892760692	GCA_023393485.1_genomic.faa	GCA_029561105.1_ASM2956110v1_genomic.faa	70.5492	2146	3617	1252	0.434496	0.4	0.5
705955123	756855837	GCA_023393485.1_genomic.faa	GCA_029946065.1_genomic.faa	70.3378	2146	3246	1195	0.443249	0.4	0.5
705955123	877439392	GCA_023393485.1_genomic.faa	GCA_029959295.1_genomic.faa	69.4951	2146	4280	1194	0.371615	0.4	0.5
705955123	871890288	GCA_023393485.1_genomic.faa	GCA_035286325.1_genomic.faa	74.1787	2146	2741	1355	0.554532	0.4	0.5
705955123	646000750	GCA_023393485.1_genomic.faa	GCA_036386895.1_genomic.faa	70.4306	2146	2744	1231	0.503476	0.4	0.5
705955123	171012786	GCA_023393485.1_genomic.faa	GCA_036399435.1_genomic.faa	70.5593	2146	2638	1193	0.498746	0.4	0.5
705955123	248030581	GCA_023393485.1_genomic.faa	GCA_036399795.1_genomic.faa	72.1801	2146	2744	1301	0.532106	0.4	0.5
705955123	441292525	GCA_023393485.1_genomic.faa	GCA_038234025.1_genomic.faa	67.2986	2146	2741	1085	0.444035	0.4	0.5
705955123	375316568	GCA_023393485.1_genomic.faa	GCA_038242935.1_genomic.faa	68.0167	2146	2772	962	0.391216	0.4	0.5
705955123	756124310	GCA_023393485.1_genomic.faa	GCA_934636265.1_genomic.faa	69.5667	2146	1428	753	0.421377	0.4	0.5
705955123	283838684	GCA_023393485.1_genomic.faa	GCF_000419685.1_genomic.faa	68.4712	2146	2778	1121	0.455321	0.4	0.5
705955123	153359463	GCA_023393485.1_genomic.faa	GCF_000425485.1_genomic.faa	68.7041	2146	3429	1105	0.396413	0.4	0.5
705955123	97145962	GCA_023393485.1_genomic.faa	GCF_002251775.1_genomic.faa	65.7289	2146	2981	1005	0.392042	0.4	0.5
705955123	290408825	GCA_023393485.1_genomic.faa	GCF_003055625.1_genomic.faa	69.5761	2146	3001	1259	0.489217	0.4	0.5
705955123	935037043	GCA_023393485.1_genomic.faa	GCF_003076475.1_genomic.faa	68.9627	2146	3824	1122	0.375879	0.4	0.5
705955123	263046229	GCA_023393485.1_genomic.faa	GCF_003865365.1_genomic.faa	69.667	2146	3137	1139	0.431194	0.4	0.5
705955123	336413169	GCA_023393485.1_genomic.faa	GCF_004211145.1_genomic.faa	69.8426	2146	3559	1324	0.464154	0.4	0.5
705955123	545496618	GCA_023393485.1_genomic.faa	GCF_004295795.1_genomic.faa	68.8896	2146	3859	1299	0.432639	0.4	0.5
705955123	81006761	GCA_023393485.1_genomic.faa	GCF_007992475.1_ASM799247v1_genomic.faa	71.2136	2146	3617	1278	0.443519	0.4	0.5
705955123	598716310	GCA_023393485.1_genomic.faa	GCF_009915155.1_genomic.faa	68.7135	2146	2598	1086	0.457841	0.4	0.5
705955123	593944087	GCA_023393485.1_genomic.faa	GCF_012911565.1_genomic.faa	68.6016	2146	3347	1238	0.450756	0.4	0.5
705955123	664044177	GCA_023393485.1_genomic.faa	GCF_022532105.1_genomic.faa	67.388	2146	3009	1185	0.459748	0.4	0.5
705955123	493225111	GCA_023393485.1_genomic.faa	GCF_027482365.1_ASM2748236v1_genomic.faa	69.8881	2146	3604	1261	0.438609	0.4	0.5
705955123	362730237	GCA_023393485.1_genomic.faa	GCF_033547075.1_genomic.faa	68.3715	2146	2788	1073	0.434941	0.4	0.5
705955123	501232955	GCA_023393485.1_genomic.faa	GCF_937867925.1_SRR5625862_bin.18_CONCOCT_v1.1_MAG_genomic.faa	69.7361	2146	3864	1223	0.406988	0.4	0.5
705955123	126901651	GCA_023393485.1_genomic.faa	GCF_943913405.1_genomic.faa	69.7142	2146	3438	1168	0.418338	0.4	0.5
705955123	782457789	GCA_023393485.1_genomic.faa	SRR24124297_bin.1.faa	76.0479	2146	2516	1393	0.597598	0.4	0.5
705955123	728695772	GCA_023393485.1_genomic.faa	SRR24124299_bin.22.faa	76.0504	2146	2426	1381	0.604112	0.4	0.5
36237534	887834794	GCA_023437485.1_genomic.faa	GCA_002483285.1_genomic.faa	68.7202	2306	3086	1555	0.57678	0.4	0.5
36237534	999007284	GCA_023437485.1_genomic.faa	GCA_005792865.1_genomic.faa	81.9426	2306	1898	1366	0.649857	0.4	0.5
36237534	660467564	GCA_023437485.1_genomic.faa	GCA_023390775.1_genomic.faa	82.5218	2306	2391	1921	0.817969	0.4	0.5
36237534	326324759	GCA_023437485.1_genomic.faa	GCA_023427845.1_genomic.faa	69.5593	2306	2364	1535	0.657388	0.4	0.5
36237534	708088252	GCA_023437485.1_genomic.faa	GCA_023437705.1_ASM2343770v1_genomic.faa	68.9336	2306	2778	1580	0.621558	0.4	0.5
36237534	340057970	GCA_023437485.1_genomic.faa	GCA_027483785.1_genomic.faa	65.2262	2306	2581	1096	0.448537	0.4	0.5
36237534	560743122	GCA_023437485.1_genomic.faa	GCA_035298445.1_genomic.faa	67.1105	2306	3004	1332	0.501695	0.4	0.5
36237534	280011758	GCA_023437485.1_genomic.faa	GCA_035317805.1_genomic.faa	69.5205	2306	2974	1397	0.529167	0.4	0.5
36237534	876357487	GCA_023437485.1_genomic.faa	GCA_036388535.1_genomic.faa	69.0946	2306	2838	1582	0.615086	0.4	0.5
36237534	792371184	GCA_023437485.1_genomic.faa	GCA_038243675.1_genomic.faa	67.0989	2306	2747	1323	0.523649	0.4	0.5
36237534	336230949	GCA_023437485.1_genomic.faa	GCA_039592825.1_genomic.faa	68.1014	2306	2652	980	0.395321	0.4	0.5
36237534	522381035	GCA_023437485.1_genomic.faa	GCF_000422705.1_genomic.faa	68.6592	2306	3482	1534	0.530062	0.4	0.5
36237534	503016295	GCA_023437485.1_genomic.faa	GCF_003097535.1_genomic.faa	68.592	2306	2982	1489	0.563162	0.4	0.5
36237534	116591627	GCA_023437485.1_genomic.faa	GCF_006385255.1_genomic.faa	68.353	2306	3691	1506	0.502251	0.4	0.5
36237534	776730387	GCA_023437485.1_genomic.faa	GCF_013366395.1_ASM1336639v1_genomic.faa	68.6038	2306	3591	1620	0.549432	0.4	0.5
36237534	377856342	GCA_023437485.1_genomic.faa	GCF_014748335.1_genomic.faa	68.1502	2306	3316	1625	0.578086	0.4	0.5
36237534	872649273	GCA_023437485.1_genomic.faa	GCF_025947265.1_ASM2594726v1_genomic.faa	68.512	2306	3504	1525	0.524957	0.4	0.5
36237534	82953720	GCA_023437485.1_genomic.faa	GCF_027490375.1_genomic.faa	65.6776	2306	2999	1342	0.505938	0.4	0.5
36237534	279736227	GCA_023437485.1_genomic.faa	GCF_030540765.1_ASM3054076v1_genomic_w.faa	61.6935	2306	4863	1186	0.330869	0.4	0.5
36237534	144140467	GCA_023437485.1_genomic.faa	GCF_030766725.1_genomic.faa	67.6989	2306	3599	1414	0.478916	0.4	0.5
36237534	925050070	GCA_023437485.1_genomic.faa	GCF_031456785.1_genomic.faa	68.6605	2306	3647	1528	0.513355	0.4	0.5
36237534	236673808	GCA_023437485.1_genomic.faa	GCF_041262125.1_genomic.faa	68.4689	2306	3300	1499	0.534784	0.4	0.5
36237534	614071928	GCA_023437485.1_genomic.faa	GCF_900101895.1_genomic.faa	69.1039	2306	3256	1592	0.572456	0.4	0.5
36237534	647357450	GCA_023437485.1_genomic.faa	SRR24124298_bin.7.faa	69.8522	2306	2575	1660	0.680188	0.4	0.5
36237534	986224433	GCA_023437485.1_genomic.faa	GCA_015234525.1_genomic.faa	70.1986	2306	2424	1617	0.683721	0.4	0.5
36237534	90667283	GCA_023437485.1_genomic.faa	GCA_015478765.1_genomic.faa	68.944	2306	2547	1540	0.634659	0.4	0.5
36237534	425648790	GCA_023437485.1_genomic.faa	GCA_023386585.1_genomic.faa	70.4946	2306	2547	1712	0.705543	0.4	0.5
36237534	357123121	GCA_023437485.1_genomic.faa	GCA_023387965.1_genomic.faa	67.6738	2306	2623	1365	0.553865	0.4	0.5
36237534	705955123	GCA_023437485.1_genomic.faa	GCA_023393485.1_genomic.faa	69.7326	2306	2146	1164	0.522911	0.4	0.5
36237534	36237534	GCA_023437485.1_genomic.faa	GCA_023437485.1_genomic.faa	100	2306	2306	2305	0.999566	0.4	0.5
36237534	606915454	GCA_023437485.1_genomic.faa	GCA_027484465.1_ASM2748446v1_genomic.faa	67.3311	2306	4500	1441	0.42345	0.4	0.5
36237534	892760692	GCA_023437485.1_genomic.faa	GCA_029561105.1_ASM2956110v1_genomic.faa	68.8649	2306	3617	1516	0.511903	0.4	0.5
36237534	756855837	GCA_023437485.1_genomic.faa	GCA_029946065.1_genomic.faa	68.3838	2306	3246	1489	0.536383	0.4	0.5
36237534	877439392	GCA_023437485.1_genomic.faa	GCA_029959295.1_genomic.faa	67.8582	2306	4280	1529	0.464318	0.4	0.5
36237534	871890288	GCA_023437485.1_genomic.faa	GCA_035286325.1_genomic.faa	70.6434	2306	2741	1575	0.624133	0.4	0.5
36237534	646000750	GCA_023437485.1_genomic.faa	GCA_036386895.1_genomic.faa	69.5275	2306	2744	1624	0.643168	0.4	0.5
36237534	171012786	GCA_023437485.1_genomic.faa	GCA_036399435.1_genomic.faa	70.2798	2306	2638	1574	0.636731	0.4	0.5
36237534	248030581	GCA_023437485.1_genomic.faa	GCA_036399795.1_genomic.faa	71.7298	2306	2744	1728	0.684356	0.4	0.5
36237534	441292525	GCA_023437485.1_genomic.faa	GCA_038234025.1_genomic.faa	66.9333	2306	2741	1422	0.563503	0.4	0.5
36237534	375316568	GCA_023437485.1_genomic.faa	GCA_038242935.1_genomic.faa	67.0171	2306	2772	1246	0.490744	0.4	0.5
36237534	756124310	GCA_023437485.1_genomic.faa	GCA_934636265.1_genomic.faa	69.1845	2306	1428	993	0.531869	0.4	0.5
36237534	283838684	GCA_023437485.1_genomic.faa	GCF_000419685.1_genomic.faa	67.0732	2306	2778	1488	0.585366	0.4	0.5
36237534	153359463	GCA_023437485.1_genomic.faa	GCF_000425485.1_genomic.faa	67.1325	2306	3429	1480	0.516129	0.4	0.5
36237534	97145962	GCA_023437485.1_genomic.faa	GCF_002251775.1_genomic.faa	65.766	2306	2981	1332	0.503877	0.4	0.5
36237534	290408825	GCA_023437485.1_genomic.faa	GCF_003055625.1_genomic.faa	68.4301	2306	3001	1507	0.567929	0.4	0.5
36237534	935037043	GCA_023437485.1_genomic.faa	GCF_003076475.1_genomic.faa	67.6271	2306	3824	1465	0.477977	0.4	0.5
36237534	263046229	GCA_023437485.1_genomic.faa	GCF_003865365.1_genomic.faa	68.0332	2306	3137	1501	0.551534	0.4	0.5
36237534	336413169	GCA_023437485.1_genomic.faa	GCF_004211145.1_genomic.faa	68.2945	2306	3559	1592	0.542882	0.4	0.5
36237534	545496618	GCA_023437485.1_genomic.faa	GCF_004295795.1_genomic.faa	67.8804	2306	3859	1602	0.519708	0.4	0.5
36237534	81006761	GCA_023437485.1_genomic.faa	GCF_007992475.1_ASM799247v1_genomic.faa	69.2906	2306	3617	1585	0.535202	0.4	0.5
36237534	598716310	GCA_023437485.1_genomic.faa	GCF_009915155.1_genomic.faa	67.6521	2306	2598	1444	0.588907	0.4	0.5
36237534	593944087	GCA_023437485.1_genomic.faa	GCF_012911565.1_genomic.faa	68.0382	2306	3347	1517	0.536706	0.4	0.5
36237534	664044177	GCA_023437485.1_genomic.faa	GCF_022532105.1_genomic.faa	67.0816	2306	3009	1478	0.556162	0.4	0.5
36237534	493225111	GCA_023437485.1_genomic.faa	GCF_027482365.1_ASM2748236v1_genomic.faa	68.2343	2306	3604	1525	0.516074	0.4	0.5
36237534	362730237	GCA_023437485.1_genomic.faa	GCF_033547075.1_genomic.faa	67.7519	2306	2788	1444	0.566941	0.4	0.5
36237534	501232955	GCA_023437485.1_genomic.faa	GCF_937867925.1_SRR5625862_bin.18_CONCOCT_v1.1_MAG_genomic.faa	68.2861	2306	3864	1542	0.499838	0.4	0.5
36237534	126901651	GCA_023437485.1_genomic.faa	GCF_943913405.1_genomic.faa	68.0154	2306	3438	1500	0.522284	0.4	0.5
36237534	782457789	GCA_023437485.1_genomic.faa	SRR24124297_bin.1.faa	69.6587	2306	2516	1637	0.678971	0.4	0.5
36237534	728695772	GCA_023437485.1_genomic.faa	SRR24124299_bin.22.faa	69.9008	2306	2426	1627	0.687658	0.4	0.5
606915454	887834794	GCA_027484465.1_ASM2748446v1_genomic.faa	GCA_002483285.1_genomic.faa	68.1358	4500	3086	1692	0.446085	0.4	0.5
606915454	999007284	GCA_027484465.1_ASM2748446v1_genomic.faa	GCA_005792865.1_genomic.faa	66.4875	4500	1898	1108	0.346358	0.4	0.5
606915454	660467564	GCA_027484465.1_ASM2748446v1_genomic.faa	GCA_023390775.1_genomic.faa	67.3089	4500	2391	1556	0.451604	0.4	0.5
606915454	326324759	GCA_027484465.1_ASM2748446v1_genomic.faa	GCA_023427845.1_genomic.faa	67.9881	4500	2364	1472	0.428904	0.4	0.5
606915454	708088252	GCA_027484465.1_ASM2748446v1_genomic.faa	GCA_023437705.1_ASM2343770v1_genomic.faa	68.5795	4500	2778	1628	0.447376	0.4	0.5
606915454	340057970	GCA_027484465.1_ASM2748446v1_genomic.faa	GCA_027483785.1_genomic.faa	65.3619	4500	2581	1406	0.397119	0.4	0.5
606915454	560743122	GCA_027484465.1_ASM2748446v1_genomic.faa	GCA_035298445.1_genomic.faa	93.689	4500	3004	2201	0.58662	0.4	0.5
606915454	280011758	GCA_027484465.1_ASM2748446v1_genomic.faa	GCA_035317805.1_genomic.faa	68.5748	4500	2974	1555	0.416109	0.4	0.5
606915454	876357487	GCA_027484465.1_ASM2748446v1_genomic.faa	GCA_036388535.1_genomic.faa	67.7139	4500	2838	1602	0.436631	0.4	0.5
606915454	792371184	GCA_027484465.1_ASM2748446v1_genomic.faa	GCA_038243675.1_genomic.faa	65.2169	4500	2747	1323	0.365117	0.4	0.5
606915454	336230949	GCA_027484465.1_ASM2748446v1_genomic.faa	GCA_039592825.1_genomic.faa	67.8646	4500	2652	1086	0.303691	0.4	0.5
606915454	522381035	GCA_027484465.1_ASM2748446v1_genomic.faa	GCF_000422705.1_genomic.faa	68.6057	4500	3482	1792	0.44901	0.4	0.5
606915454	503016295	GCA_027484465.1_ASM2748446v1_genomic.faa	GCF_003097535.1_genomic.faa	69.1789	4500	2982	1858	0.496659	0.4	0.5
606915454	116591627	GCA_027484465.1_ASM2748446v1_genomic.faa	GCF_006385255.1_genomic.faa	67.8652	4500	3691	1702	0.415578	0.4	0.5
606915454	776730387	GCA_027484465.1_ASM2748446v1_genomic.faa	GCF_013366395.1_ASM1336639v1_genomic.faa	68.2442	4500	3591	1832	0.452849	0.4	0.5
606915454	377856342	GCA_027484465.1_ASM2748446v1_genomic.faa	GCF_014748335.1_genomic.faa	68.1582	4500	3316	1761	0.450614	0.4	0.5
606915454	872649273	GCA_027484465.1_ASM2748446v1_genomic.faa	GCF_025947265.1_ASM2594726v1_genomic.faa	67.9754	4500	3504	1716	0.428786	0.4	0.5
606915454	82953720	GCA_027484465.1_ASM2748446v1_genomic.faa	GCF_027490375.1_genomic.faa	65.5627	4500	2999	1737	0.463262	0.4	0.5
606915454	279736227	GCA_027484465.1_ASM2748446v1_genomic.faa	GCF_030540765.1_ASM3054076v1_genomic_w.faa	62.0476	4500	4863	1311	0.280038	0.4	0.5
606915454	144140467	GCA_027484465.1_ASM2748446v1_genomic.faa	GCF_030766725.1_genomic.faa	67.2375	4500	3599	1561	0.38548	0.4	0.5
606915454	925050070	GCA_027484465.1_ASM2748446v1_genomic.faa	GCF_031456785.1_genomic.faa	68.624	4500	3647	1769	0.43427	0.4	0.5
606915454	236673808	GCA_027484465.1_ASM2748446v1_genomic.faa	GCF_041262125.1_genomic.faa	67.8334	4500	3300	1700	0.435897	0.4	0.5
606915454	614071928	GCA_027484465.1_ASM2748446v1_genomic.faa	GCF_900101895.1_genomic.faa	68.6367	4500	3256	1739	0.448427	0.4	0.5
606915454	647357450	GCA_027484465.1_ASM2748446v1_genomic.faa	SRR24124298_bin.7.faa	67.9023	4500	2575	1619	0.457668	0.4	0.5
606915454	986224433	GCA_027484465.1_ASM2748446v1_genomic.faa	GCA_015234525.1_genomic.faa	67.5659	4500	2424	1522	0.43963	0.4	0.5
606915454	90667283	GCA_027484465.1_ASM2748446v1_genomic.faa	GCA_015478765.1_genomic.faa	67.3919	4500	2547	1458	0.413793	0.4	0.5
606915454	425648790	GCA_027484465.1_ASM2748446v1_genomic.faa	GCA_023386585.1_genomic.faa	68.0274	4500	2547	1574	0.446715	0.4	0.5
606915454	357123121	GCA_027484465.1_ASM2748446v1_genomic.faa	GCA_023387965.1_genomic.faa	67.6631	4500	2623	1475	0.414151	0.4	0.5
606915454	705955123	GCA_027484465.1_ASM2748446v1_genomic.faa	GCA_023393485.1_genomic.faa	67.4252	4500	2146	1161	0.349383	0.4	0.5
606915454	36237534	GCA_027484465.1_ASM2748446v1_genomic.faa	GCA_023437485.1_genomic.faa	67.3311	4500	2306	1441	0.42345	0.4	0.5
606915454	606915454	GCA_027484465.1_ASM2748446v1_genomic.faa	GCA_027484465.1_ASM2748446v1_genomic.faa	100	4500	4500	4497	0.999333	0.4	0.5
606915454	892760692	GCA_027484465.1_ASM2748446v1_genomic.faa	GCA_029561105.1_ASM2956110v1_genomic.faa	68.5785	4500	3617	1645	0.405322	0.4	0.5
606915454	756855837	GCA_027484465.1_ASM2748446v1_genomic.faa	GCA_029946065.1_genomic.faa	68.8766	4500	3246	1957	0.505293	0.4	0.5
606915454	877439392	GCA_027484465.1_ASM2748446v1_genomic.faa	GCA_029959295.1_genomic.faa	67.7228	4500	4280	1707	0.388838	0.4	0.5
606915454	871890288	GCA_027484465.1_ASM2748446v1_genomic.faa	GCA_035286325.1_genomic.faa	68.3069	4500	2741	1610	0.44469	0.4	0.5
606915454	646000750	GCA_027484465.1_ASM2748446v1_genomic.faa	GCA_036386895.1_genomic.faa	68.1037	4500	2744	1640	0.452789	0.4	0.5
606915454	171012786	GCA_027484465.1_ASM2748446v1_genomic.faa	GCA_036399435.1_genomic.faa	67.7161	4500	2638	1536	0.430373	0.4	0.5
606915454	248030581	GCA_027484465.1_ASM2748446v1_genomic.faa	GCA_036399795.1_genomic.faa	68.4793	4500	2744	1606	0.443401	0.4	0.5
606915454	441292525	GCA_027484465.1_ASM2748446v1_genomic.faa	GCA_038234025.1_genomic.faa	66.0825	4500	2741	1458	0.402707	0.4	0.5
606915454	375316568	GCA_027484465.1_ASM2748446v1_genomic.faa	GCA_038242935.1_genomic.faa	65.0985	4500	2772	1240	0.341034	0.4	0.5
606915454	756124310	GCA_027484465.1_ASM2748446v1_genomic.faa	GCA_934636265.1_genomic.faa	67.3452	4500	1428	929	0.313428	0.4	0.5
606915454	283838684	GCA_027484465.1_ASM2748446v1_genomic.faa	GCF_000419685.1_genomic.faa	67.4538	4500	2778	1594	0.438032	0.4	0.5
606915454	153359463	GCA_027484465.1_ASM2748446v1_genomic.faa	GCF_000425485.1_genomic.faa	67.3728	4500	3429	1615	0.407365	0.4	0.5
606915454	97145962	GCA_027484465.1_ASM2748446v1_genomic.faa	GCF_002251775.1_genomic.faa	65.8835	4500	2981	1646	0.440048	0.4	0.5
606915454	290408825	GCA_027484465.1_ASM2748446v1_genomic.faa	GCF_003055625.1_genomic.faa	69.3239	4500	3001	1844	0.491668	0.4	0.5
606915454	935037043	GCA_027484465.1_ASM2748446v1_genomic.faa	GCF_003076475.1_genomic.faa	67.3291	4500	3824	1625	0.390437	0.4	0.5
606915454	263046229	GCA_027484465.1_ASM2748446v1_genomic.faa	GCF_003865365.1_genomic.faa	67.7675	4500	3137	1621	0.424512	0.4	0.5
606915454	336413169	GCA_027484465.1_ASM2748446v1_genomic.faa	GCF_004211145.1_genomic.faa	67.7743	4500	3559	1764	0.437771	0.4	0.5
606915454	545496618	GCA_027484465.1_ASM2748446v1_genomic.faa	GCF_004295795.1_genomic.faa	67.6885	4500	3859	1812	0.433545	0.4	0.5
606915454	81006761	GCA_027484465.1_ASM2748446v1_genomic.faa	GCF_007992475.1_ASM799247v1_genomic.faa	68.2878	4500	3617	1794	0.442035	0.4	0.5
606915454	598716310	GCA_027484465.1_ASM2748446v1_genomic.faa	GCF_009915155.1_genomic.faa	67.6662	4500	2598	1562	0.440124	0.4	0.5
606915454	593944087	GCA_027484465.1_ASM2748446v1_genomic.faa	GCF_012911565.1_genomic.faa	67.3261	4500	3347	1766	0.450108	0.4	0.5
606915454	664044177	GCA_027484465.1_ASM2748446v1_genomic.faa	GCF_022532105.1_genomic.faa	94.0341	4500	3009	2414	0.642962	0.4	0.5
606915454	493225111	GCA_027484465.1_ASM2748446v1_genomic.faa	GCF_027482365.1_ASM2748236v1_genomic.faa	68.8164	4500	3604	1974	0.487167	0.4	0.5
606915454	362730237	GCA_027484465.1_ASM2748446v1_genomic.faa	GCF_033547075.1_genomic.faa	66.2106	4500	2788	1455	0.399286	0.4	0.5
606915454	501232955	GCA_027484465.1_ASM2748446v1_genomic.faa	GCF_937867925.1_SRR5625862_bin.18_CONCOCT_v1.1_MAG_genomic.faa	67.8775	4500	3864	1724	0.412243	0.4	0.5
606915454	126901651	GCA_027484465.1_ASM2748446v1_genomic.faa	GCF_943913405.1_genomic.faa	67.7596	4500	3438	1695	0.42706	0.4	0.5
606915454	782457789	GCA_027484465.1_ASM2748446v1_genomic.faa	SRR24124297_bin.1.faa	67.825	4500	2516	1587	0.452395	0.4	0.5
606915454	728695772	GCA_027484465.1_ASM2748446v1_genomic.faa	SRR24124299_bin.22.faa	67.9783	4500	2426	1607	0.464049	0.4	0.5
892760692	887834794	GCA_029561105.1_ASM2956110v1_genomic.faa	GCA_002483285.1_genomic.faa	92.7248	3617	3086	2458	0.733403	0.4	0.5
892760692	999007284	GCA_029561105.1_ASM2956110v1_genomic.faa	GCA_005792865.1_genomic.faa	68.3446	3617	1898	1183	0.429012	0.4	0.5
892760692	660467564	GCA_029561105.1_ASM2956110v1_genomic.faa	GCA_023390775.1_genomic.faa	69.2541	3617	2391	1644	0.54727	0.4	0.5
892760692	326324759	GCA_029561105.1_ASM2956110v1_genomic.faa	GCA_023427845.1_genomic.faa	71.8327	3617	2364	1537	0.513961	0.4	0.5
892760692	708088252	GCA_029561105.1_ASM2956110v1_genomic.faa	GCA_023437705.1_ASM2343770v1_genomic.faa	73.2542	3617	2778	1885	0.589523	0.4	0.5
892760692	340057970	GCA_029561105.1_ASM2956110v1_genomic.faa	GCA_027483785.1_genomic.faa	66.2823	3617	2581	1243	0.401097	0.4	0.5
892760692	560743122	GCA_029561105.1_ASM2956110v1_genomic.faa	GCA_035298445.1_genomic.faa	68.6927	3617	3004	1529	0.461864	0.4	0.5
892760692	280011758	GCA_029561105.1_ASM2956110v1_genomic.faa	GCA_035317805.1_genomic.faa	75.8382	3617	2974	1809	0.54893	0.4	0.5
892760692	876357487	GCA_029561105.1_ASM2956110v1_genomic.faa	GCA_036388535.1_genomic.faa	71.8519	3617	2838	1658	0.51371	0.4	0.5
892760692	792371184	GCA_029561105.1_ASM2956110v1_genomic.faa	GCA_038243675.1_genomic.faa	68.1724	3617	2747	1377	0.432747	0.4	0.5
892760692	336230949	GCA_029561105.1_ASM2956110v1_genomic.faa	GCA_039592825.1_genomic.faa	69.5308	3617	2652	1129	0.360185	0.4	0.5
892760692	522381035	GCA_029561105.1_ASM2956110v1_genomic.faa	GCF_000422705.1_genomic.faa	72.5056	3617	3482	1776	0.500352	0.4	0.5
892760692	503016295	GCA_029561105.1_ASM2956110v1_genomic.faa	GCF_003097535.1_genomic.faa	72.0983	3617	2982	1814	0.54978	0.4	0.5
892760692	116591627	GCA_029561105.1_ASM2956110v1_genomic.faa	GCF_006385255.1_genomic.faa	71.4124	3617	3691	1713	0.468801	0.4	0.5
892760692	776730387	GCA_029561105.1_ASM2956110v1_genomic.faa	GCF_013366395.1_ASM1336639v1_genomic.faa	70.6251	3617	3591	1884	0.522752	0.4	0.5
892760692	377856342	GCA_029561105.1_ASM2956110v1_genomic.faa	GCF_014748335.1_genomic.faa	69.7964	3617	3316	1834	0.529064	0.4	0.5
892760692	872649273	GCA_029561105.1_ASM2956110v1_genomic.faa	GCF_025947265.1_ASM2594726v1_genomic.faa	71.8449	3617	3504	1716	0.481955	0.4	0.5
892760692	82953720	GCA_029561105.1_ASM2956110v1_genomic.faa	GCF_027490375.1_genomic.faa	66.5761	3617	2999	1519	0.45919	0.4	0.5
892760692	279736227	GCA_029561105.1_ASM2956110v1_genomic.faa	GCF_030540765.1_ASM3054076v1_genomic_w.faa	62.9464	3617	4863	1358	0.320283	0.4	0.5
892760692	144140467	GCA_029561105.1_ASM2956110v1_genomic.faa	GCF_030766725.1_genomic.faa	70.8422	3617	3599	1599	0.443182	0.4	0.5
892760692	925050070	GCA_029561105.1_ASM2956110v1_genomic.faa	GCF_031456785.1_genomic.faa	72.4894	3617	3647	1783	0.490914	0.4	0.5
892760692	236673808	GCA_029561105.1_ASM2956110v1_genomic.faa	GCF_041262125.1_genomic.faa	71.617	3617	3300	1693	0.489519	0.4	0.5
892760692	614071928	GCA_029561105.1_ASM2956110v1_genomic.faa	GCF_900101895.1_genomic.faa	73.8903	3617	3256	1986	0.577914	0.4	0.5
892760692	647357450	GCA_029561105.1_ASM2956110v1_genomic.faa	SRR24124298_bin.7.faa	71.3127	3617	2575	1739	0.561693	0.4	0.5
892760692	986224433	GCA_029561105.1_ASM2956110v1_genomic.faa	GCA_015234525.1_genomic.faa	70.6709	3617	2424	1571	0.520113	0.4	0.5
892760692	90667283	GCA_029561105.1_ASM2956110v1_genomic.faa	GCA_015478765.1_genomic.faa	70.4531	3617	2547	1575	0.511032	0.4	0.5
892760692	425648790	GCA_029561105.1_ASM2956110v1_genomic.faa	GCA_023386585.1_genomic.faa	70.7263	3617	2547	1730	0.561324	0.4	0.5
892760692	357123121	GCA_029561105.1_ASM2956110v1_genomic.faa	GCA_023387965.1_genomic.faa	70.1141	3617	2623	1464	0.469231	0.4	0.5
892760692	705955123	GCA_029561105.1_ASM2956110v1_genomic.faa	GCA_023393485.1_genomic.faa	70.5492	3617	2146	1252	0.434496	0.4	0.5
892760692	36237534	GCA_029561105.1_ASM2956110v1_genomic.faa	GCA_023437485.1_genomic.faa	68.8649	3617	2306	1516	0.511903	0.4	0.5
892760692	606915454	GCA_029561105.1_ASM2956110v1_genomic.faa	GCA_027484465.1_ASM2748446v1_genomic.faa	68.5785	3617	4500	1645	0.405322	0.4	0.5
892760692	892760692	GCA_029561105.1_ASM2956110v1_genomic.faa	GCA_029561105.1_ASM2956110v1_genomic.faa	100	3617	3617	3614	0.999171	0.4	0.5
892760692	756855837	GCA_029561105.1_ASM2956110v1_genomic.faa	GCA_029946065.1_genomic.faa	72.7671	3617	3246	1788	0.521055	0.4	0.5
892760692	877439392	GCA_029561105.1_ASM2956110v1_genomic.faa	GCA_029959295.1_genomic.faa	71.323	3617	4280	1744	0.441687	0.4	0.5
892760692	871890288	GCA_029561105.1_ASM2956110v1_genomic.faa	GCA_035286325.1_genomic.faa	73.4557	3617	2741	1746	0.549229	0.4	0.5
892760692	646000750	GCA_029561105.1_ASM2956110v1_genomic.faa	GCA_036386895.1_genomic.faa	72.2281	3617	2744	1689	0.531049	0.4	0.5
892760692	171012786	GCA_029561105.1_ASM2956110v1_genomic.faa	GCA_036399435.1_genomic.faa	70.9047	3617	2638	1644	0.525659	0.4	0.5
892760692	248030581	GCA_029561105.1_ASM2956110v1_genomic.faa	GCA_036399795.1_genomic.faa	71.7353	3617	2744	1763	0.554315	0.4	0.5
892760692	441292525	GCA_029561105.1_ASM2956110v1_genomic.faa	GCA_038234025.1_genomic.faa	68.9811	3617	2741	1594	0.501416	0.4	0.5
892760692	375316568	GCA_029561105.1_ASM2956110v1_genomic.faa	GCA_038242935.1_genomic.faa	68.1386	3617	2772	1295	0.405384	0.4	0.5
892760692	756124310	GCA_029561105.1_ASM2956110v1_genomic.faa	GCA_934636265.1_genomic.faa	68.479	3617	1428	973	0.385728	0.4	0.5
892760692	283838684	GCA_029561105.1_ASM2956110v1_genomic.faa	GCF_000419685.1_genomic.faa	70.1605	3617	2778	1616	0.505395	0.4	0.5
892760692	153359463	GCA_029561105.1_ASM2956110v1_genomic.faa	GCF_000425485.1_genomic.faa	69.9855	3617	3429	1647	0.467499	0.4	0.5
892760692	97145962	GCA_029561105.1_ASM2956110v1_genomic.faa	GCF_002251775.1_genomic.faa	66.9683	3617	2981	1488	0.451046	0.4	0.5
892760692	290408825	GCA_029561105.1_ASM2956110v1_genomic.faa	GCF_003055625.1_genomic.faa	71.8617	3617	3001	1813	0.5479	0.4	0.5
892760692	935037043	GCA_029561105.1_ASM2956110v1_genomic.faa	GCF_003076475.1_genomic.faa	70.2479	3617	3824	1704	0.458003	0.4	0.5
892760692	263046229	GCA_029561105.1_ASM2956110v1_genomic.faa	GCF_003865365.1_genomic.faa	71.426	3617	3137	1682	0.498075	0.4	0.5
892760692	336413169	GCA_029561105.1_ASM2956110v1_genomic.faa	GCF_004211145.1_genomic.faa	70.4162	3617	3559	1844	0.513935	0.4	0.5
892760692	545496618	GCA_029561105.1_ASM2956110v1_genomic.faa	GCF_004295795.1_genomic.faa	69.7134	3617	3859	1860	0.497592	0.4	0.5
892760692	81006761	GCA_029561105.1_ASM2956110v1_genomic.faa	GCF_007992475.1_ASM799247v1_genomic.faa	74.5686	3617	3617	1983	0.548244	0.4	0.5
892760692	598716310	GCA_029561105.1_ASM2956110v1_genomic.faa	GCF_009915155.1_genomic.faa	70.1611	3617	2598	1566	0.503942	0.4	0.5
892760692	593944087	GCA_029561105.1_ASM2956110v1_genomic.faa	GCF_012911565.1_genomic.faa	69.3778	3617	3347	1768	0.507754	0.4	0.5
892760692	664044177	GCA_029561105.1_ASM2956110v1_genomic.faa	GCF_022532105.1_genomic.faa	68.525	3617	3009	1685	0.508602	0.4	0.5
892760692	493225111	GCA_029561105.1_ASM2956110v1_genomic.faa	GCF_027482365.1_ASM2748236v1_genomic.faa	71.8211	3617	3604	1860	0.515164	0.4	0.5
892760692	362730237	GCA_029561105.1_ASM2956110v1_genomic.faa	GCF_033547075.1_genomic.faa	68.8568	3617	2788	1532	0.478376	0.4	0.5
892760692	501232955	GCA_029561105.1_ASM2956110v1_genomic.faa	GCF_937867925.1_SRR5625862_bin.18_CONCOCT_v1.1_MAG_genomic.faa	71.4938	3617	3864	1722	0.460366	0.4	0.5
892760692	126901651	GCA_029561105.1_ASM2956110v1_genomic.faa	GCF_943913405.1_genomic.faa	71.5585	3617	3438	1688	0.478526	0.4	0.5
892760692	782457789	GCA_029561105.1_ASM2956110v1_genomic.faa	SRR24124297_bin.1.faa	71.194	3617	2516	1711	0.557965	0.4	0.5
892760692	728695772	GCA_029561105.1_ASM2956110v1_genomic.faa	SRR24124299_bin.22.faa	71.3913	3617	2426	1726	0.571239	0.4	0.5
756855837	887834794	GCA_029946065.1_genomic.faa	GCA_002483285.1_genomic.faa	72.334	3246	3086	1876	0.592546	0.4	0.5
756855837	999007284	GCA_029946065.1_genomic.faa	GCA_005792865.1_genomic.faa	67.8599	3246	1898	1141	0.443624	0.4	0.5
756855837	660467564	GCA_029946065.1_genomic.faa	GCA_023390775.1_genomic.faa	68.8143	3246	2391	1601	0.568033	0.4	0.5
756855837	326324759	GCA_029946065.1_genomic.faa	GCA_023427845.1_genomic.faa	72.046	3246	2364	1550	0.552585	0.4	0.5
756855837	708088252	GCA_029946065.1_genomic.faa	GCA_023437705.1_ASM2343770v1_genomic.faa	71.249	3246	2778	1715	0.569389	0.4	0.5
756855837	340057970	GCA_029946065.1_genomic.faa	GCA_027483785.1_genomic.faa	66.2583	3246	2581	1396	0.479149	0.4	0.5
756855837	560743122	GCA_029946065.1_genomic.faa	GCA_035298445.1_genomic.faa	69.161	3246	3004	1747	0.55904	0.4	0.5
756855837	280011758	GCA_029946065.1_genomic.faa	GCA_035317805.1_genomic.faa	74.3082	3246	2974	1730	0.55627	0.4	0.5
756855837	876357487	GCA_029946065.1_genomic.faa	GCA_036388535.1_genomic.faa	72.0884	3246	2838	1729	0.568376	0.4	0.5
756855837	792371184	GCA_029946065.1_genomic.faa	GCA_038243675.1_genomic.faa	68.2829	3246	2747	1425	0.475555	0.4	0.5
756855837	336230949	GCA_029946065.1_genomic.faa	GCA_039592825.1_genomic.faa	69.1486	3246	2652	1174	0.398101	0.4	0.5
756855837	522381035	GCA_029946065.1_genomic.faa	GCF_000422705.1_genomic.faa	74.5046	3246	3482	2012	0.598098	0.4	0.5
756855837	503016295	GCA_029946065.1_genomic.faa	GCF_003097535.1_genomic.faa	74.4909	3246	2982	2047	0.657354	0.4	0.5
756855837	116591627	GCA_029946065.1_genomic.faa	GCF_006385255.1_genomic.faa	72.0617	3246	3691	1897	0.546922	0.4	0.5
756855837	776730387	GCA_029946065.1_genomic.faa	GCF_013366395.1_ASM1336639v1_genomic.faa	70.0381	3246	3591	1951	0.570718	0.4	0.5
756855837	377856342	GCA_029946065.1_genomic.faa	GCF_014748335.1_genomic.faa	69.4858	3246	3316	1860	0.5669	0.4	0.5
756855837	872649273	GCA_029946065.1_genomic.faa	GCF_025947265.1_ASM2594726v1_genomic.faa	72.347	3246	3504	1909	0.56563	0.4	0.5
756855837	82953720	GCA_029946065.1_genomic.faa	GCF_027490375.1_genomic.faa	66.6122	3246	2999	1728	0.553403	0.4	0.5
756855837	279736227	GCA_029946065.1_genomic.faa	GCF_030540765.1_ASM3054076v1_genomic_w.faa	62.9478	3246	4863	1472	0.363053	0.4	0.5
756855837	144140467	GCA_029946065.1_genomic.faa	GCF_030766725.1_genomic.faa	71.3112	3246	3599	1723	0.503433	0.4	0.5
756855837	925050070	GCA_029946065.1_genomic.faa	GCF_031456785.1_genomic.faa	74.8591	3246	3647	1957	0.567822	0.4	0.5
756855837	236673808	GCA_029946065.1_genomic.faa	GCF_041262125.1_genomic.faa	72.1199	3246	3300	1879	0.574091	0.4	0.5
756855837	614071928	GCA_029946065.1_genomic.faa	GCF_900101895.1_genomic.faa	71.8206	3246	3256	1851	0.569363	0.4	0.5
756855837	647357450	GCA_029946065.1_genomic.faa	SRR24124298_bin.7.faa	71.1186	3246	2575	1698	0.583405	0.4	0.5
756855837	986224433	GCA_029946065.1_genomic.faa	GCA_015234525.1_genomic.faa	70.2619	3246	2424	1600	0.564374	0.4	0.5
756855837	90667283	GCA_029946065.1_genomic.faa	GCA_015478765.1_genomic.faa	70.9176	3246	2547	1531	0.528569	0.4	0.5
756855837	425648790	GCA_029946065.1_genomic.faa	GCA_023386585.1_genomic.faa	70.6722	3246	2547	1664	0.574486	0.4	0.5
756855837	357123121	GCA_029946065.1_genomic.faa	GCA_023387965.1_genomic.faa	70.9425	3246	2623	1543	0.525814	0.4	0.5
756855837	705955123	GCA_029946065.1_genomic.faa	GCA_023393485.1_genomic.faa	70.3378	3246	2146	1195	0.443249	0.4	0.5
756855837	36237534	GCA_029946065.1_genomic.faa	GCA_023437485.1_genomic.faa	68.3838	3246	2306	1489	0.536383	0.4	0.5
756855837	606915454	GCA_029946065.1_genomic.faa	GCA_027484465.1_ASM2748446v1_genomic.faa	68.8766	3246	4500	1957	0.505293	0.4	0.5
756855837	892760692	GCA_029946065.1_genomic.faa	GCA_029561105.1_ASM2956110v1_genomic.faa	72.7671	3246	3617	1788	0.521055	0.4	0.5
756855837	756855837	GCA_029946065.1_genomic.faa	GCA_029946065.1_genomic.faa	100	3246	3246	3244	0.999384	0.4	0.5
756855837	877439392	GCA_029946065.1_genomic.faa	GCA_029959295.1_genomic.faa	72.0864	3246	4280	1926	0.511826	0.4	0.5
756855837	871890288	GCA_029946065.1_genomic.faa	GCA_035286325.1_genomic.faa	73.7598	3246	2741	1753	0.585602	0.4	0.5
756855837	646000750	GCA_029946065.1_genomic.faa	GCA_036386895.1_genomic.faa	72.0579	3246	2744	1751	0.584641	0.4	0.5
756855837	171012786	GCA_029946065.1_genomic.faa	GCA_036399435.1_genomic.faa	70.8099	3246	2638	1635	0.555744	0.4	0.5
756855837	248030581	GCA_029946065.1_genomic.faa	GCA_036399795.1_genomic.faa	71.7183	3246	2744	1704	0.568948	0.4	0.5
756855837	441292525	GCA_029946065.1_genomic.faa	GCA_038234025.1_genomic.faa	68.5412	3246	2741	1544	0.515784	0.4	0.5
756855837	375316568	GCA_029946065.1_genomic.faa	GCA_038242935.1_genomic.faa	68.1192	3246	2772	1343	0.446328	0.4	0.5
756855837	756124310	GCA_029946065.1_genomic.faa	GCA_934636265.1_genomic.faa	68.2426	3246	1428	954	0.408216	0.4	0.5
756855837	283838684	GCA_029946065.1_genomic.faa	GCF_000419685.1_genomic.faa	71.7377	3246	2778	1762	0.584993	0.4	0.5
756855837	153359463	GCA_029946065.1_genomic.faa	GCF_000425485.1_genomic.faa	71.2769	3246	3429	1812	0.542921	0.4	0.5
756855837	97145962	GCA_029946065.1_genomic.faa	GCF_002251775.1_genomic.faa	66.6534	3246	2981	1703	0.546973	0.4	0.5
756855837	290408825	GCA_029946065.1_genomic.faa	GCF_003055625.1_genomic.faa	73.5247	3246	3001	2055	0.657916	0.4	0.5
756855837	935037043	GCA_029946065.1_genomic.faa	GCF_003076475.1_genomic.faa	70.8748	3246	3824	1835	0.519095	0.4	0.5
756855837	263046229	GCA_029946065.1_genomic.faa	GCF_003865365.1_genomic.faa	72.0123	3246	3137	1808	0.566505	0.4	0.5
756855837	336413169	GCA_029946065.1_genomic.faa	GCF_004211145.1_genomic.faa	69.8945	3246	3559	1930	0.56723	0.4	0.5
756855837	545496618	GCA_029946065.1_genomic.faa	GCF_004295795.1_genomic.faa	69.264	3246	3859	1951	0.549191	0.4	0.5
756855837	81006761	GCA_029946065.1_genomic.faa	GCF_007992475.1_ASM799247v1_genomic.faa	73.6994	3246	3617	2017	0.58779	0.4	0.5
756855837	598716310	GCA_029946065.1_genomic.faa	GCF_009915155.1_genomic.faa	70.9482	3246	2598	1650	0.564682	0.4	0.5
756855837	593944087	GCA_029946065.1_genomic.faa	GCF_012911565.1_genomic.faa	68.6714	3246	3347	1887	0.572425	0.4	0.5
756855837	664044177	GCA_029946065.1_genomic.faa	GCF_022532105.1_genomic.faa	69.1871	3246	3009	1942	0.620943	0.4	0.5
756855837	493225111	GCA_029946065.1_genomic.faa	GCF_027482365.1_ASM2748236v1_genomic.faa	74.1669	3246	3604	2183	0.637372	0.4	0.5
756855837	362730237	GCA_029946065.1_genomic.faa	GCF_033547075.1_genomic.faa	69.0267	3246	2788	1581	0.52403	0.4	0.5
756855837	501232955	GCA_029946065.1_genomic.faa	GCF_937867925.1_SRR5625862_bin.18_CONCOCT_v1.1_MAG_genomic.faa	72.002	3246	3864	1888	0.531083	0.4	0.5
756855837	126901651	GCA_029946065.1_genomic.faa	GCF_943913405.1_genomic.faa	72.1645	3246	3438	1895	0.567026	0.4	0.5
756855837	782457789	GCA_029946065.1_genomic.faa	SRR24124297_bin.1.faa	70.9761	3246	2516	1666	0.578271	0.4	0.5
756855837	728695772	GCA_029946065.1_genomic.faa	SRR24124299_bin.22.faa	71.1599	3246	2426	1680	0.592384	0.4	0.5
877439392	887834794	GCA_029959295.1_genomic.faa	GCA_002483285.1_genomic.faa	71.0422	4280	3086	1819	0.493891	0.4	0.5
877439392	999007284	GCA_029959295.1_genomic.faa	GCA_005792865.1_genomic.faa	67.2607	4280	1898	1142	0.369699	0.4	0.5
877439392	660467564	GCA_029959295.1_genomic.faa	GCA_023390775.1_genomic.faa	68.3278	4280	2391	1609	0.482386	0.4	0.5
877439392	326324759	GCA_029959295.1_genomic.faa	GCA_023427845.1_genomic.faa	71.0208	4280	2364	1603	0.482541	0.4	0.5
877439392	708088252	GCA_029959295.1_genomic.faa	GCA_023437705.1_ASM2343770v1_genomic.faa	69.9667	4280	2778	1755	0.497308	0.4	0.5
877439392	340057970	GCA_029959295.1_genomic.faa	GCA_027483785.1_genomic.faa	65.12	4280	2581	1291	0.37633	0.4	0.5
877439392	560743122	GCA_029959295.1_genomic.faa	GCA_035298445.1_genomic.faa	67.8304	4280	3004	1554	0.426689	0.4	0.5
877439392	280011758	GCA_029959295.1_genomic.faa	GCA_035317805.1_genomic.faa	72.7409	4280	2974	1672	0.460987	0.4	0.5
877439392	876357487	GCA_029959295.1_genomic.faa	GCA_036388535.1_genomic.faa	71.1342	4280	2838	1793	0.503793	0.4	0.5
877439392	792371184	GCA_029959295.1_genomic.faa	GCA_038243675.1_genomic.faa	67.9162	4280	2747	1531	0.435748	0.4	0.5
877439392	336230949	GCA_029959295.1_genomic.faa	GCA_039592825.1_genomic.faa	68.6453	4280	2652	1244	0.358915	0.4	0.5
877439392	522381035	GCA_029959295.1_genomic.faa	GCF_000422705.1_genomic.faa	75.1917	4280	3482	2187	0.563515	0.4	0.5
877439392	503016295	GCA_029959295.1_genomic.faa	GCF_003097535.1_genomic.faa	70.9987	4280	2982	1871	0.515285	0.4	0.5
877439392	116591627	GCA_029959295.1_genomic.faa	GCF_006385255.1_genomic.faa	80.3156	4280	3691	2355	0.590892	0.4	0.5
877439392	776730387	GCA_029959295.1_genomic.faa	GCF_013366395.1_ASM1336639v1_genomic.faa	69.0237	4280	3591	2071	0.526236	0.4	0.5
877439392	377856342	GCA_029959295.1_genomic.faa	GCF_014748335.1_genomic.faa	68.822	4280	3316	1957	0.515271	0.4	0.5
877439392	872649273	GCA_029959295.1_genomic.faa	GCF_025947265.1_ASM2594726v1_genomic.faa	81.0913	4280	3504	2420	0.621788	0.4	0.5
877439392	82953720	GCA_029959295.1_genomic.faa	GCF_027490375.1_genomic.faa	65.5244	4280	2999	1594	0.437972	0.4	0.5
877439392	279736227	GCA_029959295.1_genomic.faa	GCF_030540765.1_ASM3054076v1_genomic_w.faa	63.2717	4280	4863	1503	0.328776	0.4	0.5
877439392	144140467	GCA_029959295.1_genomic.faa	GCF_030766725.1_genomic.faa	72.2542	4280	3599	2050	0.520371	0.4	0.5
877439392	925050070	GCA_029959295.1_genomic.faa	GCF_031456785.1_genomic.faa	74.9411	4280	3647	2128	0.536899	0.4	0.5
877439392	236673808	GCA_029959295.1_genomic.faa	GCF_041262125.1_genomic.faa	80.493	4280	3300	2258	0.595778	0.4	0.5
877439392	614071928	GCA_029959295.1_genomic.faa	GCF_900101895.1_genomic.faa	70.5278	4280	3256	1838	0.487792	0.4	0.5
877439392	647357450	GCA_029959295.1_genomic.faa	SRR24124298_bin.7.faa	69.957	4280	2575	1710	0.498906	0.4	0.5
877439392	986224433	GCA_029959295.1_genomic.faa	GCA_015234525.1_genomic.faa	69.8951	4280	2424	1675	0.499702	0.4	0.5
877439392	90667283	GCA_029959295.1_genomic.faa	GCA_015478765.1_genomic.faa	70.0135	4280	2547	1629	0.477223	0.4	0.5
877439392	425648790	GCA_029959295.1_genomic.faa	GCA_023386585.1_genomic.faa	69.7242	4280	2547	1681	0.492456	0.4	0.5
877439392	357123121	GCA_029959295.1_genomic.faa	GCA_023387965.1_genomic.faa	76.3974	4280	2623	1845	0.53455	0.4	0.5
877439392	705955123	GCA_029959295.1_genomic.faa	GCA_023393485.1_genomic.faa	69.4951	4280	2146	1194	0.371615	0.4	0.5
877439392	36237534	GCA_029959295.1_genomic.faa	GCA_023437485.1_genomic.faa	67.8582	4280	2306	1529	0.464318	0.4	0.5
877439392	606915454	GCA_029959295.1_genomic.faa	GCA_027484465.1_ASM2748446v1_genomic.faa	67.7228	4280	4500	1707	0.388838	0.4	0.5
877439392	892760692	GCA_029959295.1_genomic.faa	GCA_029561105.1_ASM2956110v1_genomic.faa	71.323	4280	3617	1744	0.441687	0.4	0.5
877439392	756855837	GCA_029959295.1_genomic.faa	GCA_029946065.1_genomic.faa	72.0864	4280	3246	1926	0.511826	0.4	0.5
877439392	877439392	GCA_029959295.1_genomic.faa	GCA_029959295.1_genomic.faa	100	4280	4280	4274	0.998598	0.4	0.5
877439392	871890288	GCA_029959295.1_genomic.faa	GCA_035286325.1_genomic.faa	72.4118	4280	2741	1718	0.489389	0.4	0.5
877439392	646000750	GCA_029959295.1_genomic.faa	GCA_036386895.1_genomic.faa	71.2698	4280	2744	1787	0.508827	0.4	0.5
877439392	171012786	GCA_029959295.1_genomic.faa	GCA_036399435.1_genomic.faa	70.4214	4280	2638	1660	0.479907	0.4	0.5
877439392	248030581	GCA_029959295.1_genomic.faa	GCA_036399795.1_genomic.faa	70.678	4280	2744	1755	0.499715	0.4	0.5
877439392	441292525	GCA_029959295.1_genomic.faa	GCA_038234025.1_genomic.faa	67.936	4280	2741	1553	0.442387	0.4	0.5
877439392	375316568	GCA_029959295.1_genomic.faa	GCA_038242935.1_genomic.faa	67.5762	4280	2772	1446	0.410096	0.4	0.5
877439392	756124310	GCA_029959295.1_genomic.faa	GCA_934636265.1_genomic.faa	67.6353	4280	1428	979	0.343027	0.4	0.5
877439392	283838684	GCA_029959295.1_genomic.faa	GCF_000419685.1_genomic.faa	71.4529	4280	2778	1823	0.516577	0.4	0.5
877439392	153359463	GCA_029959295.1_genomic.faa	GCF_000425485.1_genomic.faa	70.7379	4280	3429	1942	0.503827	0.4	0.5
877439392	97145962	GCA_029959295.1_genomic.faa	GCF_002251775.1_genomic.faa	65.792	4280	2981	1564	0.430795	0.4	0.5
877439392	290408825	GCA_029959295.1_genomic.faa	GCF_003055625.1_genomic.faa	70.4996	4280	3001	1848	0.507623	0.4	0.5
877439392	935037043	GCA_029959295.1_genomic.faa	GCF_003076475.1_genomic.faa	72.6279	4280	3824	2214	0.546397	0.4	0.5
877439392	263046229	GCA_029959295.1_genomic.faa	GCF_003865365.1_genomic.faa	83.2748	4280	3137	2229	0.601052	0.4	0.5
877439392	336413169	GCA_029959295.1_genomic.faa	GCF_004211145.1_genomic.faa	69.2058	4280	3559	1999	0.510014	0.4	0.5
877439392	545496618	GCA_029959295.1_genomic.faa	GCF_004295795.1_genomic.faa	68.5593	4280	3859	2095	0.514805	0.4	0.5
877439392	81006761	GCA_029959295.1_genomic.faa	GCF_007992475.1_ASM799247v1_genomic.faa	72.4702	4280	3617	2097	0.531088	0.4	0.5
877439392	598716310	GCA_029959295.1_genomic.faa	GCF_009915155.1_genomic.faa	76.3015	4280	2598	1957	0.569061	0.4	0.5
877439392	593944087	GCA_029959295.1_genomic.faa	GCF_012911565.1_genomic.faa	68.2242	4280	3347	1919	0.503212	0.4	0.5
[truncated: 1,482 more rows]
