# Supplementary material for: Metagenome-Assembled Genomes Support the Proposal of Candidatus Flavobacterium genomatis from the Northeast Black Soil Ecosystem
Source: Microorganisms. 2026 Jun 8;14(6):1292. doi: 10.3390/microorganisms14061292 (PMC13304339; doi:10.3390/microorganisms14061292)
Supplement: Supplementary file 1 [file microorganisms-14-01292-s001.zip › Table S4. Ecological habitat distribution, source characteristics, and abundance of the target taxon with sequencing metadata across samples.xlsx]

## Sheet: zxyabundance_f4
	X.SAMPLE_ID	RUN_ID	MAP_SID	NR_RUNS_THIS_SAMPLE	SAMPLE_NAME	NOTE	KEYWORDS	Environments	PROJECT	PROJECT_TITLE	ABUNDANCE_PPM	parsedLat	parsedLon
1	SRS576839	SRR1197872	SRR1197872.SRS576839	8	SRP040259_bacterial community composition on leaf litter of f. sylvatica targeted locus (loci)_30weeks_luvisol_	NA	degradation;garbage;leaf;luvisol;soil;waste	plant|soil	SRP040259	Bacterial community composition on leaf litter of F. sylvatica Targeted Locus (Loci)	18702.7457222443	49.0942	8.68194
2	SRS1699889	SRR4252267	SRR4252267.SRS1699889	1	SRP090000_soil metagenome targeted locus (loci)_pfc28.replicate3_	NA	antibiotic;chlortetracycline;grassland;manure;pasture;pfc;soil;temperate;tetracycline	soil;field	SRP090000	soil metagenome Targeted Locus (Loci)	11468.4945953071	48.87	14.21
3	SRS3121465	SRR6944794	SRR6944794.SRS3121465	2	SRP137065_convergence between the microcosms of southeast asian and north american pitcher plants__	NA	microcosm;pitcher;plant	plant	SRP137065	Convergence between the microcosms of Southeast Asian and North American pitcher plants	9984.45691403883	1.28	103.78
4	SRS1699888	SRR4252266	SRR4252266.SRS1699888	1	SRP090000_soil metagenome targeted locus (loci)_pfc28.replicate2_	NA	antibiotic;chlortetracycline;grassland;manure;pasture;pfc;soil;temperate;tetracycline	soil;field	SRP090000	soil metagenome Targeted Locus (Loci)	9573.15012951909	48.87	14.21
5	SRS576845	SRR1197918	SRR1197918.SRS576845	8	SRP040259_bacterial community composition on leaf litter of f. sylvatica targeted locus (loci)_30weeks_rendzina_	NA	degradation;garbage;leaf;soil;waste	plant|soil	SRP040259	Bacterial community composition on leaf litter of F. sylvatica Targeted Locus (Loci)	8922.98058860363	49.0942	8.68194
6	SRS1699876	SRR4252254	SRR4252254.SRS1699876	1	SRP090000_soil metagenome targeted locus (loci)_mfc28.replicate3_	NA	antibiotic;chlortetracycline;grassland;manure;meadow;soil;temperate;tetracycline	soil;field	SRP090000	soil metagenome Targeted Locus (Loci)	8792.10063573651	48.88	14.19
7	SRS1699877	SRR4252255	SRR4252255.SRS1699877	1	SRP090000_soil metagenome targeted locus (loci)_mfc28.replicate4_	NA	antibiotic;chlortetracycline;grassland;manure;meadow;soil;temperate;tetracycline	soil;field	SRP090000	soil metagenome Targeted Locus (Loci)	7411.00716802333	48.88	14.19
8	SRS576845	SRR1197919	SRR1197919.SRS576845	8	SRP040259_bacterial community composition on leaf litter of f. sylvatica targeted locus (loci)_30weeks_rendzina_	NA	degradation;garbage;leaf;soil;waste	plant|soil	SRP040259	Bacterial community composition on leaf litter of F. sylvatica Targeted Locus (Loci)	7194.24460431655	49.0942	8.68194
9	SRS1699885	SRR4252263	SRR4252263.SRS1699885	1	SRP090000_soil metagenome targeted locus (loci)_pf28.replicate3_	NA	grassland;manure;pasture;soil;temperate	soil;field	SRP090000	soil metagenome Targeted Locus (Loci)	7181.52690310463	48.87	14.21
10	SRS1699887	SRR4252265	SRR4252265.SRS1699887	1	SRP090000_soil metagenome targeted locus (loci)_pfc28.replicate1_	NA	antibiotic;chlortetracycline;grassland;manure;pasture;pfc;soil;temperate;tetracycline	soil;field	SRP090000	soil metagenome Targeted Locus (Loci)	6535.9477124183	48.87	14.21
11	SRS576845	SRR1197920	SRR1197920.SRS576845	8	SRP040259_bacterial community composition on leaf litter of f. sylvatica targeted locus (loci)_30weeks_rendzina_	NA	degradation;garbage;leaf;soil;waste	plant|soil	SRP040259	Bacterial community composition on leaf litter of F. sylvatica Targeted Locus (Loci)	6336.75316837658	49.0942	8.68194
12	SRS3121370	SRR6944950	SRR6944950.SRS3121370	2	SRP137065_convergence between the microcosms of southeast asian and north american pitcher plants__	NA	microcosm;pitcher;plant	plant	SRP137065	Convergence between the microcosms of Southeast Asian and North American pitcher plants	5930.83262728183	1.38	103.81
13	SRS1699874	SRR4252252	SRR4252252.SRS1699874	1	SRP090000_soil metagenome targeted locus (loci)_mfc28.replicate1_	NA	antibiotic;chlortetracycline;grassland;manure;meadow;soil;temperate;tetracycline	soil;field	SRP090000	soil metagenome Targeted Locus (Loci)	5897.2198820556	48.88	14.19
14	SRS1699890	SRR4252268	SRR4252268.SRS1699890	1	SRP090000_soil metagenome targeted locus (loci)_pfc28.replicate4_	NA	antibiotic;chlortetracycline;grassland;manure;pasture;pfc;soil;temperate;tetracycline	soil;field	SRP090000	soil metagenome Targeted Locus (Loci)	5866.78937075808	48.87	14.21
15	SRS1699886	SRR4252264	SRR4252264.SRS1699886	1	SRP090000_soil metagenome targeted locus (loci)_pf28.replicate4_	NA	grassland;manure;pasture;soil;temperate	soil;field	SRP090000	soil metagenome Targeted Locus (Loci)	5813.14878892734	48.87	14.21
16	SRS593647	SRR1246781	SRR1246781.SRS593647	2	SRP041238_soil and cattle excrements metagenome__	NA	cattle;excrements;soil	animal|soil	SRP041238	Soil and cattle excrements Metagenome	5604.97136590715	48.8777	14.2178
17	ERS1594127	ERR1879321	ERR1879321.ERS1594127	1	ERP022014_minimum concentration of antibiotics in inducing antibiotic resistance in a biofilm type wastewater treatment system_otc50.1_	NA	aerobic;antibiotic;antibiotics (resistance);association;biofilm;concentration;host;induction;otc;sludge;treatment;waste water	aquatic;waste water	ERP022014	Minimum concentration of antibiotics in inducing antibiotic resistance in a biofilm type wastewater treatment system	5582.76199804114	116.3	39.9
18	SRS1699875	SRR4252253	SRR4252253.SRS1699875	1	SRP090000_soil metagenome targeted locus (loci)_mfc28.replicate2_	NA	antibiotic;chlortetracycline;grassland;manure;meadow;soil;temperate;tetracycline	soil;field	SRP090000	soil metagenome Targeted Locus (Loci)	5528.76132219739	48.88	14.19
19	SRS576845	SRR1197921	SRR1197921.SRS576845	8	SRP040259_bacterial community composition on leaf litter of f. sylvatica targeted locus (loci)_30weeks_rendzina_	NA	degradation;garbage;leaf;soil;waste	plant|soil	SRP040259	Bacterial community composition on leaf litter of F. sylvatica Targeted Locus (Loci)	5184.12584912406	49.0942	8.68194
20	ERS1594128	ERR1879322	ERR1879322.ERS1594128	1	ERP022014_minimum concentration of antibiotics in inducing antibiotic resistance in a biofilm type wastewater treatment system_otc50.2_	NA	aerobic;antibiotic;antibiotics (resistance);association;biofilm;concentration;host;induction;otc;sludge;treatment;waste water	aquatic;waste water	ERP022014	Minimum concentration of antibiotics in inducing antibiotic resistance in a biofilm type wastewater treatment system	5028.09819580006	116.3	39.9
21	ERS1594129	ERR1879323	ERR1879323.ERS1594129	1	ERP022014_minimum concentration of antibiotics in inducing antibiotic resistance in a biofilm type wastewater treatment system_otc50.3_	NA	aerobic;antibiotic;antibiotics (resistance);association;biofilm;concentration;host;induction;otc;sludge;treatment;waste water	aquatic;waste water	ERP022014	Minimum concentration of antibiotics in inducing antibiotic resistance in a biofilm type wastewater treatment system	4631.65253866993	116.3	39.9
22	SRS593646	SRR1246780	SRR1246780.SRS593646	2	SRP041238_soil and cattle excrements metagenome__	NA	cattle;excrements;soil	animal|soil	SRP041238	Soil and cattle excrements Metagenome	4103.09013976151	48.8777	14.2178
23	SRS2716399	SRR6324999	SRR6324999.SRS2716399	1	SRP117128_bacteria in formica exsecta nest material raw sequence reads__	NA	exsecta;formica;nest;raw		SRP117128	Bacteria in Formica exsecta nest material Raw sequence reads	3260.47578794832	59.5	23.15
24	SRS593581	SRR1246778	SRR1246778.SRS593581	2	SRP041238_soil and cattle excrements metagenome__	NA	cattle;excrements;soil	animal|soil	SRP041238	Soil and cattle excrements Metagenome	3244.00564174894	48.8777	14.2178
25	SRS2716357	SRR6325041	SRR6325041.SRS2716357	1	SRP117128_bacteria in formica exsecta nest material raw sequence reads__	NA	exsecta;formica;nest;raw		SRP117128	Bacteria in Formica exsecta nest material Raw sequence reads	3214.52374913739	59.5	23.15
26	SRS593580	SRR1246777	SRR1246777.SRS593580	2	SRP041238_soil and cattle excrements metagenome__	NA	cattle;excrements;soil	animal|soil	SRP041238	Soil and cattle excrements Metagenome	3084.13520848754	48.8777	14.2178
27	SRS3121430	SRR6944939	SRR6944939.SRS3121430	2	SRP137065_convergence between the microcosms of southeast asian and north american pitcher plants__	NA	microcosm;pitcher;plant	plant	SRP137065	Convergence between the microcosms of Southeast Asian and North American pitcher plants	3055.37873965627	4.73	116.88
28	SRS2401154	SRR5886595	SRR5886595.SRS2401154	1	SRP114665_effects of silver nanoparticles on mouse lung microbiome_lung microbiome after sup_pvp_	NA	lung;metal;nanoparticle;silver		SRP114665	Effects of silver nanoparticles on mouse lung microbiome	3006.46389737937	48.14	11.36
29	SRS560273	SRR1174135	SRR1174135.SRS560273	2	SRP038712_arable soil targeted locus (loci)_ m/s10/123/2_	NA	arable soil;soil	soil	SRP038712	Arable soil Targeted Locus (Loci)	2994.0119760479	50.9345	6.29188
30	SRS593721	SRR1246785	SRR1246785.SRS593721	2	SRP041238_soil and cattle excrements metagenome__	NA	cattle;excrements;soil	animal|soil	SRP041238	Soil and cattle excrements Metagenome	2966.1588243225	48.8777	14.2178
31	SRS576844	SRR1197912	SRR1197912.SRS576844	8	SRP040259_bacterial community composition on leaf litter of f. sylvatica targeted locus (loci)_16weeks_rendzina_	NA	degradation;garbage;leaf;soil;waste	plant|soil	SRP040259	Bacterial community composition on leaf litter of F. sylvatica Targeted Locus (Loci)	2920.56074766355	49.0942	8.68194
32	SRS560282	SRR1174144	SRR1174144.SRS560282	2	SRP038712_arable soil targeted locus (loci)_ m/s10/193/5_	NA	arable soil;soil	soil	SRP038712	Arable soil Targeted Locus (Loci)	2851.71102661597	50.9345	6.29188
33	SRS3089024	SRR6893135	SRR6893135.SRS3089024	2	SRP136395_microbiota of paddy soils grown with rice under elevated co2 levels_fc.3_	NA	crop;elevation;paddy;rice;soil	plant|soil;paddy	SRP136395	Microbiota of paddy soils grown with rice under Elevated CO2 levels	2784.40731901352	32.5909	119.704
34	SRS576844	SRR1197910	SRR1197910.SRS576844	8	SRP040259_bacterial community composition on leaf litter of f. sylvatica targeted locus (loci)_16weeks_rendzina_	NA	degradation;garbage;leaf;soil;waste	plant|soil	SRP040259	Bacterial community composition on leaf litter of F. sylvatica Targeted Locus (Loci)	2741.49330753104	49.0942	8.68194
35	SRS593583	SRR1246779	SRR1246779.SRS593583	2	SRP041238_soil and cattle excrements metagenome__	NA	cattle;excrements;soil	animal|soil	SRP041238	Soil and cattle excrements Metagenome	2376.78258694021	48.8777	14.2178
36	SRS3121388	SRR6944866	SRR6944866.SRS3121388	2	SRP137065_convergence between the microcosms of southeast asian and north american pitcher plants__	NA	microcosm;pitcher;plant	plant	SRP137065	Convergence between the microcosms of Southeast Asian and North American pitcher plants	2271.8293164757	1.35	103.78
37	SRS1609130	SRR4004391	SRR4004391.SRS1609130	4	SRP081003_plant conditioning of the rhizopshere bacteriome__	NA	conditioning;plant;rhizopshere;soil	plant|soil	SRP081003	Plant conditioning of the rhizopshere bacteriome	2173.72893317901	47.69	9.18
38	SRS3471487	SRR7441923	SRR7441923.SRS3471487	1	SRP151447_protist communities in bulk soil and rhizosphere of soybean fields__	NA	crop;field;legume;protist;rhizosphere;soil;soy	plant;rhizosphere|soil;field	SRP151447	Protist communities in bulk soil and rhizosphere of soybean fields	2141.11922141119	50.25	127.46
39	SRS1609129	SRR4004390	SRR4004390.SRS1609129	4	SRP081003_plant conditioning of the rhizopshere bacteriome__	NA	conditioning;plant;rhizopshere;soil	plant|soil	SRP081003	Plant conditioning of the rhizopshere bacteriome	2069.26139663372	47.69	9.18
40	SRS576844	SRR1197913	SRR1197913.SRS576844	8	SRP040259_bacterial community composition on leaf litter of f. sylvatica targeted locus (loci)_16weeks_rendzina_	NA	degradation;garbage;leaf;soil;waste	plant|soil	SRP040259	Bacterial community composition on leaf litter of F. sylvatica Targeted Locus (Loci)	2047.8890989288	49.0942	8.68194
41	SRS1609130	SRR4004434	SRR4004434.SRS1609130	4	SRP081003_plant conditioning of the rhizopshere bacteriome__	NA	conditioning;plant;rhizopshere;soil	plant|soil	SRP081003	Plant conditioning of the rhizopshere bacteriome	2039.11013233825	47.69	9.18
42	SRS1609116	SRR4004437	SRR4004437.SRS1609116	4	SRP081003_plant conditioning of the rhizopshere bacteriome__	NA	conditioning;plant;rhizopshere;soil	plant|soil	SRP081003	Plant conditioning of the rhizopshere bacteriome	2017.90568371984	47.69	9.18
43	ERS1594113	ERR1879307	ERR1879307.ERS1594113	1	ERP022014_minimum concentration of antibiotics in inducing antibiotic resistance in a biofilm type wastewater treatment system_blank6.1_	NA	aerobic;antibiotic;antibiotics (resistance);association;biofilm;concentration;host;induction;sludge;treatment;waste water	aquatic;waste water	ERP022014	Minimum concentration of antibiotics in inducing antibiotic resistance in a biofilm type wastewater treatment system	1997.26689792915	116.3	39.9
44	SRS1609116	SRR4004395	SRR4004395.SRS1609116	4	SRP081003_plant conditioning of the rhizopshere bacteriome__	NA	conditioning;plant;rhizopshere;soil	plant|soil	SRP081003	Plant conditioning of the rhizopshere bacteriome	1980.49283124281	47.69	9.18
45	SRS1609123	SRR4004445	SRR4004445.SRS1609123	4	SRP081003_plant conditioning of the rhizopshere bacteriome__	NA	conditioning;plant;rhizopshere;soil	plant|soil	SRP081003	Plant conditioning of the rhizopshere bacteriome	1977.28270521323	47.69	9.18
46	ERS1594114	ERR1879308	ERR1879308.ERS1594114	1	ERP022014_minimum concentration of antibiotics in inducing antibiotic resistance in a biofilm type wastewater treatment system_blank6.2_	NA	aerobic;antibiotic;antibiotics (resistance);association;biofilm;concentration;host;induction;sludge;treatment;waste water	aquatic;waste water	ERP022014	Minimum concentration of antibiotics in inducing antibiotic resistance in a biofilm type wastewater treatment system	1952.67631518493	116.3	39.9
47	ERS1581782	ERR1872149	ERR1872149.ERS1581782	3	ERP021921_18s metabarcoding data of global soil samples_soil sample_	NA	forest;soil;temperate	soil;forest	ERP021922;ERP021921;ERP020652	16S metabarcoding data of global soil samples;18S metabarcoding data of global soil samples;Global analysis of soil microbiomes	1952.53829978973	-42.7813	-71.4717
48	SRS1609123	SRR4004402	SRR4004402.SRS1609123	4	SRP081003_plant conditioning of the rhizopshere bacteriome__	NA	conditioning;plant;rhizopshere;soil	plant|soil	SRP081003	Plant conditioning of the rhizopshere bacteriome	1936.49658151398	47.69	9.18
49	SRS1609119	SRR4004399	SRR4004399.SRS1609119	4	SRP081003_plant conditioning of the rhizopshere bacteriome__	NA	conditioning;plant;rhizopshere;soil	plant|soil	SRP081003	Plant conditioning of the rhizopshere bacteriome	1935.2893257542	47.69	9.18
50	SRS1609119	SRR4004442	SRR4004442.SRS1609119	4	SRP081003_plant conditioning of the rhizopshere bacteriome__	NA	conditioning;plant;rhizopshere;soil	plant|soil	SRP081003	Plant conditioning of the rhizopshere bacteriome	1926.90707126318	47.69	9.18
51	SRS1609121	SRR4004443	SRR4004443.SRS1609121	4	SRP081003_plant conditioning of the rhizopshere bacteriome__	NA	conditioning;plant;rhizopshere;soil	plant|soil	SRP081003	Plant conditioning of the rhizopshere bacteriome	1921.3260917339	47.69	9.18
52	SRS1609120	SRR4004398	SRR4004398.SRS1609120	4	SRP081003_plant conditioning of the rhizopshere bacteriome__	NA	conditioning;plant;rhizopshere;soil	plant|soil	SRP081003	Plant conditioning of the rhizopshere bacteriome	1865.42214525813	47.69	9.18
53	SRS1609129	SRR4004433	SRR4004433.SRS1609129	4	SRP081003_plant conditioning of the rhizopshere bacteriome__	NA	conditioning;plant;rhizopshere;soil	plant|soil	SRP081003	Plant conditioning of the rhizopshere bacteriome	1862.77319416582	47.69	9.18
54	SRS1609121	SRR4004400	SRR4004400.SRS1609121	4	SRP081003_plant conditioning of the rhizopshere bacteriome__	NA	conditioning;plant;rhizopshere;soil	plant|soil	SRP081003	Plant conditioning of the rhizopshere bacteriome	1851.99508426363	47.69	9.18
55	SRS1609128	SRR4004432	SRR4004432.SRS1609128	4	SRP081003_plant conditioning of the rhizopshere bacteriome__	NA	conditioning;plant;rhizopshere;soil	plant|soil	SRP081003	Plant conditioning of the rhizopshere bacteriome	1849.3828222442	47.69	9.18
56	SRS1609128	SRR4004389	SRR4004389.SRS1609128	4	SRP081003_plant conditioning of the rhizopshere bacteriome__	NA	conditioning;plant;rhizopshere;soil	plant|soil	SRP081003	Plant conditioning of the rhizopshere bacteriome	1842.42800934533	47.69	9.18
57	SRS1699839	SRR4252217	SRR4252217.SRS1699839	1	SRP090000_soil metagenome targeted locus (loci)_p0.replicate1_	NA	grassland;pasture;soil;temperate	soil;field	SRP090000	soil metagenome Targeted Locus (Loci)	1805.05415162455	48.87	14.21
58	SRS1609117	SRR4004396	SRR4004396.SRS1609117	4	SRP081003_plant conditioning of the rhizopshere bacteriome__	NA	conditioning;plant;rhizopshere;soil	plant|soil	SRP081003	Plant conditioning of the rhizopshere bacteriome	1797.09496752422	47.69	9.18
59	SRS560285	SRR1174147	SRR1174147.SRS560285	2	SRP038712_arable soil targeted locus (loci)_ m/s100/193/3_	NA	arable soil;soil	soil	SRP038712	Arable soil Targeted Locus (Loci)	1784.75816526861	50.9345	6.29188
60	SRS595919	SRR1258941	SRR1258941.SRS595919	2	SRP041238_soil and cattle excrements metagenome__	NA	cattle;excrements;soil	animal|soil	SRP041238	Soil and cattle excrements Metagenome	1777.34690580061	48.8777	14.2178
61	SRS595922	SRR1258943	SRR1258943.SRS595922	2	SRP041238_soil and cattle excrements metagenome__	NA	cattle;excrements;soil	animal|soil	SRP041238	Soil and cattle excrements Metagenome	1749.27113702624	48.8777	14.2178
62	SRS1609117	SRR4004438	SRR4004438.SRS1609117	4	SRP081003_plant conditioning of the rhizopshere bacteriome__	NA	conditioning;plant;rhizopshere;soil	plant|soil	SRP081003	Plant conditioning of the rhizopshere bacteriome	1741.54519858659	47.69	9.18
63	SRS595920	SRR1258942	SRR1258942.SRS595920	2	SRP041238_soil and cattle excrements metagenome__	NA	cattle;excrements;soil	animal|soil	SRP041238	Soil and cattle excrements Metagenome	1735.03532036188	48.8777	14.2178
64	SRS1609126	SRR4004387	SRR4004387.SRS1609126	4	SRP081003_plant conditioning of the rhizopshere bacteriome__	NA	conditioning;plant;rhizopshere;soil	plant|soil	SRP081003	Plant conditioning of the rhizopshere bacteriome	1720.55874177545	47.69	9.18
65	SRS593720	SRR1246784	SRR1246784.SRS593720	2	SRP041238_soil and cattle excrements metagenome__	NA	cattle;excrements;soil	animal|soil	SRP041238	Soil and cattle excrements Metagenome	1714.19666510831	48.8777	14.2178
66	SRS2872038	SRR6516217	SRR6516217.SRS2872038	6	SRP131552_study of soil bacterial communities with the fusarim graminarum inoculum__	NA	bulk soil;inoculation;soil;soildi;suspension	soil	SRP131552	Study of soil bacterial communities with the Fusarim graminarum inoculum	1684.0360436615	48	11
67	SRS576843	SRR1197904	SRR1197904.SRS576843	8	SRP040259_bacterial community composition on leaf litter of f. sylvatica targeted locus (loci)_8weeks_rendzina_	NA	degradation;garbage;leaf;soil;waste	plant|soil	SRP040259	Bacterial community composition on leaf litter of F. sylvatica Targeted Locus (Loci)	1681.23739071957	49.0942	8.68194
68	SRS1609120	SRR4004441	SRR4004441.SRS1609120	4	SRP081003_plant conditioning of the rhizopshere bacteriome__	NA	conditioning;plant;rhizopshere;soil	plant|soil	SRP081003	Plant conditioning of the rhizopshere bacteriome	1674.28105376929	47.69	9.18
69	SRS1609127	SRR4004431	SRR4004431.SRS1609127	4	SRP081003_plant conditioning of the rhizopshere bacteriome__	NA	conditioning;plant;rhizopshere;soil	plant|soil	SRP081003	Plant conditioning of the rhizopshere bacteriome	1637.36266556483	47.69	9.18
70	SRS1609118	SRR4004440	SRR4004440.SRS1609118	4	SRP081003_plant conditioning of the rhizopshere bacteriome__	NA	conditioning;plant;rhizopshere;soil	plant|soil	SRP081003	Plant conditioning of the rhizopshere bacteriome	1626.23	47.69	9.18
71	SRS1609126	SRR4004430	SRR4004430.SRS1609126	4	SRP081003_plant conditioning of the rhizopshere bacteriome__	NA	conditioning;plant;rhizopshere;soil	plant|soil	SRP081003	Plant conditioning of the rhizopshere bacteriome	1624.83507795615	47.69	9.18
72	ERS1581781	ERR1872148	ERR1872148.ERS1581781	2	ERP021921_18s metabarcoding data of global soil samples_soil sample_	NA	forest;soil;temperate	soil;forest	ERP021921;ERP020652	18S metabarcoding data of global soil samples;Global analysis of soil microbiomes	1619.57890948353	-41.1976	-71.8228
73	SRS1609124	SRR4004426	SRR4004426.SRS1609124	4	SRP081003_plant conditioning of the rhizopshere bacteriome__	NA	conditioning;plant;rhizopshere;soil	plant|soil	SRP081003	Plant conditioning of the rhizopshere bacteriome	1615.68463125322	47.69	9.18
74	SRS1609118	SRR4004397	SRR4004397.SRS1609118	4	SRP081003_plant conditioning of the rhizopshere bacteriome__	NA	conditioning;plant;rhizopshere;soil	plant|soil	SRP081003	Plant conditioning of the rhizopshere bacteriome	1613.60423233903	47.69	9.18
75	SRS1609127	SRR4004388	SRR4004388.SRS1609127	4	SRP081003_plant conditioning of the rhizopshere bacteriome__	NA	conditioning;plant;rhizopshere;soil	plant|soil	SRP081003	Plant conditioning of the rhizopshere bacteriome	1598.72664058341	47.69	9.18
76	SRS1609115	SRR4004414	SRR4004414.SRS1609115	4	SRP081003_plant conditioning of the rhizopshere bacteriome__	NA	conditioning;plant;rhizopshere;soil	plant|soil	SRP081003	Plant conditioning of the rhizopshere bacteriome	1594.56864015008	47.69	9.18
77	ERS1594115	ERR1879309	ERR1879309.ERS1594115	1	ERP022014_minimum concentration of antibiotics in inducing antibiotic resistance in a biofilm type wastewater treatment system_blank6.3_	NA	aerobic;antibiotic;antibiotics (resistance);association;biofilm;concentration;host;induction;sludge;treatment;waste water	aquatic;waste water	ERP022014	Minimum concentration of antibiotics in inducing antibiotic resistance in a biofilm type wastewater treatment system	1551.1892450879	116.3	39.9
78	SRS593723	SRR1246787	SRR1246787.SRS593723	2	SRP041238_soil and cattle excrements metagenome__	NA	cattle;excrements;soil	animal|soil	SRP041238	Soil and cattle excrements Metagenome	1549.98708344097	48.8777	14.2178
79	SRS1609115	SRR4004373	SRR4004373.SRS1609115	4	SRP081003_plant conditioning of the rhizopshere bacteriome__	NA	conditioning;plant;rhizopshere;soil	plant|soil	SRP081003	Plant conditioning of the rhizopshere bacteriome	1546.60990577194	47.69	9.18
80	SRS1609124	SRR4004385	SRR4004385.SRS1609124	4	SRP081003_plant conditioning of the rhizopshere bacteriome__	NA	conditioning;plant;rhizopshere;soil	plant|soil	SRP081003	Plant conditioning of the rhizopshere bacteriome	1535.08409949986	47.69	9.18
81	SRS576844	SRR1197911	SRR1197911.SRS576844	8	SRP040259_bacterial community composition on leaf litter of f. sylvatica targeted locus (loci)_16weeks_rendzina_	NA	degradation;garbage;leaf;soil;waste	plant|soil	SRP040259	Bacterial community composition on leaf litter of F. sylvatica Targeted Locus (Loci)	1517.9625569236	49.0942	8.68194
82	SRS3471533	SRR7441877	SRR7441877.SRS3471533	1	SRP151447_protist communities in bulk soil and rhizosphere of soybean fields__	NA	crop;field;legume;protist;rhizosphere;soil;soy	plant;rhizosphere|soil;field	SRP151447	Protist communities in bulk soil and rhizosphere of soybean fields	1503.45474707839	28.21	116.49
83	SRS1609122	SRR4004401	SRR4004401.SRS1609122	4	SRP081003_plant conditioning of the rhizopshere bacteriome__	NA	conditioning;plant;rhizopshere;soil	plant|soil	SRP081003	Plant conditioning of the rhizopshere bacteriome	1483.86247311805	47.69	9.18
84	SRS1609125	SRR4004429	SRR4004429.SRS1609125	4	SRP081003_plant conditioning of the rhizopshere bacteriome__	NA	conditioning;plant;rhizopshere;soil	plant|soil	SRP081003	Plant conditioning of the rhizopshere bacteriome	1476.72786275546	47.69	9.18
85	SRS1609115	SRR4004436	SRR4004436.SRS1609115	4	SRP081003_plant conditioning of the rhizopshere bacteriome__	NA	conditioning;plant;rhizopshere;soil	plant|soil	SRP081003	Plant conditioning of the rhizopshere bacteriome	1473.61778734619	47.69	9.18
86	SRS1609131	SRR4004392	SRR4004392.SRS1609131	4	SRP081003_plant conditioning of the rhizopshere bacteriome__	NA	conditioning;plant;rhizopshere;soil	plant|soil	SRP081003	Plant conditioning of the rhizopshere bacteriome	1471.58099252478	47.69	9.18
87	SRS1609115	SRR4004393	SRR4004393.SRS1609115	4	SRP081003_plant conditioning of the rhizopshere bacteriome__	NA	conditioning;plant;rhizopshere;soil	plant|soil	SRP081003	Plant conditioning of the rhizopshere bacteriome	1470.17159659104	47.69	9.18
88	ERS1594182	ERR1879376	ERR1879376.ERS1594182	1	ERP022014_minimum concentration of antibiotics in inducing antibiotic resistance in a biofilm type wastewater treatment system_spm5.2_	NA	aerobic;antibiotic;antibiotics (resistance);association;biofilm;concentration;host;induction;sludge;spm;treatment;waste water	aquatic;waste water	ERP022014	Minimum concentration of antibiotics in inducing antibiotic resistance in a biofilm type wastewater treatment system	1467.85399745572	116.3	39.9
89	SRS1609113	SRR4004382	SRR4004382.SRS1609113	4	SRP081003_plant conditioning of the rhizopshere bacteriome__	NA	conditioning;plant;rhizopshere;soil	plant|soil	SRP081003	Plant conditioning of the rhizopshere bacteriome	1457.72594752187	47.69	9.18
90	SRS1609114	SRR4004384	SRR4004384.SRS1609114	4	SRP081003_plant conditioning of the rhizopshere bacteriome__	NA	conditioning;plant;rhizopshere;soil	plant|soil	SRP081003	Plant conditioning of the rhizopshere bacteriome	1442.35286350212	47.69	9.18
91	SRS2788345	SRR6417943	SRR6417943.SRS2788345	9	SRP127524_study of soil bacterial diversity in relation to litter decomposition__	NA	bulk soil;degradation;garbage;soil;soildi;suspension;waste	soil	SRP127524	Study of soil- and plant-associated bacterial diversity during early phases of maize leaf litter decomposition	1440.71965703844	48	11
92	SRS1699842	SRR4252220	SRR4252220.SRS1699842	1	SRP090000_soil metagenome targeted locus (loci)_p0.replicate4_	NA	grassland;pasture;soil;temperate	soil;field	SRP090000	soil metagenome Targeted Locus (Loci)	1430.10368251698	48.87	14.21
93	ERS1594144	ERR1879333	ERR1879333.ERS1594144	1	ERP022014_minimum concentration of antibiotics in inducing antibiotic resistance in a biofilm type wastewater treatment system_stm25.3_	NA	aerobic;antibiotic;antibiotics (resistance);association;biofilm;concentration;host;induction;sludge;stm;treatment;waste water	aquatic;waste water	ERP022014	Minimum concentration of antibiotics in inducing antibiotic resistance in a biofilm type wastewater treatment system	1425.51674982181	116.3	39.9
94	SRS541551	SRR1141378	SRR1141378.SRS541551	6	SRP035887_leaf litter genome sequencing__	NA	garbage;leaf;soil;waste	plant|soil	SRP035887	Leaf litter Genome sequencing	1417.54607024728	48.5031	11.4468
95	ERS1594150	ERR1879337	ERR1879337.ERS1594150	1	ERP022014_minimum concentration of antibiotics in inducing antibiotic resistance in a biofilm type wastewater treatment system_stm-r1.3_	NA	aerobic;antibiotic;antibiotics (resistance);association;biofilm;concentration;host;induction;sludge;stm;treatment;waste water	aquatic;waste water	ERP022014	Minimum concentration of antibiotics in inducing antibiotic resistance in a biofilm type wastewater treatment system	1416.93234148069	116.3	39.9
96	SRS1609122	SRR4004444	SRR4004444.SRS1609122	4	SRP081003_plant conditioning of the rhizopshere bacteriome__	NA	conditioning;plant;rhizopshere;soil	plant|soil	SRP081003	Plant conditioning of the rhizopshere bacteriome	1416.66968085748	47.69	9.18
97	SRS1609125	SRR4004386	SRR4004386.SRS1609125	4	SRP081003_plant conditioning of the rhizopshere bacteriome__	NA	conditioning;plant;rhizopshere;soil	plant|soil	SRP081003	Plant conditioning of the rhizopshere bacteriome	1414.02289513666	47.69	9.18
98	ERS1594108	ERR1879302	ERR1879302.ERS1594108	1	ERP022014_minimum concentration of antibiotics in inducing antibiotic resistance in a biofilm type wastewater treatment system_blank4.2_	NA	aerobic;antibiotic;antibiotics (resistance);association;biofilm;concentration;host;induction;sludge;treatment;waste water	aquatic;waste water	ERP022014	Minimum concentration of antibiotics in inducing antibiotic resistance in a biofilm type wastewater treatment system	1406.14014530115	116.3	39.9
99	SRS1699847	SRR4252225	SRR4252225.SRS1699847	1	SRP090000_soil metagenome targeted locus (loci)_m0.replicate3_	NA	grassland;meadow;soil;temperate	soil;field	SRP090000	soil metagenome Targeted Locus (Loci)	1402.77047168157	48.88	14.19
100	SRS1609113	SRR4004424	SRR4004424.SRS1609113	4	SRP081003_plant conditioning of the rhizopshere bacteriome__	NA	conditioning;plant;rhizopshere;soil	plant|soil	SRP081003	Plant conditioning of the rhizopshere bacteriome	1394.24957067315	47.69	9.18
101	SRS1699858	SRR4252236	SRR4252236.SRS1699858	1	SRP090000_soil metagenome targeted locus (loci)_m0.replicate4_	NA	grassland;meadow;soil;temperate	soil;field	SRP090000	soil metagenome Targeted Locus (Loci)	1392.51523063534	48.88	14.19
102	ERS1594183	ERR1879377	ERR1879377.ERS1594183	1	ERP022014_minimum concentration of antibiotics in inducing antibiotic resistance in a biofilm type wastewater treatment system_spm5.3_	NA	aerobic;antibiotic;antibiotics (resistance);association;biofilm;concentration;host;induction;sludge;spm;treatment;waste water	aquatic;waste water	ERP022014	Minimum concentration of antibiotics in inducing antibiotic resistance in a biofilm type wastewater treatment system	1385.68129330254	116.3	39.9
103	SRS1824904	SRR5062160	SRR5062160.SRS1824904	6	SRP094102_gut microbiome in freshwater shrimp macrobrachium nipponense_freshwater sediment metagenome from kaoping river; ks_	NA	facing;gastrointestinal tract;limnic;nipponense;prawn;sediment	animal|aquatic;sediment	SRP094102	Gut microbiome in freshwater shrimp Macrobrachium nipponense	1383.10080328562	22.5061	120.414
104	SRS1609131	SRR4004435	SRR4004435.SRS1609131	4	SRP081003_plant conditioning of the rhizopshere bacteriome__	NA	conditioning;plant;rhizopshere;soil	plant|soil	SRP081003	Plant conditioning of the rhizopshere bacteriome	1382.49401921066	47.69	9.18
105	SRS2716395	SRR6325002	SRR6325002.SRS2716395	1	SRP117128_bacteria in formica exsecta nest material raw sequence reads__	NA	exsecta;formica;nest;raw		SRP117128	Bacteria in Formica exsecta nest material Raw sequence reads	1379.66410485447	59.5	23.15
106	SRS1699846	SRR4252224	SRR4252224.SRS1699846	1	SRP090000_soil metagenome targeted locus (loci)_pf0.replicate4_	NA	grassland;manure;pasture;soil;temperate	soil;field	SRP090000	soil metagenome Targeted Locus (Loci)	1369.86301369863	48.87	14.21
107	ERS1594149	ERR1879336	ERR1879336.ERS1594149	1	ERP022014_minimum concentration of antibiotics in inducing antibiotic resistance in a biofilm type wastewater treatment system_stm-r1.2_	NA	aerobic;antibiotic;antibiotics (resistance);association;biofilm;concentration;host;induction;sludge;stm;treatment;waste water	aquatic;waste water	ERP022014	Minimum concentration of antibiotics in inducing antibiotic resistance in a biofilm type wastewater treatment system	1347.89055128724	116.3	39.9
108	ERS1594185	ERR1879379	ERR1879379.ERS1594185	1	ERP022014_minimum concentration of antibiotics in inducing antibiotic resistance in a biofilm type wastewater treatment system_spm25.2_	NA	aerobic;antibiotic;antibiotics (resistance);association;biofilm;concentration;host;induction;sludge;spm;treatment;waste water	aquatic;waste water	ERP022014	Minimum concentration of antibiotics in inducing antibiotic resistance in a biofilm type wastewater treatment system	1345.73036457059	116.3	39.9
109	SRS3471489	SRR7441922	SRR7441922.SRS3471489	1	SRP151447_protist communities in bulk soil and rhizosphere of soybean fields__	NA	crop;field;legume;protist;rhizosphere;soil;soy	plant;rhizosphere|soil;field	SRP151447	Protist communities in bulk soil and rhizosphere of soybean fields	1337.76124482204	50.25	127.46
110	SRS1609114	SRR4004425	SRR4004425.SRS1609114	4	SRP081003_plant conditioning of the rhizopshere bacteriome__	NA	conditioning;plant;rhizopshere;soil	plant|soil	SRP081003	Plant conditioning of the rhizopshere bacteriome	1332.97001922128	47.69	9.18
111	ERS1108093	ERR1352294	ERR1352294.ERS1108093	1	ERP014880_minimum effective concentration of streptomycin in inducing antibiotic resistance_sample info._	NA	antibiotic;antibiotics (resistance);concentration;induction;info;plant;streptomycin;treatment;waste water;water	plant|aquatic;waste water	ERP014880	Minimum Effective Concentration of Streptomycin in Inducing Antibiotic Resistance	1324.34384782085	39.4	115.7
112	ERS1594142	ERR1879344	ERR1879344.ERS1594142	1	ERP022014_minimum concentration of antibiotics in inducing antibiotic resistance in a biofilm type wastewater treatment system_stm25.1_	NA	aerobic;antibiotic;antibiotics (resistance);association;biofilm;concentration;host;induction;sludge;stm;treatment;waste water	aquatic;waste water	ERP022014	Minimum concentration of antibiotics in inducing antibiotic resistance in a biofilm type wastewater treatment system	1324.02503610977	116.3	39.9
113	SRS576843	SRR1197905	SRR1197905.SRS576843	8	SRP040259_bacterial community composition on leaf litter of f. sylvatica targeted locus (loci)_8weeks_rendzina_	NA	degradation;garbage;leaf;soil;waste	plant|soil	SRP040259	Bacterial community composition on leaf litter of F. sylvatica Targeted Locus (Loci)	1314.27632659767	49.0942	8.68194
114	SRS2396260	SRR5883498	SRR5883498.SRS2396260	1	SRP114392_microplastics from municipal wastewater treatment_activated_slduge_	NA	activation;microplastics;slduge;treatment;waste water	aquatic;waste water	SRP114392	MICROPLASTICS FROM MUNICIPAL WASTEWATER TREATMENT	1290.79611748776	38.58	-95.13
115	SRS2872038	SRR6516218	SRR6516218.SRS2872038	6	SRP131552_study of soil bacterial communities with the fusarim graminarum inoculum__	NA	bulk soil;inoculation;soil;soildi;suspension	soil	SRP131552	Study of soil bacterial communities with the Fusarim graminarum inoculum	1286.51370571196	48	11
116	ERS1581760	ERR1872127	ERR1872127.ERS1581760	3	ERP021921_18s metabarcoding data of global soil samples_soil sample_	NA	boreal;forest;soil	soil;forest	ERP021922;ERP021921;ERP020652	16S metabarcoding data of global soil samples;18S metabarcoding data of global soil samples;Global analysis of soil microbiomes	1249.75966160354	43.2885	142.604
117	SRS541550	SRR1141374	SRR1141374.SRS541550	6	SRP035887_leaf litter genome sequencing__	NA	garbage;leaf;soil;waste	plant|soil	SRP035887	Leaf litter Genome sequencing	1246.5719272002	48.5031	11.4468
118	SRS2396277	SRR5883481	SRR5883481.SRS2396277	1	SRP114392_microplastics from municipal wastewater treatment_activated_slduge_	NA	activation;microplastics;slduge;treatment;waste water	aquatic;waste water	SRP114392	MICROPLASTICS FROM MUNICIPAL WASTEWATER TREATMENT	1222.22651073629	38.58	-95.13
119	ERS1594146	ERR1879334	ERR1879334.ERS1594146	1	ERP022014_minimum concentration of antibiotics in inducing antibiotic resistance in a biofilm type wastewater treatment system_stm50.2_	NA	aerobic;antibiotic;antibiotics (resistance);association;biofilm;concentration;host;induction;sludge;stm;treatment;waste water	aquatic;waste water	ERP022014	Minimum concentration of antibiotics in inducing antibiotic resistance in a biofilm type wastewater treatment system	1182.03309692671	116.3	39.9
120	SRS560255	SRR1174118	SRR1174118.SRS560255	2	SRP038712_arable soil targeted locus (loci)_ m/s0/193/3_	NA	arable soil;soil	soil	SRP038712	Arable soil Targeted Locus (Loci)	1178.64960431049	50.9345	6.29188
121	ERS1594148	ERR1879346	ERR1879346.ERS1594148	1	ERP022014_minimum concentration of antibiotics in inducing antibiotic resistance in a biofilm type wastewater treatment system_stm-r1.1_	NA	aerobic;antibiotic;antibiotics (resistance);association;biofilm;concentration;host;induction;sludge;stm;treatment;waste water	aquatic;waste water	ERP022014	Minimum concentration of antibiotics in inducing antibiotic resistance in a biofilm type wastewater treatment system	1154.40115440115	116.3	39.9
122	SRS5621239	SRR10411931	SRR10411931.SRS5621239	1	SRP228878_bacteria from european freshwater lakes_n173bo_	NA	lake;limnic	aquatic;lake	SRP228878	Bacteria from european freshwater lakes	1151.50282380983	53.9144	18.4008
123	ERS1594109	ERR1879303	ERR1879303.ERS1594109	1	ERP022014_minimum concentration of antibiotics in inducing antibiotic resistance in a biofilm type wastewater treatment system_blank4.3_	NA	aerobic;antibiotic;antibiotics (resistance);association;biofilm;concentration;host;induction;sludge;treatment;waste water	aquatic;waste water	ERP022014	Minimum concentration of antibiotics in inducing antibiotic resistance in a biofilm type wastewater treatment system	1134.42994895065	116.3	39.9
124	SRS560283	SRR1174145	SRR1174145.SRS560283	2	SRP038712_arable soil targeted locus (loci)_ m/s100/193/1_	NA	arable soil;soil	soil	SRP038712	Arable soil Targeted Locus (Loci)	1121.19050045867	50.9345	6.29188
125	SRS2396268	SRR5883490	SRR5883490.SRS2396268	1	SRP114392_microplastics from municipal wastewater treatment_microplastic collected from inffluent_	NA	inffluent;microplastic;microplastics;treatment;waste water	aquatic;waste water	SRP114392	MICROPLASTICS FROM MUNICIPAL WASTEWATER TREATMENT	1107.61338463332	38.58	-95.13
126	SRS3471485	SRR7441925	SRR7441925.SRS3471485	1	SRP151447_protist communities in bulk soil and rhizosphere of soybean fields__	NA	crop;field;legume;protist;rhizosphere;soil;soy	plant;rhizosphere|soil;field	SRP151447	Protist communities in bulk soil and rhizosphere of soybean fields	1096.64153529815	50.25	127.46
127	ERS1594126	ERR1879320	ERR1879320.ERS1594126	1	ERP022014_minimum concentration of antibiotics in inducing antibiotic resistance in a biofilm type wastewater treatment system_otc25_	NA	aerobic;antibiotic;antibiotics (resistance);association;biofilm;concentration;host;induction;otc;sludge;treatment;waste water	aquatic;waste water	ERP022014	Minimum concentration of antibiotics in inducing antibiotic resistance in a biofilm type wastewater treatment system	1086.36610537751	116.3	39.9
128	SRS5621326	SRR10411844	SRR10411844.SRS5621326	1	SRP228878_bacteria from european freshwater lakes_s291at_	NA	lake;limnic	aquatic;lake	SRP228878	Bacteria from european freshwater lakes	1078.49510010099	48.328	4.38361
129	ERS1581778	ERR1872145	ERR1872145.ERS1581778	3	ERP021921_18s metabarcoding data of global soil samples_soil sample_	NA	forest;soil;temperate	soil;forest	ERP021921;ERP020652	18S metabarcoding data of global soil samples;Global analysis of soil microbiomes	1078.41626867971	-41.0832	-71.5514
130	ERS1594147	ERR1879335	ERR1879335.ERS1594147	1	ERP022014_minimum concentration of antibiotics in inducing antibiotic resistance in a biofilm type wastewater treatment system_stm50.3_	NA	aerobic;antibiotic;antibiotics (resistance);association;biofilm;concentration;host;induction;sludge;stm;treatment;waste water	aquatic;waste water	ERP022014	Minimum concentration of antibiotics in inducing antibiotic resistance in a biofilm type wastewater treatment system	1057.08245243129	116.3	39.9
131	SRS1672946	SRR4176462	SRR4176462.SRS1672946	1	SRP086804_new orleans dwtp and dwds microbiome 2014__	NA	orleans		SRP086804	New Orleans DWTP and DWDS Microbiome 2014	1048.9634818476	30	-90
132	SRS627540	SRR1336288	SRR1336288.SRS627540	1	SRP042367_ballast water targeted locus (loci)__	NA	limnic;water	aquatic	SRP042367	Ballast water Targeted Locus (Loci)	1048.35539247805	46.743	-92.1144
133	SRS3471535	SRR7441875	SRR7441875.SRS3471535	1	SRP151447_protist communities in bulk soil and rhizosphere of soybean fields__	NA	crop;field;legume;protist;rhizosphere;soil;soy	plant;rhizosphere|soil;field	SRP151447	Protist communities in bulk soil and rhizosphere of soybean fields	1044.80610809725	28.21	116.49
134	SRS1699843	SRR4252221	SRR4252221.SRS1699843	1	SRP090000_soil metagenome targeted locus (loci)_pf0.replicate1_	NA	grassland;manure;pasture;soil;temperate	soil;field	SRP090000	soil metagenome Targeted Locus (Loci)	1042.28707564026	48.87	14.21
135	ERS1360485	ERR1654124	ERR1654124.ERS1360485	1	ERP017180_the influence of chitin addition on the lettuce rhizosphere microbiome_lettuce_	NA	association;chitin;crop;lettuce;plant;rhizosphere;soil;terrestrial	plant|soil	ERP017180	The influence of chitin addition on the lettuce rhizosphere microbiome	1040.98893949252	51	3.75
136	SRS593649	SRR1246783	SRR1246783.SRS593649	2	SRP041238_soil and cattle excrements metagenome__	NA	cattle;excrements;soil	animal|soil	SRP041238	Soil and cattle excrements Metagenome	1040.90767148954	48.8777	14.2178
137	ERS1360481	ERR1654120	ERR1654120.ERS1360481	1	ERP017180_the influence of chitin addition on the lettuce rhizosphere microbiome_lettuce_	NA	association;chitin;crop;lettuce;plant;rhizosphere;soil;terrestrial	plant|soil	ERP017180	The influence of chitin addition on the lettuce rhizosphere microbiome	1030.60091961313	51	3.75
138	SRS2788345	SRR6417942	SRR6417942.SRS2788345	9	SRP127524_study of soil bacterial diversity in relation to litter decomposition__	NA	bulk soil;degradation;garbage;soil;soildi;suspension;waste	soil	SRP127524	Study of soil- and plant-associated bacterial diversity during early phases of maize leaf litter decomposition	1023.91766651789	48	11
139	ERS1108095	ERR1352296	ERR1352296.ERS1108095	1	ERP014880_minimum effective concentration of streptomycin in inducing antibiotic resistance_sample info._	NA	antibiotic;antibiotics (resistance);concentration;induction;info;plant;streptomycin;treatment;waste water;water	plant|aquatic;waste water	ERP014880	Minimum Effective Concentration of Streptomycin in Inducing Antibiotic Resistance	1009.08173562059	39.4	115.7
140	ERS1594145	ERR1879345	ERR1879345.ERS1594145	1	ERP022014_minimum concentration of antibiotics in inducing antibiotic resistance in a biofilm type wastewater treatment system_stm50.1_	NA	aerobic;antibiotic;antibiotics (resistance);association;biofilm;concentration;host;induction;sludge;stm;treatment;waste water	aquatic;waste water	ERP022014	Minimum concentration of antibiotics in inducing antibiotic resistance in a biofilm type wastewater treatment system	1008.51636037651	116.3	39.9
141	ERS1108094	ERR1352295	ERR1352295.ERS1108094	1	ERP014880_minimum effective concentration of streptomycin in inducing antibiotic resistance_sample info._	NA	antibiotic;antibiotics (resistance);concentration;induction;info;plant;streptomycin;treatment;waste water;water	plant|aquatic;waste water	ERP014880	Minimum Effective Concentration of Streptomycin in Inducing Antibiotic Resistance	1008.40336134454	39.4	115.7
142	ERS1360483	ERR1654122	ERR1654122.ERS1360483	1	ERP017180_the influence of chitin addition on the lettuce rhizosphere microbiome_lettuce_	NA	association;chitin;crop;lettuce;plant;rhizosphere;soil;terrestrial	plant|soil	ERP017180	The influence of chitin addition on the lettuce rhizosphere microbiome	1001.9267822736	51	3.75
143	SRS1672943	SRR4176459	SRR4176459.SRS1672943	1	SRP086804_new orleans dwtp and dwds microbiome 2014__	NA	orleans		SRP086804	New Orleans DWTP and DWDS Microbiome 2014	983.910174788749	30	-90
144	SRS2788344	SRR6417947	SRR6417947.SRS2788344	9	SRP127524_study of soil bacterial diversity in relation to litter decomposition__	NA	bulk soil;degradation;garbage;soil;soilui;suspension;waste	soil	SRP127524	Study of soil- and plant-associated bacterial diversity during early phases of maize leaf litter decomposition	981.080634500991	48	11
145	SRS2716368	SRR6325030	SRR6325030.SRS2716368	1	SRP117128_bacteria in formica exsecta nest material raw sequence reads__	NA	exsecta;formica;nest;raw		SRP117128	Bacteria in Formica exsecta nest material Raw sequence reads	974.241294919273	59.5	23.15
146	SRS560238	SRR1174120	SRR1174120.SRS560238	2	SRP038712_arable soil targeted locus (loci)_ m/s0/193/5_	NA	arable soil;soil	soil	SRP038712	Arable soil Targeted Locus (Loci)	955.908710718126	50.9345	6.29188
147	SRS7211357	SRR12462039	SRR12462039.SRS7211357	1	SRP277802_amplicon next-generation sequencing of ticks from companion animals in australia__	NA	animal;production;tick	animal;tick	SRP277802	Amplicon next-generation sequencing of ticks from companion animals in Australia	941.711316772203	-18.1943	125.569
148	SRS560276	SRR1174138	SRR1174138.SRS560276	2	SRP038712_arable soil targeted locus (loci)_ m/s10/136/2_	NA	arable soil;soil	soil	SRP038712	Arable soil Targeted Locus (Loci)	937.734433608402	50.9345	6.29188
149	SRS5621284	SRR10411886	SRR10411886.SRS5621284	1	SRP228878_bacteria from european freshwater lakes_s111al_	NA	lake;limnic	aquatic;lake	SRP228878	Bacteria from european freshwater lakes	937.168075848872	39.5659	-2.11278
150	SRS2716374	SRR6325024	SRR6325024.SRS2716374	1	SRP117128_bacteria in formica exsecta nest material raw sequence reads__	NA	exsecta;formica;nest;raw		SRP117128	Bacteria in Formica exsecta nest material Raw sequence reads	925.704946012598	59.5	23.15
151	ERS715635	ERR868307	ERR868307.ERS715635	1	ERP010382_benefactor and allelopathic shrub species have different effects on soil microbial community along an environmental severity gradient_soil under thymus hyemalis shrubs_	NA	arid;gradient;grassland;plant;shrub;soil;steppe	soil|plant	ERP010382	Benefactor and allelopathic shrub species have different effects on soil microbial community along an environmental severity gradient	921.828908554572	37.0167	2.3833
152	SRS560249	SRR1174112	SRR1174112.SRS560249	2	SRP038712_arable soil targeted locus (loci)_ m/s0/123/3_	NA	arable soil;soil	soil	SRP038712	Arable soil Targeted Locus (Loci)	916.380297823597	50.9345	6.29188
153	ERS1623932	ERR1894068	ERR1894068.ERS1623932	1	ERP022226_significant disparities in allergy prevalence and microbiota between the young people in finnish and russian karelia._kara miseq_	NA	allergy;association;host;human;human-associated;kara;karelia;nose;young	animal;human	ERP022226	Significant disparities in allergy prevalence and microbiota between the young people in Finnish and Russian Karelia.	915.941546275865	62.6944	30.0961
154	ERS1594184	ERR1879378	ERR1879378.ERS1594184	1	ERP022014_minimum concentration of antibiotics in inducing antibiotic resistance in a biofilm type wastewater treatment system_spm25.1_	NA	aerobic;antibiotic;antibiotics (resistance);association;biofilm;concentration;host;induction;sludge;spm;treatment;waste water	aquatic;waste water	ERP022014	Minimum concentration of antibiotics in inducing antibiotic resistance in a biofilm type wastewater treatment system	915.750915750916	116.3	39.9
155	SRS2716398	SRR6325001	SRR6325001.SRS2716398	1	SRP117128_bacteria in formica exsecta nest material raw sequence reads__	NA	exsecta;formica;nest;raw		SRP117128	Bacteria in Formica exsecta nest material Raw sequence reads	912.365595031324	59.5	23.15
156	ERS1594107	ERR1879301	ERR1879301.ERS1594107	1	ERP022014_minimum concentration of antibiotics in inducing antibiotic resistance in a biofilm type wastewater treatment system_blank4.1_	NA	aerobic;antibiotic;antibiotics (resistance);association;biofilm;concentration;host;induction;sludge;treatment;waste water	aquatic;waste water	ERP022014	Minimum concentration of antibiotics in inducing antibiotic resistance in a biofilm type wastewater treatment system	911.161731207289	116.3	39.9
157	SRS3321898	SRR7189369	SRR7189369.SRS3321898	1	SRP148561_microbial communities in peatlands treating mining-affected waters_1.3_	NA	mine;mining-affected;peat;peatland;soil;tpa;treatment;water	soil|aquatic	SRP148561	Microbial communities in peatlands treating mining-affected waters	909.39549131288	67.9	25.4
158	SRS5621233	SRR10411937	SRR10411937.SRS5621233	1	SRP228878_bacteria from european freshwater lakes_n143gs_	NA	lake;limnic	aquatic;lake	SRP228878	Bacteria from european freshwater lakes	901.72170605479	53.1411	13.0303
159	SRS5621198	SRR10411972	SRR10411972.SRS5621198	1	SRP228878_bacteria from european freshwater lakes_n123pl_	NA	lake;limnic	aquatic;lake	SRP228878	Bacteria from european freshwater lakes	899.491145009395	54.0858	10.4203
160	SRS593648	SRR1246782	SRR1246782.SRS593648	2	SRP041238_soil and cattle excrements metagenome__	NA	cattle;excrements;soil	animal|soil	SRP041238	Soil and cattle excrements Metagenome	894.654439722657	48.8777	14.2178
161	SRS7594669	SRR12908434	SRR12908434.SRS7594669	1	SRP288795_evidence for plant life at tikal_aguada vaca de monte-1_	NA	aguada;plant;tikal	plant	SRP288795	Evidence for plant life at Tikal	890.31339031339	17.21	-89.63
162	SRS1981912	SRR5260934	SRR5260934.SRS1981912	1	SRP100006_soil metagenome metagenome__	NA	bio-fertilizer;fertilization;protist;remodels;soil	soil	SRP100006	soil metagenome Metagenome	881.727071299235	18.73	110.2
163	SRS2872038	SRR6516223	SRR6516223.SRS2872038	6	SRP131552_study of soil bacterial communities with the fusarim graminarum inoculum__	NA	bulk soil;inoculation;soil;soildi;suspension	soil	SRP131552	Study of soil bacterial communities with the Fusarim graminarum inoculum	870.161375382344	48	11
164	ERS1594153	ERR1879339	ERR1879339.ERS1594153	1	ERP022014_minimum concentration of antibiotics in inducing antibiotic resistance in a biofilm type wastewater treatment system_stm-r2.3_	NA	aerobic;antibiotic;antibiotics (resistance);association;biofilm;concentration;host;induction;sludge;stm;treatment;waste water	aquatic;waste water	ERP022014	Minimum concentration of antibiotics in inducing antibiotic resistance in a biofilm type wastewater treatment system	869.565217391304	116.3	39.9
165	ERS1594178	ERR1879372	ERR1879372.ERS1594178	1	ERP022014_minimum concentration of antibiotics in inducing antibiotic resistance in a biofilm type wastewater treatment system_spm1.1_	NA	aerobic;antibiotic;antibiotics (resistance);association;biofilm;concentration;host;induction;sludge;spm;treatment;waste water	aquatic;waste water	ERP022014	Minimum concentration of antibiotics in inducing antibiotic resistance in a biofilm type wastewater treatment system	863.889422153964	116.3	39.9
166	SRS5621234	SRR10411936	SRR10411936.SRS5621234	1	SRP228878_bacteria from european freshwater lakes_n161un_	NA	lake;limnic	aquatic;lake	SRP228878	Bacteria from european freshwater lakes	863.396903172087	53.2839	13.8475
167	ERS1594186	ERR1879380	ERR1879380.ERS1594186	1	ERP022014_minimum concentration of antibiotics in inducing antibiotic resistance in a biofilm type wastewater treatment system_spm25.3_	NA	aerobic;antibiotic;antibiotics (resistance);association;biofilm;concentration;host;induction;sludge;spm;treatment;waste water	aquatic;waste water	ERP022014	Minimum concentration of antibiotics in inducing antibiotic resistance in a biofilm type wastewater treatment system	861.986399770137	116.3	39.9
168	SRS7171051	SRR12418372	SRR12418372.SRS7171051	1	SRP276834_trace gas oxidizers are widespread and active members of soil microbial communities_dbg.1_	NA	activity;gas;oxidation;soil;trace	soil	SRP276834	Trace gas oxidizers are widespread and active members of soil microbial communities	842.903803603414	-37.9265	145.313
169	SRS560287	SRR1174148	SRR1174148.SRS560287	1	SRP038712_arable soil targeted locus (loci)_reverse sequences m/s100/193/5_	NA	arable soil;soil	soil	SRP038712	Arable soil Targeted Locus (Loci)	842.696629213483	50.9345	6.29188
170	SRS2716372	SRR6325026	SRR6325026.SRS2716372	1	SRP117128_bacteria in formica exsecta nest material raw sequence reads__	NA	exsecta;formica;nest;raw		SRP117128	Bacteria in Formica exsecta nest material Raw sequence reads	839.638309651227	59.5	23.15
171	SRS1699845	SRR4252223	SRR4252223.SRS1699845	1	SRP090000_soil metagenome targeted locus (loci)_pf0.replicate3_	NA	grassland;manure;pasture;soil;temperate	soil;field	SRP090000	soil metagenome Targeted Locus (Loci)	838.105880709596	48.87	14.21
172	SRS2422283	SRR5922962	SRR5922962.SRS2422283	5	SRP074055_soil metagenome raw sequence reads__	NA	raw;soil	soil	SRP074055	soil metagenome Raw sequence reads	832.853625975235	-33.6208	150.736
173	SRS1672942	SRR4176458	SRR4176458.SRS1672942	1	SRP086804_new orleans dwtp and dwds microbiome 2014__	NA	orleans		SRP086804	New Orleans DWTP and DWDS Microbiome 2014	831.046760708682	30	-90
174	ERS1581694	ERR1872117	ERR1872117.ERS1581694	3	ERP021921_18s metabarcoding data of global soil samples_soil sample_	NA	dry soil;forest;soil;tropical	soil;forest	ERP021922;ERP021921;ERP020652	16S metabarcoding data of global soil samples;18S metabarcoding data of global soil samples;Global analysis of soil microbiomes	830.564784053156	-24.7787	47.167
175	ERS1594110	ERR1879304	ERR1879304.ERS1594110	1	ERP022014_minimum concentration of antibiotics in inducing antibiotic resistance in a biofilm type wastewater treatment system_blank5.1_	NA	aerobic;antibiotic;antibiotics (resistance);association;biofilm;concentration;host;induction;sludge;treatment;waste water	aquatic;waste water	ERP022014	Minimum concentration of antibiotics in inducing antibiotic resistance in a biofilm type wastewater treatment system	828.328846552081	116.3	39.9
176	SRS560284	SRR1174146	SRR1174146.SRS560284	2	SRP038712_arable soil targeted locus (loci)_ m/s100/193/2_	NA	arable soil;soil	soil	SRP038712	Arable soil Targeted Locus (Loci)	819.672131147541	50.9345	6.29188
177	ERS1594189	ERR1879383	ERR1879383.ERS1594189	1	ERP022014_minimum concentration of antibiotics in inducing antibiotic resistance in a biofilm type wastewater treatment system_spm50.3_	NA	aerobic;antibiotic;antibiotics (resistance);association;biofilm;concentration;host;induction;sludge;spm;treatment;waste water	aquatic;waste water	ERP022014	Minimum concentration of antibiotics in inducing antibiotic resistance in a biofilm type wastewater treatment system	817.527795945062	116.3	39.9
178	ERS715643	ERR868315	ERR868315.ERS715643	1	ERP010382_benefactor and allelopathic shrub species have different effects on soil microbial community along an environmental severity gradient_soil under thymus hyemalis shrubs_	NA	arid;gradient;grassland;plant;shrub;soil;steppe	soil|plant	ERP010382	Benefactor and allelopathic shrub species have different effects on soil microbial community along an environmental severity gradient	808.407437348424	37.0167	2.3833
179	SRS1979107	SRR5256709	SRR5256709.SRS1979107	1	SRP099652_arabidopsis root microbial communities from the university of north carolina, usa - plate scrape cl_cvi_mcl metagenome_arabidopsis root microbial communities from the university of north carolina, usa - plate scrape cl_cvi_mcl_	NA	arabidopsis;plant;plate;root;scrape	plant;rhizosphere	SRP099652	Arabidopsis root microbial communities from the University of North Carolina, USA - plate scrape CL_Cvi_mCL metagenome	798.524107167442	35.9082	-79.0499
180	SRS1672945	SRR4176461	SRR4176461.SRS1672945	1	SRP086804_new orleans dwtp and dwds microbiome 2014__	NA	orleans		SRP086804	New Orleans DWTP and DWDS Microbiome 2014	798.25169792062	30	-90
181	ERS1594168	ERR1879361	ERR1879361.ERS1594168	1	ERP022014_minimum concentration of antibiotics in inducing antibiotic resistance in a biofilm type wastewater treatment system_tg10.3_	NA	aerobic;antibiotic;antibiotics (resistance);association;biofilm;concentration;host;induction;sludge;treatment;waste water	aquatic;waste water	ERP022014	Minimum concentration of antibiotics in inducing antibiotic resistance in a biofilm type wastewater treatment system	797.377513954107	116.3	39.9
182	ERS1581721	ERR1872193	ERR1872193.ERS1581721	2	ERP021921_18s metabarcoding data of global soil samples_soil sample_	NA	savanna;soil	soil	ERP021921;ERP020652	18S metabarcoding data of global soil samples;Global analysis of soil microbiomes	797.084946481439	-19.9333	29.6167
183	SRS1672940	SRR4176456	SRR4176456.SRS1672940	1	SRP086804_new orleans dwtp and dwds microbiome 2014__	NA	orleans		SRP086804	New Orleans DWTP and DWDS Microbiome 2014	796.91004556526	30	-90
184	ERS1360482	ERR1654121	ERR1654121.ERS1360482	1	ERP017180_the influence of chitin addition on the lettuce rhizosphere microbiome_lettuce_	NA	association;chitin;crop;lettuce;plant;rhizosphere;soil;terrestrial	plant|soil	ERP017180	The influence of chitin addition on the lettuce rhizosphere microbiome	787.773751378604	51	3.75
185	ERS1594106	ERR1879300	ERR1879300.ERS1594106	1	ERP022014_minimum concentration of antibiotics in inducing antibiotic resistance in a biofilm type wastewater treatment system_blank3.3_	NA	aerobic;antibiotic;antibiotics (resistance);association;biofilm;concentration;host;induction;sludge;treatment;waste water	aquatic;waste water	ERP022014	Minimum concentration of antibiotics in inducing antibiotic resistance in a biofilm type wastewater treatment system	787.75602070673	116.3	39.9
186	ERS1594187	ERR1879381	ERR1879381.ERS1594187	1	ERP022014_minimum concentration of antibiotics in inducing antibiotic resistance in a biofilm type wastewater treatment system_spm50.1_	NA	aerobic;antibiotic;antibiotics (resistance);association;biofilm;concentration;host;induction;sludge;spm;treatment;waste water	aquatic;waste water	ERP022014	Minimum concentration of antibiotics in inducing antibiotic resistance in a biofilm type wastewater treatment system	781.097441905878	116.3	39.9
187	ERS1581753	ERR1872223	ERR1872223.ERS1581753	3	ERP021921_18s metabarcoding data of global soil samples_soil sample_	NA	mediterrean;soil	soil	ERP021922;ERP021921;ERP020652	16S metabarcoding data of global soil samples;18S metabarcoding data of global soil samples;Global analysis of soil microbiomes	776.036008070774	33.3962	-5.19417
188	ERS1581677	ERR1872113	ERR1872113.ERS1581677	3	ERP021921_18s metabarcoding data of global soil samples_soil sample_	NA	dry soil;forest;soil;tropical	soil;forest	ERP021921;ERP020652	18S metabarcoding data of global soil samples;Global analysis of soil microbiomes	772.618403770378	-24.952	47.002
189	SRS1699841	SRR4252219	SRR4252219.SRS1699841	1	SRP090000_soil metagenome targeted locus (loci)_p0.replicate3_	NA	grassland;pasture;soil;temperate	soil;field	SRP090000	soil metagenome Targeted Locus (Loci)	772.439363509965	48.87	14.21
190	SRS4558501	SRR8822254	SRR8822254.SRS4558501	4	SRP074055_soil metagenome raw sequence reads__	NA	raw;soil	soil	SRP074055	soil metagenome Raw sequence reads	766.491544640148	-37.4996	145.515
191	ERS1101966	ERR1346845	ERR1346845.ERS1101966	1	ERP013988_comprehensive stable-isotope probing reveal diversity of soil decomposer communities across north america._a7o2_13c_	NA	degradation;forest;forest soil;soil;stability	soil;forest	ERP013988	Comprehensive stable-isotope probing reveal diversity of soil decomposer communities across North America.	765.340077199521	49.07	-89.41
192	ERS1581742	ERR1872212	ERR1872212.ERS1581742	3	ERP021921_18s metabarcoding data of global soil samples_soil sample_	NA	conifer;forest;plant;soil;temperate	soil|plant	ERP021922;ERP021921;ERP020652	16S metabarcoding data of global soil samples;18S metabarcoding data of global soil samples;Global analysis of soil microbiomes	763.941940412529	37.7481	-119.553
193	SRS1996218	SRR5278345	SRR5278345.SRS1996218	1	SRP099787_management practices of legume crop residues_bare fallow 2_	NA	aerobic;crop;fallow;legume;plant	plant	SRP099787	Management practices of legume crop residues	761.863299956465	-24.867	152.351
194	SRS593722	SRR1246786	SRR1246786.SRS593722	2	SRP041238_soil and cattle excrements metagenome__	NA	cattle;excrements;soil	animal|soil	SRP041238	Soil and cattle excrements Metagenome	760.456273764259	48.8777	14.2178
195	ERS1581729	ERR1872200	ERR1872200.ERS1581729	3	ERP021921_18s metabarcoding data of global soil samples_soil sample_	NA	conifer;forest;plant;soil;temperate	soil|plant	ERP021922;ERP021921;ERP020652	16S metabarcoding data of global soil samples;18S metabarcoding data of global soil samples;Global analysis of soil microbiomes	749.400479616307	30.4629	78.1684
196	ERS1581673	ERR1872109	ERR1872109.ERS1581673	2	ERP021921_18s metabarcoding data of global soil samples_soil sample_	NA	grassland;shrub;shrubland;soil	soil;field|soil;shrub	ERP021921;ERP020652	18S metabarcoding data of global soil samples;Global analysis of soil microbiomes	749.363041414797	36.7759	12.0118
197	ERS1594143	ERR1879332	ERR1879332.ERS1594143	1	ERP022014_minimum concentration of antibiotics in inducing antibiotic resistance in a biofilm type wastewater treatment system_stm25.2_	NA	aerobic;antibiotic;antibiotics (resistance);association;biofilm;concentration;host;induction;sludge;stm;treatment;waste water	aquatic;waste water	ERP022014	Minimum concentration of antibiotics in inducing antibiotic resistance in a biofilm type wastewater treatment system	742.626776999788	116.3	39.9
198	SRS2417851	SRR5916239	SRR5916239.SRS2417851	4	SRP074055_soil metagenome raw sequence reads__	NA	raw;soil	soil	SRP074055	soil metagenome Raw sequence reads	733.18126610777	-42.4032	147.012
199	ERS1108091	ERR1352292	ERR1352292.ERS1108091	1	ERP014880_minimum effective concentration of streptomycin in inducing antibiotic resistance_sample info._	NA	antibiotic;antibiotics (resistance);concentration;induction;info;plant;streptomycin;treatment;waste water;water	plant|aquatic;waste water	ERP014880	Minimum Effective Concentration of Streptomycin in Inducing Antibiotic Resistance	730.193501277839	39.4	115.7
200	ERS1594136	ERR1879342	ERR1879342.ERS1594136	1	ERP022014_minimum concentration of antibiotics in inducing antibiotic resistance in a biofilm type wastewater treatment system_stm1.1_	NA	aerobic;antibiotic;antibiotics (resistance);association;biofilm;concentration;host;induction;sludge;stm;treatment;waste water	aquatic;waste water	ERP022014	Minimum concentration of antibiotics in inducing antibiotic resistance in a biofilm type wastewater treatment system	730.193501277839	116.3	39.9
201	SRS1672977	SRR4176493	SRR4176493.SRS1672977	1	SRP086804_new orleans dwtp and dwds microbiome 2014__	NA	orleans		SRP086804	New Orleans DWTP and DWDS Microbiome 2014	729.672919093331	30	-90
202	ERS1581748	ERR1872218	ERR1872218.ERS1581748	3	ERP021921_18s metabarcoding data of global soil samples_soil sample_	NA	forest;soil;temperate	soil;forest	ERP021922;ERP021921;ERP020652	16S metabarcoding data of global soil samples;18S metabarcoding data of global soil samples;Global analysis of soil microbiomes	713.673993719669	-49.3764	-72.8812
203	SRS5761132	SRR10586128	SRR10586128.SRS5761132	1	SRP234668_leaf and root-associated microbiomes of three south-east asian green leafy vegetables grown in an urban farm in singapore (2018)_compost_	NA	city;compost;farm;leaf;root;vegetable	soil|plant;leaf|plant;rhizosphere	SRP234668	Leaf and root-associated microbiomes of three south-east Asian green leafy vegetables grown in an urban farm in Singapore (2018)	713.266761768902	1.42	103.7
204	SRS4558408	SRR8822093	SRR8822093.SRS4558408	2	SRP074055_soil metagenome raw sequence reads__	NA	raw;soil	soil	SRP074055	soil metagenome Raw sequence reads	707.136640557006	-37.8587	145.816
205	SRS576842	SRR1197897	SRR1197897.SRS576842	8	SRP040259_bacterial community composition on leaf litter of f. sylvatica targeted locus (loci)_4weeks_rendzina_	NA	degradation;garbage;leaf;soil;waste	plant|soil	SRP040259	Bacterial community composition on leaf litter of F. sylvatica Targeted Locus (Loci)	705.616709003669	49.0942	8.68194
206	SRS1672922	SRR4176438	SRR4176438.SRS1672922	1	SRP086804_new orleans dwtp and dwds microbiome 2014__	NA	orleans		SRP086804	New Orleans DWTP and DWDS Microbiome 2014	704.035233522664	30	-90
207	ERS1594152	ERR1879338	ERR1879338.ERS1594152	1	ERP022014_minimum concentration of antibiotics in inducing antibiotic resistance in a biofilm type wastewater treatment system_stm-r2.2_	NA	aerobic;antibiotic;antibiotics (resistance);association;biofilm;concentration;host;induction;sludge;stm;treatment;waste water	aquatic;waste water	ERP022014	Minimum concentration of antibiotics in inducing antibiotic resistance in a biofilm type wastewater treatment system	701.480904130943	116.3	39.9
208	SRS2417866	SRR5916290	SRR5916290.SRS2417866	4	SRP074055_soil metagenome raw sequence reads__	NA	raw;soil	soil	SRP074055	soil metagenome Raw sequence reads	700.644303834041	-42.3843	147.311
209	ERS1581609	ERR1872048	ERR1872048.ERS1581609	3	ERP021921_18s metabarcoding data of global soil samples_soil sample_	NA	forest;montane;soil;tropical	soil;forest	ERP021922;ERP021921;ERP020652	16S metabarcoding data of global soil samples;18S metabarcoding data of global soil samples;Global analysis of soil microbiomes	697.755552971276	4.867	-75.167
210	ERS715650	ERR868322	ERR868322.ERS715650	1	ERP010382_benefactor and allelopathic shrub species have different effects on soil microbial community along an environmental severity gradient_soil under retama sphaerocarpa shrubs_	NA	arid;gradient;grassland;plant;shrub;soil;steppe	soil|plant	ERP010382	Benefactor and allelopathic shrub species have different effects on soil microbial community along an environmental severity gradient	691.802144586648	37.0167	2.3833
211	SRS2788344	SRR6417944	SRR6417944.SRS2788344	9	SRP127524_study of soil bacterial diversity in relation to litter decomposition__	NA	bulk soil;degradation;garbage;soil;soilui;suspension;waste	soil	SRP127524	Study of soil- and plant-associated bacterial diversity during early phases of maize leaf litter decomposition	691.76690136691	48	11
212	ERS1581793	ERR1877961	ERR1877961.ERS1581793	2	ERP021921_18s metabarcoding data of global soil samples_soil sample_	NA	soil	soil	ERP021922;ERP021921	16S metabarcoding data of global soil samples;18S metabarcoding data of global soil samples	691.153238546603	20.08	99.16
213	SRS1672961	SRR4176477	SRR4176477.SRS1672961	1	SRP086804_new orleans dwtp and dwds microbiome 2014__	NA	orleans		SRP086804	New Orleans DWTP and DWDS Microbiome 2014	690.482844789321	30	-90
214	SRS2689184	SRR6293348	SRR6293348.SRS2689184	1	SRP125026_microbial community strcture of aerobic granular sludge using inoculums adapted at mild and low temperature_b_mas0_	NA	aerobic;bioreactor;granule;inoculums;low temperature;mild		SRP125026	Microbial community strcture of aerobic granular sludge using inoculums adapted at mild and low temperature	686.233108108108	37.1811	-3.60806
215	SRS1672944	SRR4176460	SRR4176460.SRS1672944	1	SRP086804_new orleans dwtp and dwds microbiome 2014__	NA	orleans		SRP086804	New Orleans DWTP and DWDS Microbiome 2014	679.917353735255	30	-90
216	SRS5656163	SRR10454032	SRR10454032.SRS5656163	2	SRP230129_wheat core bacterial and fungal microbiome and response to glyphosate exposure_rhizo_ritzville_crp_none_3_4_2016_	NA	crp;exposure;fungus;glyphosate;herbicide;rhizosphere;root;soil	plant|soil	SRP230129	Wheat core bacterial and fungal microbiome and response to glyphosate exposure	678.554521066751	46.7298	-117.182
217	SRS6853663	SRR12030777	SRR12030777.SRS6853663	1	SRP266870_needle-decomposing microbiomes of two pine species along altitudinal gradients__	NA	conifer;degradation;gradient;needle;pine;plant;tree	plant	SRP266870	Needle-decomposing microbiomes of two pine species along altitudinal gradients	676.563059656943	24.0265	121.136
218	ERS715638	ERR868310	ERR868310.ERS715638	1	ERP010382_benefactor and allelopathic shrub species have different effects on soil microbial community along an environmental severity gradient_soil from gaps with annual vegetation_	NA	arid;gradient;grassland;plant;shrub;soil;steppe;vegetation	soil|plant	ERP010382	Benefactor and allelopathic shrub species have different effects on soil microbial community along an environmental severity gradient	676.018252492817	37.0167	2.3833
219	SRS3471537	SRR7441873	SRR7441873.SRS3471537	1	SRP151447_protist communities in bulk soil and rhizosphere of soybean fields__	NA	crop;field;legume;protist;rhizosphere;soil;soy	plant;rhizosphere|soil;field	SRP151447	Protist communities in bulk soil and rhizosphere of soybean fields	672.837548179974	24.88	118.49
220	SRS2716356	SRR6325042	SRR6325042.SRS2716356	1	SRP117128_bacteria in formica exsecta nest material raw sequence reads__	NA	exsecta;formica;nest;raw		SRP117128	Bacteria in Formica exsecta nest material Raw sequence reads	669.035548088788	59.5	23.15
221	SRS6586918	SRR11673481	SRR11673481.SRS6586918	1	SRP259702_soil viral communities from sruc craibstone estate, aberdeen, scotland, united kingdom - 20_4.5_v_2 metagenome_soil viral communities from sruc craibstone estate, aberdeen, scotland, united kingdom - 20_4.5_v_2_	NA	soil;sruc;virus	soil	SRP259702	Soil viral communities from SRUC Craibstone Estate, Aberdeen, Scotland, United Kingdom - 20_4.5_V_2 metagenome	667.334000667334	57.1866	-2.2146
222	SRS3189117	SRR7026572	SRR7026572.SRS3189117	2	SRP140755_soil microbial communities from a riparian zone of the east river system, colorado, united states h1c2 metagenome_soil microbial communities from a riparian zone of the east river system, colorado, united states h1c2_	NA	riparian zone;river;soil;stream;watercourse;zone	aquatic|soil	SRP140755	Soil microbial communities from a riparian zone of the East river system, Colorado, United States 鈥?H1c2 metagenome	662.650602409639	38.9767	-107.004
223	SRS560253	SRR1174116	SRR1174116.SRS560253	2	SRP038712_arable soil targeted locus (loci)_ m/s0/193/1_	NA	arable soil;soil	soil	SRP038712	Arable soil Targeted Locus (Loci)	662.251655629139	50.9345	6.29188
224	ERS1594104	ERR1879298	ERR1879298.ERS1594104	1	ERP022014_minimum concentration of antibiotics in inducing antibiotic resistance in a biofilm type wastewater treatment system_blank3.1_	NA	aerobic;antibiotic;antibiotics (resistance);association;biofilm;concentration;host;induction;sludge;treatment;waste water	aquatic;waste water	ERP022014	Minimum concentration of antibiotics in inducing antibiotic resistance in a biofilm type wastewater treatment system	660.647434485796	116.3	39.9
225	SRS560257	SRR1174122	SRR1174122.SRS560257	2	SRP038712_arable soil targeted locus (loci)_ m/u/3/3_	NA	arable soil;soil	soil	SRP038712	Arable soil Targeted Locus (Loci)	652.173913043478	50.9345	6.29188
226	SRS1672933	SRR4176449	SRR4176449.SRS1672933	1	SRP086804_new orleans dwtp and dwds microbiome 2014__	NA	orleans		SRP086804	New Orleans DWTP and DWDS Microbiome 2014	651.473376842448	30	-90
227	SRS1672920	SRR4176436	SRR4176436.SRS1672920	1	SRP086804_new orleans dwtp and dwds microbiome 2014__	NA	orleans		SRP086804	New Orleans DWTP and DWDS Microbiome 2014	650.154584627302	30	-90
228	SRS1672936	SRR4176452	SRR4176452.SRS1672936	1	SRP086804_new orleans dwtp and dwds microbiome 2014__	NA	orleans		SRP086804	New Orleans DWTP and DWDS Microbiome 2014	639.386189258312	30	-90
229	ERS715636	ERR868308	ERR868308.ERS715636	1	ERP010382_benefactor and allelopathic shrub species have different effects on soil microbial community along an environmental severity gradient_soil under thymus hyemalis shrubs_	NA	arid;gradient;grassland;plant;shrub;soil;steppe	soil|plant	ERP010382	Benefactor and allelopathic shrub species have different effects on soil microbial community along an environmental severity gradient	636.26723223754	37.0167	2.3833
230	SRS541550	SRR1141375	SRR1141375.SRS541550	6	SRP035887_leaf litter genome sequencing__	NA	garbage;leaf;soil;waste	plant|soil	SRP035887	Leaf litter Genome sequencing	630.517023959647	48.5031	11.4468
231	SRS1038569	SRR2171485	SRR2171485.SRS1038569	1	SRP062553_pmfc electrodes targeted locus (loci)__	NA	biofilm;cathode;electrodes		SRP062553	PMFC Electrodes Targeted Locus (Loci)	629.722921914358	-33.49	-70.61
232	SRS6064716	SRR10968263	SRR10968263.SRS6064716	1	SRP245308_metagenomic and metatranscriptomic profiling of deadwood associated microbial community_4038_1_	NA	association;deadwood		SRP245308	Metagenomic and metatranscriptomic profiling of deadwood associated microbial community	627.904056260203	48.6647033365502	14.7087269073294
233	ERS1594134	ERR1879326	ERR1879326.ERS1594134	1	ERP022014_minimum concentration of antibiotics in inducing antibiotic resistance in a biofilm type wastewater treatment system_stm0.1.2_	NA	aerobic;antibiotic;antibiotics (resistance);association;biofilm;concentration;host;induction;sludge;stm;treatment;waste water	aquatic;waste water	ERP022014	Minimum concentration of antibiotics in inducing antibiotic resistance in a biofilm type wastewater treatment system	616.903146206046	116.3	39.9
234	SRS2716397	SRR6325000	SRR6325000.SRS2716397	1	SRP117128_bacteria in formica exsecta nest material raw sequence reads__	NA	exsecta;formica;nest;raw		SRP117128	Bacteria in Formica exsecta nest material Raw sequence reads	611.063152891881	59.5	23.15
235	ERS1594137	ERR1879328	ERR1879328.ERS1594137	1	ERP022014_minimum concentration of antibiotics in inducing antibiotic resistance in a biofilm type wastewater treatment system_stm1.2_	NA	aerobic;antibiotic;antibiotics (resistance);association;biofilm;concentration;host;induction;sludge;stm;treatment;waste water	aquatic;waste water	ERP022014	Minimum concentration of antibiotics in inducing antibiotic resistance in a biofilm type wastewater treatment system	606.18306728632	116.3	39.9
236	ERS1108090	ERR1352291	ERR1352291.ERS1108090	1	ERP014880_minimum effective concentration of streptomycin in inducing antibiotic resistance_sample info._	NA	antibiotic;antibiotics (resistance);concentration;induction;info;plant;streptomycin;treatment;waste water;water	plant|aquatic;waste water	ERP014880	Minimum Effective Concentration of Streptomycin in Inducing Antibiotic Resistance	605.75466935891	39.4	115.7
237	SRS2345152	SRR5814775	SRR5814775.SRS2345152	1	SRP111440_human skin bacteria raw sequence reads__	NA	human;human-skin;raw;skin	animal;human	SRP111440	Human skin bacteria Raw sequence reads	605.473480261565	61	25.65
238	ERS1594133	ERR1879341	ERR1879341.ERS1594133	1	ERP022014_minimum concentration of antibiotics in inducing antibiotic resistance in a biofilm type wastewater treatment system_stm0.1.1_	NA	aerobic;antibiotic;antibiotics (resistance);association;biofilm;concentration;host;induction;sludge;stm;treatment;waste water	aquatic;waste water	ERP022014	Minimum concentration of antibiotics in inducing antibiotic resistance in a biofilm type wastewater treatment system	605.38795277974	116.3	39.9
239	SRS593724	SRR1246788	SRR1246788.SRS593724	2	SRP041238_soil and cattle excrements metagenome__	NA	cattle;excrements;soil	animal|soil	SRP041238	Soil and cattle excrements Metagenome	605.326876513317	48.8777	14.2178
240	ERS3016382	ERR3089235	ERR3089235.ERS3016382	1	ERP113131_metagenomic sequencing of rotating biological contactor biofilm samples_rbc fne1_	NA	biofilm;plant;rotation;train;treatment;waste water;water	plant|aquatic;waste water	ERP113131	Metagenomic sequencing of Rotating Biological Contactor biofilm samples	601.612321020335	43.5245	-80.2644
241	ERS2630347	ERR2720652	ERR2720652.ERS2630347	1	ERP110167_lettuce_rhizosphere_chitin_pottingsoil_merged_potting soil with chitin 1 merged taxonomy id:256318_	NA	association;crop;lettuce;plant;pottingsoil;rhizosphere;soil;terrestrial	plant|soil	ERP110167	Lettuce_rhizosphere_chitin_pottingSoil_merged	601.322910402886	50.9809	3.77827
242	SRS2716354	SRR6325043	SRR6325043.SRS2716354	1	SRP117128_bacteria in formica exsecta nest material raw sequence reads__	NA	exsecta;formica;nest;raw		SRP117128	Bacteria in Formica exsecta nest material Raw sequence reads	597.719351358065	59.5	23.15
243	SRS576856	SRR1197932	SRR1197932.SRS576856	1	SRP040262_rice endophyte amplicon-based metagenome__	NA	association;crop;endobiont;endophyte;plant;rice;root	plant;rhizosphere	SRP040262	Rice endophyte amplicon-based metagenome	595.858781468792	42.55	22.25
244	SRS1699844	SRR4252222	SRR4252222.SRS1699844	1	SRP090000_soil metagenome targeted locus (loci)_pf0.replicate2_	NA	grassland;manure;pasture;soil;temperate	soil;field	SRP090000	soil metagenome Targeted Locus (Loci)	587.716720540699	48.87	14.21
245	SRS1672913	SRR4176429	SRR4176429.SRS1672913	1	SRP086804_new orleans dwtp and dwds microbiome 2014__	NA	orleans		SRP086804	New Orleans DWTP and DWDS Microbiome 2014	584.051101397419	30	-90
246	SRS1414009	SRR3454166	SRR3454166.SRS1414009	4	SRP074055_soil metagenome raw sequence reads__	NA	raw;soil	soil	SRP074055	soil metagenome Raw sequence reads	581.397763279748	-28.0531	120.545
247	SRS6964239	SRR12170516	SRR12170516.SRS6964239	1	SRP270860_cogongrass water and nutrient stress__	NA	cogongrass;nutrition;stress;water	aquatic	SRP270860	Cogongrass water and nutrient stress	579.299691040165	29.64	-82.34
248	SRS560242	SRR1174105	SRR1174105.SRS560242	2	SRP038712_arable soil targeted locus (loci)_ m/s0/60/1_	NA	arable soil;soil	soil	SRP038712	Arable soil Targeted Locus (Loci)	573.833205814843	50.9345	6.29188
249	SRS3471534	SRR7441876	SRR7441876.SRS3471534	1	SRP151447_protist communities in bulk soil and rhizosphere of soybean fields__	NA	crop;field;legume;protist;rhizosphere;soil;soy	plant;rhizosphere|soil;field	SRP151447	Protist communities in bulk soil and rhizosphere of soybean fields	569.619192816097	28.21	116.49
250	SRS6522981	SRR11594338	SRR11594338.SRS6522981	1	SRP258026_peatland microbial communities from stordalen mire, sweden - 713 c-1-s metagenome_peatland microbial communities from stordalen mire, sweden - 713 c-1-s_	NA	peat;peatland;soil	soil;peatland	SRP258026	Peatland microbial communities from Stordalen Mire, Sweden - 713 C-1-S metagenome	568.828213879408	68.3544	19.048
251	SRS1996232	SRR5278358	SRR5278358.SRS1996232	1	SRP099787_management practices of legume crop residues_soybean + dmpp 3_	NA	aerobic;crop;dmpp;legume;plant	plant	SRP099787	Management practices of legume crop residues	566.251415628539	-24.867	152.351
252	SRS3176724	SRR7013878	SRR7013878.SRS3176724	1	SRP140628_aafc phosphore nitrogen study__	NA	aafc;nitrogen		SRP140628	AAFC Phosphore Nitrogen study	564.174894217207	50.28	-107.8
253	SRS3121633	SRR6944973	SRR6944973.SRS3121633	2	SRP137065_convergence between the microcosms of southeast asian and north american pitcher plants__	NA	microcosm;pitcher;plant	plant	SRP137065	Convergence between the microcosms of Southeast Asian and North American pitcher plants	560.852495793606	1.35	103.78
254	SRS6964241	SRR12170514	SRR12170514.SRS6964241	1	SRP270860_cogongrass water and nutrient stress__	NA	cogongrass;nutrition;stress;water	aquatic	SRP270860	Cogongrass water and nutrient stress	560.789591745177	29.64	-82.34
255	SRS2788345	SRR6417945	SRR6417945.SRS2788345	9	SRP127524_study of soil bacterial diversity in relation to litter decomposition__	NA	bulk soil;degradation;garbage;soil;soildi;suspension;waste	soil	SRP127524	Study of soil- and plant-associated bacterial diversity during early phases of maize leaf litter decomposition	557.45118930413	48	11
256	SRS2422337	SRR5923195	SRR5923195.SRS2422337	4	SRP074055_soil metagenome raw sequence reads__	NA	raw;soil	soil	SRP074055	soil metagenome Raw sequence reads	555.871391573495	-33.6113	150.728
257	SRS2872039	SRR6516216	SRR6516216.SRS2872039	6	SRP131552_study of soil bacterial communities with the fusarim graminarum inoculum__	NA	bulk soil;inoculation;soil;soilui;suspension	soil	SRP131552	Study of soil bacterial communities with the Fusarim graminarum inoculum	555.869050727262	48	11
258	SRS3471536	SRR7441874	SRR7441874.SRS3471536	1	SRP151447_protist communities in bulk soil and rhizosphere of soybean fields__	NA	crop;field;legume;protist;rhizosphere;soil;soy	plant;rhizosphere|soil;field	SRP151447	Protist communities in bulk soil and rhizosphere of soybean fields	555.63678900424	24.88	118.49
259	SRS560254	SRR1174117	SRR1174117.SRS560254	2	SRP038712_arable soil targeted locus (loci)_ m/s0/193/2_	NA	arable soil;soil	soil	SRP038712	Arable soil Targeted Locus (Loci)	551.116009920088	50.9345	6.29188
260	SRS1672966	SRR4176482	SRR4176482.SRS1672966	1	SRP086804_new orleans dwtp and dwds microbiome 2014__	NA	orleans		SRP086804	New Orleans DWTP and DWDS Microbiome 2014	548.993217277348	30	-90
261	SRS3325711	SRR7193656	SRR7193656.SRS3325711	1	SRP148625_chronosequence opencast mine inden, germany, raw sequence reads_chronosequence open-cast mine inden, reclaimed in year 2014_	NA	agricultural;arable soil;cultivation;farm;farmsoil;fresh;lignite;mine;mix;open-cast;portal;raw;re-cultivation;resilience;rock;sedimentary rock;soil;stem;uncontaminated	soil;agricultural|plant;stem|soil;farm	SRP148625	Chronosequence opencast mine Inden, Germany, Raw sequence reads	548.937805346654	50.8757	6.3213
262	ERS1360480	ERR1654119	ERR1654119.ERS1360480	1	ERP017180_the influence of chitin addition on the lettuce rhizosphere microbiome_lettuce_	NA	association;chitin;crop;lettuce;plant;rhizosphere;soil;terrestrial	plant|soil	ERP017180	The influence of chitin addition on the lettuce rhizosphere microbiome	547.420281921445	51	3.75
263	SRS1699958	SRR4252337	SRR4252337.SRS1699958	1	SRP090000_soil metagenome targeted locus (loci)_mf0.replicate4_	NA	grassland;manure;meadow;soil;temperate	soil;field	SRP090000	soil metagenome Targeted Locus (Loci)	547.145723144264	48.88	14.19
264	SRS576843	SRR1197903	SRR1197903.SRS576843	8	SRP040259_bacterial community composition on leaf litter of f. sylvatica targeted locus (loci)_8weeks_rendzina_	NA	degradation;garbage;leaf;soil;waste	plant|soil	SRP040259	Bacterial community composition on leaf litter of F. sylvatica Targeted Locus (Loci)	546.821599453178	49.0942	8.68194
265	SRS3121431	SRR6944830	SRR6944830.SRS3121431	2	SRP137065_convergence between the microcosms of southeast asian and north american pitcher plants__	NA	microcosm;pitcher;plant	plant	SRP137065	Convergence between the microcosms of Southeast Asian and North American pitcher plants	544.439907445216	4.73	116.88
266	SRS4247646	SRR8437820	SRR8437820.SRS4247646	1	SRP178833_freshwater microbial communities from st. lawrence river, new york, united states - law_law_repb_8d metagenome_freshwater microbial communities from st. lawrence river, new york, united states - law_law_repb_8d_	NA	lawrence;limnic;repb;river;stream;watercourse;york	aquatic;river	SRP178833	Freshwater microbial communities from St. Lawrence River, New York, United States - Law_Law_RepB_8d metagenome	543.537341015328	45.0061	-74.7949
267	SRS1311779	SRR3569833	SRR3569833.SRS1311779	4	SRP070807_bacterial communities on biochar particles targeted loci environmental_kao_f_particle_	NA	biochar;kao		SRP070807	Bacterial communities on biochar particles Targeted loci environmental	543.124049532913	-33.9179	151.235
268	ERS1594116	ERR1879310	ERR1879310.ERS1594116	1	ERP022014_minimum concentration of antibiotics in inducing antibiotic resistance in a biofilm type wastewater treatment system_otc0.1_	NA	aerobic;antibiotic;antibiotics (resistance);association;biofilm;concentration;host;induction;otc;sludge;treatment;waste water	aquatic;waste water	ERP022014	Minimum concentration of antibiotics in inducing antibiotic resistance in a biofilm type wastewater treatment system	541.125541125541	116.3	39.9
269	ERS1581672	ERR1872108	ERR1872108.ERS1581672	3	ERP021921_18s metabarcoding data of global soil samples_soil sample_	NA	deciduous;forest;soil;temperate	soil;forest	ERP021922;ERP021921;ERP020652	16S metabarcoding data of global soil samples;18S metabarcoding data of global soil samples;Global analysis of soil microbiomes	538.812457344014	58.4745	22.8236
270	SRS1672952	SRR4176468	SRR4176468.SRS1672952	1	SRP086804_new orleans dwtp and dwds microbiome 2014__	NA	orleans		SRP086804	New Orleans DWTP and DWDS Microbiome 2014	538.446385186158	30	-90
271	ERS1581771	ERR1872138	ERR1872138.ERS1581771	3	ERP021921_18s metabarcoding data of global soil samples_soil sample_	NA	savanna;soil	soil	ERP021922;ERP021921;ERP020652	16S metabarcoding data of global soil samples;18S metabarcoding data of global soil samples;Global analysis of soil microbiomes	536.097212294496	-37.7322	145.244
272	SRS2418026	SRR5916063	SRR5916063.SRS2418026	4	SRP074055_soil metagenome raw sequence reads__	NA	raw;soil	soil	SRP074055	soil metagenome Raw sequence reads	534.486528509997	-42.5469	146.849
273	ERS1581728	ERR1872119	ERR1872119.ERS1581728	3	ERP021921_18s metabarcoding data of global soil samples_soil sample_	NA	boreal;forest;soil	soil;forest	ERP021922;ERP021921;ERP020652	16S metabarcoding data of global soil samples;18S metabarcoding data of global soil samples;Global analysis of soil microbiomes	534.07830409597	43.378	132.951
274	SRS6831348	SRR12003139	SRR12003139.SRS6831348	1	SRP267043_metagenome under fertilization management_soil8_	NA	fertilization;soil	soil	SRP267043	Metagenome under fertilization management	533.617929562433	33.22	116.65
275	ERS1581668	ERR1872104	ERR1872104.ERS1581668	3	ERP021921_18s metabarcoding data of global soil samples_soil sample_	NA	deciduous;forest;soil;temperate	soil;forest	ERP021921;ERP020652	18S metabarcoding data of global soil samples;Global analysis of soil microbiomes	533.252075874152	59.4933	25.3625
276	SRS1672955	SRR4176471	SRR4176471.SRS1672955	1	SRP086804_new orleans dwtp and dwds microbiome 2014__	NA	orleans		SRP086804	New Orleans DWTP and DWDS Microbiome 2014	532.37233301937	30	-90
277	SRS1672921	SRR4176437	SRR4176437.SRS1672921	1	SRP086804_new orleans dwtp and dwds microbiome 2014__	NA	orleans		SRP086804	New Orleans DWTP and DWDS Microbiome 2014	529.80418869679	30	-90
278	SRS6964240	SRR12170515	SRR12170515.SRS6964240	1	SRP270860_cogongrass water and nutrient stress__	NA	cogongrass;nutrition;stress;water	aquatic	SRP270860	Cogongrass water and nutrient stress	526.742301458671	29.64	-82.34
279	SRS1414539	SRR3456032	SRR3456032.SRS1414539	5	SRP074055_soil metagenome raw sequence reads__	NA	raw;soil	soil	SRP074055	soil metagenome Raw sequence reads	526.623086698188	-35.8748	149.012
280	DRS062407	DRR207409	DRR207409.DRS062407	3	DRP004199_microbially mediated phosphorus cycling in arable andisols_nig-1_	NA	arable soil;nig;phosphorous;soil	soil	DRP004199;DRP005850	Microbially mediated phosphorus cycling in arable Andisols;Eukaryotic microbial communities in Japanese arable soils	525.843669770175	37.4	138.9
281	SRS6853664	SRR12030776	SRR12030776.SRS6853664	1	SRP266870_needle-decomposing microbiomes of two pine species along altitudinal gradients__	NA	conifer;degradation;gradient;needle;pine;plant;tree	plant	SRP266870	Needle-decomposing microbiomes of two pine species along altitudinal gradients	524.521374246001	24.1736	121.3
282	SRS3126534	SRR6944632	SRR6944632.SRS3126534	1	SRP137065_convergence between the microcosms of southeast asian and north american pitcher plants__	NA	microcosm;pitcher;plant	plant	SRP137065	Convergence between the microcosms of Southeast Asian and North American pitcher plants	522.731116338422	1.38	103.81
283	SRS6064746	SRR10968282	SRR10968282.SRS6064746	1	SRP245321_peat soil microbial communities from wetlands in alaska, united states - goldstream_01d_14 metagenome_peat soil microbial communities from wetlands in alaska, united states - goldstream_01d_14_	NA	goldstream;peat;soil;wetland	soil	SRP245321	Peat soil microbial communities from wetlands in Alaska, United States - Goldstream_01D_14 metagenome	519.07604464054	64.9123	-147.839
284	SRS1699836	SRR4252214	SRR4252214.SRS1699836	1	SRP090000_soil metagenome targeted locus (loci)_m0.replicate2_	NA	grassland;meadow;soil;temperate	soil;field	SRP090000	soil metagenome Targeted Locus (Loci)	516.173434273916	48.88	14.19
285	ERS1581676	ERR1872112	ERR1872112.ERS1581676	2	ERP021921_18s metabarcoding data of global soil samples_soil sample_	NA	dry soil;forest;soil;tropical	soil;forest	ERP021921;ERP020652	18S metabarcoding data of global soil samples;Global analysis of soil microbiomes	515.331100231899	-25.0621	46.8687
286	SRS2716367	SRR6325031	SRR6325031.SRS2716367	1	SRP117128_bacteria in formica exsecta nest material raw sequence reads__	NA	exsecta;formica;nest;raw		SRP117128	Bacteria in Formica exsecta nest material Raw sequence reads	514.668039114771	59.5	23.15
287	ERS1581671	ERR1872107	ERR1872107.ERS1581671	2	ERP021921_18s metabarcoding data of global soil samples_soil sample_	NA	deciduous;forest;soil;temperate	soil;forest	ERP021921;ERP020652	18S metabarcoding data of global soil samples;Global analysis of soil microbiomes	510.84118515155	58.3508	25.5506
288	SRS5761123	SRR10586137	SRR10586137.SRS5761123	1	SRP234668_leaf and root-associated microbiomes of three south-east asian green leafy vegetables grown in an urban farm in singapore (2018)_compost_	NA	city;compost;farm;leaf;root;vegetable	soil|plant;leaf|plant;rhizosphere	SRP234668	Leaf and root-associated microbiomes of three south-east Asian green leafy vegetables grown in an urban farm in Singapore (2018)	510.33426894616	1.42	103.7
289	SRS2500538	SRR6019417	SRR6019417.SRS2500538	1	SRP117128_bacteria in formica exsecta nest material raw sequence reads__	NA	exsecta;formica;nest;raw		SRP117128	Bacteria in Formica exsecta nest material Raw sequence reads	507.053240590262	59.5	23.15
290	SRS560239	SRR1174102	SRR1174102.SRS560239	2	SRP038712_arable soil targeted locus (loci)_ m/s0/3/2_	NA	arable soil;soil	soil	SRP038712	Arable soil Targeted Locus (Loci)	501.819094216535	50.9345	6.29188
291	SRS3121424	SRR6944835	SRR6944835.SRS3121424	2	SRP137065_convergence between the microcosms of southeast asian and north american pitcher plants__	NA	microcosm;pitcher;plant	plant	SRP137065	Convergence between the microcosms of Southeast Asian and North American pitcher plants	501.787618390516	4.73	116.88
292	ERS5330544	ERR4837091	ERR4837091.ERS5330544	1	ERP124910_a taxon-wise insight into rock weathering and nitrogen fixation functional profiles of proglacial systems_g10_	NA	artificial;forefield;nitrogen fixation;proglacial;rock;soil;weathering;wise	soil	ERP124910	A taxon-wise insight into rock weathering and nitrogen fixation functional profiles of proglacial systems	499.636627906977	67.1569	-50.0826
293	ERS1101956	ERR1346835	ERR1346835.ERS1101956	1	ERP013988_comprehensive stable-isotope probing reveal diversity of soil decomposer communities across north america._txa40_	NA	degradation;forest;forest soil;soil;stability	soil;forest	ERP013988	Comprehensive stable-isotope probing reveal diversity of soil decomposer communities across North America.	498.30339558171	31.11	-95.15
294	SRS5760711	SRR10585510	SRR10585510.SRS5760711	1	SRP234668_leaf and root-associated microbiomes of three south-east asian green leafy vegetables grown in an urban farm in singapore (2018)_brassica parachinensis seedling rhizoplane_	NA	brassica;city;farm;leaf;root;seedling;vegetable	soil|plant;leaf|plant;rhizosphere	SRP234668	Leaf and root-associated microbiomes of three south-east Asian green leafy vegetables grown in an urban farm in Singapore (2018)	497.265042267529	1.42	103.7
295	SRS5300045	SRR10011674	SRR10011674.SRS5300045	1	SRP217374_soil raw sequence reads_coweeta (cwt)_	NA	coweeta;cwt;raw;soil	soil	SRP217374	Soil Raw sequence reads	496.853262669758	35	-83.5
296	SRS3174985	SRR7011998	SRR7011998.SRS3174985	2	SRP140571_soil microbial communities from a riparian zone of the east river system, colorado, united states h3c1 metagenome_soil microbial communities from a riparian zone of the east river system, colorado, united states h3c1_	NA	riparian zone;river;soil;stream;watercourse;zone	aquatic|soil	SRP140571	Soil microbial communities from a riparian zone of the East river system, Colorado, United States 鈥?H3c1 metagenome	496.154800297693	38.9821	-107.01
297	SRS6147341	SRR11086695	SRR11086695.SRS6147341	2	SRP249494_candidatus udaeobacter sp. isolate:aew3 genome sequencing and assembly_metagenome from unidentified soil organisms_	NA	antibiotic;exposure;forest;forest soil;pressure;soil	soil;forest	SRP249494	Candidatus Udaeobacter sp. isolate:AEW3 Genome sequencing and assembly	495.540138751239	48.4168	9.35832
298	SRS6964238	SRR12170517	SRR12170517.SRS6964238	1	SRP270860_cogongrass water and nutrient stress__	NA	cogongrass;nutrition;stress;water	aquatic	SRP270860	Cogongrass water and nutrient stress	494.529269951165	29.64	-82.34
299	ERS1594188	ERR1879382	ERR1879382.ERS1594188	1	ERP022014_minimum concentration of antibiotics in inducing antibiotic resistance in a biofilm type wastewater treatment system_spm50.2_	NA	aerobic;antibiotic;antibiotics (resistance);association;biofilm;concentration;host;induction;sludge;spm;treatment;waste water	aquatic;waste water	ERP022014	Minimum concentration of antibiotics in inducing antibiotic resistance in a biofilm type wastewater treatment system	494.15252841377	116.3	39.9
300	SRS560265	SRR1174127	SRR1174127.SRS560265	2	SRP038712_arable soil targeted locus (loci)_ m/s10/3/3_	NA	arable soil;soil	soil	SRP038712	Arable soil Targeted Locus (Loci)	493.339911198816	50.9345	6.29188
301	SRS6853694	SRR12030746	SRR12030746.SRS6853694	1	SRP266870_needle-decomposing microbiomes of two pine species along altitudinal gradients__	NA	conifer;degradation;gradient;needle;pine;plant;tree	plant	SRP266870	Needle-decomposing microbiomes of two pine species along altitudinal gradients	492.206726825267	24.1736	121.3
302	SRS1672919	SRR4176435	SRR4176435.SRS1672919	1	SRP086804_new orleans dwtp and dwds microbiome 2014__	NA	orleans		SRP086804	New Orleans DWTP and DWDS Microbiome 2014	488.855263923645	30	-90
303	ERS1581722	ERR1872194	ERR1872194.ERS1581722	3	ERP021921_18s metabarcoding data of global soil samples_soil sample_	NA	deciduous;forest;soil;temperate	soil;forest	ERP021922;ERP021921;ERP020652	16S metabarcoding data of global soil samples;18S metabarcoding data of global soil samples;Global analysis of soil microbiomes	486.902327393125	36.0361	-79.0711
304	SRS5299940	SRR10011779	SRR10011779.SRS5299940	1	SRP217374_soil raw sequence reads_harvard forest (hfr)_	NA	forest;hfr;raw;soil	soil;forest	SRP217374	Soil Raw sequence reads	486.854917234664	42.53	-72.19
305	SRS2500578	SRR6019376	SRR6019376.SRS2500578	1	SRP117128_bacteria in formica exsecta nest material raw sequence reads__	NA	exsecta;formica;nest;raw		SRP117128	Bacteria in Formica exsecta nest material Raw sequence reads	486.850527872193	59.5	23.15
306	ERS2640855	ERR2729882	ERR2729882.ERS2640855	1	ERP024418_the influence of sludge retention time on the expressed functional diversity of and biotransformation rates of micropollutants performed by a community originating from wastewater activated sludge_b1gr6-1_exp2_r1_	NA	activated sludge;biotransformation;micropollutants;plant;sewage;sludge;treatment;waste water;water	aquatic|plant	ERP024418	The influence of sludge retention time on the expressed functional diversity of and biotransformation rates of micropollutants performed by a community originating from wastewater activated sludge	486.394841435282	47.4055	8.59763
307	SRS3178140	SRR7015555	SRR7015555.SRS3178140	1	SRP140671_tyrolerfjord-young sound 16s raw sequence reads_ler_river_bl_	NA	arctic;limnic;raw;river;stream;watercourse;young	aquatic;river	SRP140671	Tyrolerfjord-Young Sound 16S raw sequence reads	486.058655456665	74.42	-20.94
308	SRS1699960	SRR4252338	SRR4252338.SRS1699960	1	SRP090000_soil metagenome targeted locus (loci)_wfc28.replicate3_	NA	antibiotic;chlortetracycline;grassland;manure;pasture;soil;temperate;tetracycline;wfc;winter	soil;field	SRP090000	soil metagenome Targeted Locus (Loci)	484.848484848485	48.87	14.21
309	SRS1609120	SRR4004419	SRR4004419.SRS1609120	4	SRP081003_plant conditioning of the rhizopshere bacteriome__	NA	conditioning;plant;rhizopshere;soil	plant|soil	SRP081003	Plant conditioning of the rhizopshere bacteriome	484.408485119768	47.69	9.18
310	SRS1672934	SRR4176450	SRR4176450.SRS1672934	1	SRP086804_new orleans dwtp and dwds microbiome 2014__	NA	orleans		SRP086804	New Orleans DWTP and DWDS Microbiome 2014	483.652544012382	30	-90
311	SRS3189117	SRR7026573	SRR7026573.SRS3189117	2	SRP140755_soil microbial communities from a riparian zone of the east river system, colorado, united states h1c2 metagenome_soil microbial communities from a riparian zone of the east river system, colorado, united states h1c2_	NA	riparian zone;river;soil;stream;watercourse;zone	aquatic|soil	SRP140755	Soil microbial communities from a riparian zone of the East river system, Colorado, United States 鈥?H1c2 metagenome	483.158475980122	38.9767	-107.004
312	ERS1581689	ERR1872163	ERR1872163.ERS1581689	3	ERP021921_18s metabarcoding data of global soil samples_soil sample_	NA	deciduous;forest;soil;temperate	soil;forest	ERP021922;ERP021921;ERP020652	16S metabarcoding data of global soil samples;18S metabarcoding data of global soil samples;Global analysis of soil microbiomes	482.936252414681	50.1413	8.2677
313	SRS5562334	SRR10333322	SRR10333322.SRS5562334	1	SRP226684_bacterial response to sharp geochemical gradients caused by acid mine drainage intrusion raw sequence reads__	NA	acid mine drainage;drainage;gradient;intrusion;mine drainage;raw;soil	soil	SRP226684	Bacterial response to sharp geochemical gradients caused by acid mine drainage intrusion Raw sequence reads	482.916817578172	26.3235	107.142
314	ERS1594179	ERR1879373	ERR1879373.ERS1594179	1	ERP022014_minimum concentration of antibiotics in inducing antibiotic resistance in a biofilm type wastewater treatment system_spm1.2_	NA	aerobic;antibiotic;antibiotics (resistance);association;biofilm;concentration;host;induction;sludge;spm;treatment;waste water	aquatic;waste water	ERP022014	Minimum concentration of antibiotics in inducing antibiotic resistance in a biofilm type wastewater treatment system	482.439212659205	116.3	39.9
315	ERS1594181	ERR1879375	ERR1879375.ERS1594181	1	ERP022014_minimum concentration of antibiotics in inducing antibiotic resistance in a biofilm type wastewater treatment system_spm5.1_	NA	aerobic;antibiotic;antibiotics (resistance);association;biofilm;concentration;host;induction;sludge;spm;treatment;waste water	aquatic;waste water	ERP022014	Minimum concentration of antibiotics in inducing antibiotic resistance in a biofilm type wastewater treatment system	479.386385426654	116.3	39.9
316	SRS4247648	SRR8437822	SRR8437822.SRS4247648	1	SRP178835_freshwater microbial communities from st. lawrence river, new york, united states - law_law_repc_8d metagenome_freshwater microbial communities from st. lawrence river, new york, united states - law_law_repc_8d_	NA	lawrence;limnic;repc;river;stream;watercourse;york	aquatic;river	SRP178835	Freshwater microbial communities from St. Lawrence River, New York, United States - Law_Law_RepC_8d metagenome	479.105669417088	45.0061	-74.7949
317	SRS2417830	SRR5916011	SRR5916011.SRS2417830	5	SRP074055_soil metagenome raw sequence reads__	NA	raw;soil	soil	SRP074055	soil metagenome Raw sequence reads	478.503241859464	-42.3878	147.047
318	ERS2640851	ERR2729878	ERR2729878.ERS2640851	1	ERP024418_the influence of sludge retention time on the expressed functional diversity of and biotransformation rates of micropollutants performed by a community originating from wastewater activated sludge_b1gr5-2_exp2_r1_	NA	activated sludge;biotransformation;micropollutants;plant;sewage;sludge;treatment;waste water;water	aquatic|plant	ERP024418	The influence of sludge retention time on the expressed functional diversity of and biotransformation rates of micropollutants performed by a community originating from wastewater activated sludge	475.158138567992	47.4055	8.59763
319	ERS1581740	ERR1872120	ERR1872120.ERS1581740	2	ERP021921_18s metabarcoding data of global soil samples_soil sample_	NA	deciduous;forest;soil;temperate	soil;forest	ERP021921;ERP020652	18S metabarcoding data of global soil samples;Global analysis of soil microbiomes	473.983568569623	43.2099	132.051
320	SRS2140687	SRR5471032	SRR5471032.SRS2140687	1	SRP105095_permafrost soil microbial communities from the arctic, to analyse light accelerated degradation of dissolved organic matter (dom) - organic soil dna_2013-058 metagenome_permafrost soil microbial communities from the arctic, to analyse light accelerated degradation of dissolved organic matter (dom) - organic soil dna_2013-058_	NA	arctic;degradation;dissolution;light;organic;permafrost;soil	soil	SRP105095	Permafrost soil microbial communities from the Arctic, to analyse light accelerated degradation of dissolved organic matter (DOM) - Organic soil DNA_2013-058 metagenome	473.285654185949	68.6137	-149.314
321	ERS1887712	ERR2105748	ERR2105748.ERS1887712	2	ERP024539_microbial communities in drinking water systems_drinking water metagenomics_	NA	drink;water	aquatic	ERP024539	Microbial communities in drinking water systems	472.589792060492	59.9115	10.7579
322	SRS1699859	SRR4252237	SRR4252237.SRS1699859	1	SRP090000_soil metagenome targeted locus (loci)_wf0.replicate3_	NA	grassland;manure;pasture;soil;temperate;winter	soil;field	SRP090000	soil metagenome Targeted Locus (Loci)	470.883691728143	48.87	14.21
323	SRS1672924	SRR4176440	SRR4176440.SRS1672924	1	SRP086804_new orleans dwtp and dwds microbiome 2014__	NA	orleans		SRP086804	New Orleans DWTP and DWDS Microbiome 2014	469.017438921138	30	-90
324	SRS2422439	SRR5923858	SRR5923858.SRS2422439	8	SRP074055_soil metagenome raw sequence reads__	NA	raw;soil	soil	SRP074055	soil metagenome Raw sequence reads	466.326330257216	-35.0814	138.658
325	SRS2716400	SRR6324998	SRR6324998.SRS2716400	1	SRP117128_bacteria in formica exsecta nest material raw sequence reads__	NA	exsecta;formica;nest;raw		SRP117128	Bacteria in Formica exsecta nest material Raw sequence reads	465.671641791045	59.5	23.15
326	SRS1601843	SRR4000968	SRR4000968.SRS1601843	2	SRP080963_metagenomics based spatiotemporal study of chicago river microbiome__	NA	river;spatiotemporal;stream;surface;water;watercourse;waterway	aquatic;river	SRP080963	Metagenomics based spatiotemporal study of Chicago River microbiome	462.601937641259	42.0119	-87.7104
327	ERS4415177	ERR4011871	ERR4011871.ERS4415177	1	ERP120989_bacterioplankton dynamics during phytoplankton spring blooms in the baltic sea_baltic sea bacterioplankton_	NA	bacterioplankton;baltic;bloom;estuary;phytoplankton;plankton;sea;sea water;spring;water	aquatic;estuary|aquatic;sea|aquatic;river	ERP120989	Bacterioplankton dynamics during phytoplankton spring blooms in the Baltic Sea	462.31681786462	64.7253	23.5295
328	SRS560252	SRR1174115	SRR1174115.SRS560252	2	SRP038712_arable soil targeted locus (loci)_ m/s0/136/5_	NA	arable soil;soil	soil	SRP038712	Arable soil Targeted Locus (Loci)	461.538461538462	50.9345	6.29188
329	SRS1672959	SRR4176475	SRR4176475.SRS1672959	1	SRP086804_new orleans dwtp and dwds microbiome 2014__	NA	orleans		SRP086804	New Orleans DWTP and DWDS Microbiome 2014	459.72207710793	30	-90
330	ERS1360484	ERR1654123	ERR1654123.ERS1360484	1	ERP017180_the influence of chitin addition on the lettuce rhizosphere microbiome_lettuce_	NA	association;chitin;crop;lettuce;plant;rhizosphere;soil;terrestrial	plant|soil	ERP017180	The influence of chitin addition on the lettuce rhizosphere microbiome	459.418070444104	51	3.75
331	SRS3121467	SRR6944708	SRR6944708.SRS3121467	2	SRP137065_convergence between the microcosms of southeast asian and north american pitcher plants__	NA	microcosm;pitcher;plant	plant	SRP137065	Convergence between the microcosms of Southeast Asian and North American pitcher plants	459.325120162732	1.35	103.78
332	SRS1609125	SRR4004394	SRR4004394.SRS1609125	4	SRP081003_plant conditioning of the rhizopshere bacteriome__	NA	conditioning;plant;rhizopshere;soil	plant|soil	SRP081003	Plant conditioning of the rhizopshere bacteriome	458.64335505903	47.69	9.18
333	SRS1672938	SRR4176454	SRR4176454.SRS1672938	1	SRP086804_new orleans dwtp and dwds microbiome 2014__	NA	orleans		SRP086804	New Orleans DWTP and DWDS Microbiome 2014	458.434332147135	30	-90
334	ERS1581691	ERR1872165	ERR1872165.ERS1581691	3	ERP021921_18s metabarcoding data of global soil samples_soil sample_	NA	deciduous;forest;soil;temperate	soil;forest	ERP021922;ERP021921;ERP020652	16S metabarcoding data of global soil samples;18S metabarcoding data of global soil samples;Global analysis of soil microbiomes	457.823051390637	37.8636	14.0411
335	SRS560266	SRR1174128	SRR1174128.SRS560266	2	SRP038712_arable soil targeted locus (loci)_ m/s10/3/4_	NA	arable soil;soil	soil	SRP038712	Arable soil Targeted Locus (Loci)	454.442172233583	50.9345	6.29188
336	SRS5760718	SRR10585503	SRR10585503.SRS5760718	1	SRP234668_leaf and root-associated microbiomes of three south-east asian green leafy vegetables grown in an urban farm in singapore (2018)_brassica alboglabra seedling endosphere_	NA	brassica;city;endobiont;endophyte;farm;leaf;root;seedling;vegetable	soil|plant;leaf|plant;rhizosphere	SRP234668	Leaf and root-associated microbiomes of three south-east Asian green leafy vegetables grown in an urban farm in Singapore (2018)	453.995157384988	1.42	103.7
337	SRS4247673	SRR8437847	SRR8437847.SRS4247673	1	SRP178842_freshwater microbial communities from st. lawrence river, new york, united states - law_atlam_repb_8d metagenome_freshwater microbial communities from st. lawrence river, new york, united states - law_atlam_repb_8d_	NA	atlam;lawrence;limnic;repb;river;stream;watercourse;york	aquatic;river	SRP178842	Freshwater microbial communities from St. Lawrence River, New York, United States - Law_Atlam_RepB_8d metagenome	453.309156844968	45.0061	-74.7949
338	SRS3089029	SRR6893130	SRR6893130.SRS3089029	2	SRP136395_microbiota of paddy soils grown with rice under elevated co2 levels_ac.1_	NA	crop;elevation;paddy;rice;soil	plant|soil;paddy	SRP136395	Microbiota of paddy soils grown with rice under Elevated CO2 levels	452.335180368653	32.5906	119.706
339	ERS1581749	ERR1872219	ERR1872219.ERS1581749	3	ERP021921_18s metabarcoding data of global soil samples_soil sample_	NA	forest;soil;temperate	soil;forest	ERP021922;ERP021921;ERP020652	16S metabarcoding data of global soil samples;18S metabarcoding data of global soil samples;Global analysis of soil microbiomes	450.146297546703	-41.26	-71.287
340	ERS1581796	ERR1872225	ERR1872225.ERS1581796	2	ERP021921_18s metabarcoding data of global soil samples_soil sample_	NA	soil	soil	ERP021922;ERP021921	16S metabarcoding data of global soil samples;18S metabarcoding data of global soil samples	450.112528132033	-41.7665	172.193
341	ERS4415180	ERR4011874	ERR4011874.ERS4415180	1	ERP120989_bacterioplankton dynamics during phytoplankton spring blooms in the baltic sea_baltic sea bacterioplankton_	NA	bacterioplankton;baltic;bloom;estuary;phytoplankton;plankton;sea;sea water;spring;water	aquatic;estuary|aquatic;sea|aquatic;river	ERP120989	Bacterioplankton dynamics during phytoplankton spring blooms in the Baltic Sea	449.993382450258	64.2337	22.5962
342	ERS1101971	ERR1346850	ERR1346850.ERS1101971	1	ERP013988_comprehensive stable-isotope probing reveal diversity of soil decomposer communities across north america._a8o2_13c_	NA	degradation;forest;forest soil;soil;stability	soil;forest	ERP013988	Comprehensive stable-isotope probing reveal diversity of soil decomposer communities across North America.	449.115242971346	49.08	-89.38
343	SRS3176699	SRR7013904	SRR7013904.SRS3176699	1	SRP140628_aafc phosphore nitrogen study__	NA	aafc;nitrogen		SRP140628	AAFC Phosphore Nitrogen study	448.873327946853	50.28	-107.8
344	SRS2872039	SRR6516219	SRR6516219.SRS2872039	6	SRP131552_study of soil bacterial communities with the fusarim graminarum inoculum__	NA	bulk soil;inoculation;soil;soilui;suspension	soil	SRP131552	Study of soil bacterial communities with the Fusarim graminarum inoculum	446.849109924881	48	11
345	ERS4600568	ERR4194716	ERR4194716.ERS4600568	1	ERP122124_comprehensive dataset of shotgun metagenomes from stratified freshwater lakes and ponds_lake bjrntjrnan (711632-164487) sample umea3p2_	NA	lake;lentic;limnic;pond;stratification;umea;water;waterbody	aquatic;lake	ERP122124	Comprehensive dataset of shotgun metagenomes from stratified freshwater lakes and ponds	446.73880671101	18.78355555555556	64.12155555555555
346	SRS1609118	SRR4004418	SRR4004418.SRS1609118	4	SRP081003_plant conditioning of the rhizopshere bacteriome__	NA	conditioning;plant;rhizopshere;soil	plant|soil	SRP081003	Plant conditioning of the rhizopshere bacteriome	445.032364595067	47.69	9.18
347	SRS6064720	SRR10968259	SRR10968259.SRS6064720	1	SRP245308_metagenomic and metatranscriptomic profiling of deadwood associated microbial community_5038_1_	NA	association;deadwood		SRP245308	Metagenomic and metatranscriptomic profiling of deadwood associated microbial community	444.707975096353	48.6648687971843	14.7090480888002
348	DRS163694	DRR160703	DRR160703.DRS163694	1	DRP006733_metagenomic analysis of soil microbial consortia in the japanese agricultural fields_kmc1; shotgun metagenomic sequence_	NA	agricultural;arable soil;consortium;field;kmc;soil	soil;agricultural|soil;field	DRP006733	Metagenomic analysis of soil microbial consortia in the Japanese agricultural fields	441.403663650408	32.889	130.766
349	ERS1581725	ERR1872197	ERR1872197.ERS1581725	3	ERP021921_18s metabarcoding data of global soil samples_soil sample_	NA	forest;moisture;soil;tropical	soil;forest	ERP021922;ERP021921;ERP020652	16S metabarcoding data of global soil samples;18S metabarcoding data of global soil samples;Global analysis of soil microbiomes	440.011733646231	5.40594	116.103
350	SRS7171050	SRR12418371	SRR12418371.SRS7171050	1	SRP276834_trace gas oxidizers are widespread and active members of soil microbial communities_dbg.2_	NA	activity;gas;oxidation;soil;trace	soil	SRP276834	Trace gas oxidizers are widespread and active members of soil microbial communities	439.270810454645	-37.9265	145.313
351	ERS1594111	ERR1879305	ERR1879305.ERS1594111	1	ERP022014_minimum concentration of antibiotics in inducing antibiotic resistance in a biofilm type wastewater treatment system_blank5.2_	NA	aerobic;antibiotic;antibiotics (resistance);association;biofilm;concentration;host;induction;sludge;treatment;waste water	aquatic;waste water	ERP022014	Minimum concentration of antibiotics in inducing antibiotic resistance in a biofilm type wastewater treatment system	436.395374209033	116.3	39.9
352	SRS3178482	SRR7015887	SRR7015887.SRS3178482	2	SRP140690_soil microbial communities from a riparian zone of the east river system, colorado, united states u2c1 metagenome_soil microbial communities from a riparian zone of the east river system, colorado, united states u2c1_	NA	riparian zone;river;soil;stream;watercourse;zone	aquatic|soil	SRP140690	Soil microbial communities from a riparian zone of the East river system, Colorado, United States 鈥?U2c1 metagenome	436.395374209033	38.9365	-106.943
353	SRS1609118	SRR4004376	SRR4004376.SRS1609118	4	SRP081003_plant conditioning of the rhizopshere bacteriome__	NA	conditioning;plant;rhizopshere;soil	plant|soil	SRP081003	Plant conditioning of the rhizopshere bacteriome	435.076357992541	47.69	9.18
354	SRS1672927	SRR4176443	SRR4176443.SRS1672927	1	SRP086804_new orleans dwtp and dwds microbiome 2014__	NA	orleans		SRP086804	New Orleans DWTP and DWDS Microbiome 2014	432.98729551911	30	-90
355	DRS062403	DRR207405	DRR207405.DRS062403	3	DRP004199_microbially mediated phosphorus cycling in arable andisols_os-3_	NA	arable soil;phosphorous;soil	soil	DRP004199;DRP005850	Microbially mediated phosphorus cycling in arable Andisols;Eukaryotic microbial communities in Japanese arable soils	432.806751785328	38.7	140.8
356	ERS1581693	ERR1872167	ERR1872167.ERS1581693	3	ERP021921_18s metabarcoding data of global soil samples_soil sample_	NA	deciduous;forest;soil;temperate	soil;forest	ERP021922;ERP021921;ERP020652	16S metabarcoding data of global soil samples;18S metabarcoding data of global soil samples;Global analysis of soil microbiomes	432.245515452777	37.9017	14
357	SRS6853679	SRR12030761	SRR12030761.SRS6853679	1	SRP266870_needle-decomposing microbiomes of two pine species along altitudinal gradients__	NA	conifer;degradation;gradient;needle;pine;plant;tree	plant	SRP266870	Needle-decomposing microbiomes of two pine species along altitudinal gradients	430.612644353102	24.088	121.029
358	SRS2422280	SRR5922963	SRR5922963.SRS2422280	5	SRP074055_soil metagenome raw sequence reads__	NA	raw;soil	soil	SRP074055	soil metagenome Raw sequence reads	430.292598967298	-33.6095	150.732
359	SRS1601843	SRR4000967	SRR4000967.SRS1601843	2	SRP080963_metagenomics based spatiotemporal study of chicago river microbiome__	NA	river;spatiotemporal;stream;surface;water;watercourse;waterway	aquatic;river	SRP080963	Metagenomics based spatiotemporal study of Chicago River microbiome	429.784033523155	42.0119	-87.7104
360	SRS5649230	SRR10489838	SRR10489838.SRS5649230	29	SRP229959_chersky soil metagenome_metagenome from chersky soil_	NA	chersky;soil	soil	SRP229959	Chersky soil metagenome	429.784033523155	68.6125	161.35
361	SRS1808199	SRR5035371	SRR5035371.SRS1808199	1	SRP093533_soil metagenome raw sequence reads_marburg forest soil metagenome_	NA	forest;forest soil;marburg;raw;soil	soil;forest	SRP093533	Soil metagenome Raw sequence reads	429.369	50.8	8.812
362	ERS1887714	ERR2105755	ERR2105755.ERS1887714	2	ERP024539_microbial communities in drinking water systems_drinking water metagenomics_	NA	drink;water	aquatic	ERP024539	Microbial communities in drinking water systems	429.074058182442	59.9115	10.7579
363	SRS1672951	SRR4176467	SRR4176467.SRS1672951	1	SRP086804_new orleans dwtp and dwds microbiome 2014__	NA	orleans		SRP086804	New Orleans DWTP and DWDS Microbiome 2014	428.840754436074	30	-90
364	SRS560248	SRR1174111	SRR1174111.SRS560248	2	SRP038712_arable soil targeted locus (loci)_ m/s0/123/1_	NA	arable soil;soil	soil	SRP038712	Arable soil Targeted Locus (Loci)	427.167876975651	50.9345	6.29188
365	SRS1591467	SRR3985186	SRR3985186.SRS1591467	1	SRP080229_arctic peat soil from barrow, alaska - ngee surface sample 210-2 shallow-072012 metagenome_arctic peat soil from barrow, alaska - ngee surface sample 210-2 shallow-072012_	NA	arctic;barrow;peat;shallow;soil;surface	soil	SRP080229	Arctic peat soil from Barrow, Alaska - NGEE Surface sample 210-2 shallow-072012 metagenome	426.257459505541	71.2999	-156.61
366	ERS1581751	ERR1872221	ERR1872221.ERS1581751	2	ERP021921_18s metabarcoding data of global soil samples_soil sample_	NA	forest;soil;temperate	soil;forest	ERP021921;ERP020652	18S metabarcoding data of global soil samples;Global analysis of soil microbiomes	425.531914893617	-54.8453	-68.5847
367	ERS1581610	ERR1872049	ERR1872049.ERS1581610	3	ERP021921_18s metabarcoding data of global soil samples_soil sample_	NA	forest;montane;soil;tropical	soil;forest	ERP021922;ERP021921;ERP020652	16S metabarcoding data of global soil samples;18S metabarcoding data of global soil samples;Global analysis of soil microbiomes	423.50449973531	6.705	-75.4667
368	SRS2422421	SRR5923915	SRR5923915.SRS2422421	6	SRP074055_soil metagenome raw sequence reads__	NA	raw;soil	soil	SRP074055	soil metagenome Raw sequence reads	423.337438423645	-35.6555	138.163
369	SRS5544009	SRR10310177	SRR10310177.SRS5544009	1	SRP226219_bacterial communities of soil and earthworm casts of native palouse prairie remnants and no-till wheat cropping systems._8b-a_100_	NA	b-a;cereal;crop;grassland;native;no-till;plant;prairie;remnants;soil;wheat	plant|soil;field	SRP226219	Bacterial communities of soil and earthworm casts of native Palouse Prairie remnants and no-till wheat cropping systems.	423.169539853503	46.7298	-117.182
370	SRS5543987	SRR10310199	SRR10310199.SRS5543987	1	SRP226219_bacterial communities of soil and earthworm casts of native palouse prairie remnants and no-till wheat cropping systems._16m-a_50_	NA	cereal;crop;grassland;m-a;native;no-till;plant;prairie;remnants;soil;wheat	plant|soil;field	SRP226219	Bacterial communities of soil and earthworm casts of native Palouse Prairie remnants and no-till wheat cropping systems.	421.838448657148	46.7298	-117.182
371	SRS1268781	SRR3133448	SRR3133448.SRS1268781	1	SRP069050_grazing intensity and nutrient load in subarctic tundra affect the temperature adaptation of soil microbial communities_bacterial 16s amplicon analysis of subarctic tundra soil under different temperatures_	NA	grazing;incubation;lightly;nutrition;soil;subarctic;temperature;tundra	soil;tundra	SRP069050	Grazing intensity and nutrient load in subarctic tundra affect the temperature adaptation of soil microbial communities	420.580400953316	69.51	21.31
372	ERS2640841	ERR2729868	ERR2729868.ERS2640841	1	ERP024418_the influence of sludge retention time on the expressed functional diversity of and biotransformation rates of micropollutants performed by a community originating from wastewater activated sludge_b1gr3-3_exp2_r1_	NA	activated sludge;biotransformation;micropollutants;plant;sewage;sludge;treatment;waste water;water	aquatic|plant	ERP024418	The influence of sludge retention time on the expressed functional diversity of and biotransformation rates of micropollutants performed by a community originating from wastewater activated sludge	419.668461915087	47.4055	8.59763
373	SRS6589409	SRR11678565	SRR11678565.SRS6589409	1	SRP259855_forest soil microbial communities from eldorado national forest, california, usa - snfc_mg_cnt_2.1 metagenome_forest soil microbial communities from eldorado national forest, california, usa - snfc_mg_cnt_2.1_	NA	cnt;fire;forest;forest soil;snfc;soil	soil;forest	SRP259855	Forest soil microbial communities from Eldorado National Forest, California, USA - SNFC_MG_CNT_2.1 metagenome	419.531523132502	38.7384	-120.404
374	ERS1581675	ERR1872111	ERR1872111.ERS1581675	2	ERP021921_18s metabarcoding data of global soil samples_soil sample_	NA	deciduous;forest;soil;temperate	soil;forest	ERP021921;ERP020652	18S metabarcoding data of global soil samples;Global analysis of soil microbiomes	419.488224366273	36.7778	12.0083
375	SRS3126530	SRR6944665	SRR6944665.SRS3126530	1	SRP137065_convergence between the microcosms of southeast asian and north american pitcher plants__	NA	microcosm;pitcher;plant	plant	SRP137065	Convergence between the microcosms of Southeast Asian and North American pitcher plants	419.257913493117	1.28	103.78
376	SRS2422452	SRR5923793	SRR5923793.SRS2422452	7	SRP074055_soil metagenome raw sequence reads__	NA	raw;soil	soil	SRP074055	soil metagenome Raw sequence reads	419.111483654652	-42.0154	147.491
377	ERS4591466	ERR4210561	ERR4210561.ERS4591466	1	ERP122178_temporal colonization of rice straw by rumen bacteria in vitro_temporal colonisation of rice straw_	NA	artificial;fluid;rumen;straw		ERP122178	TEMPORAL COLONIZATION OF RICE STRAW BY RUMEN BACTERIA IN VITRO	416.363068595816	52.4169	-4.06705
378	ERS1594100	ERR1879294	ERR1879294.ERS1594100	1	ERP022014_minimum concentration of antibiotics in inducing antibiotic resistance in a biofilm type wastewater treatment system_blank1_	NA	aerobic;antibiotic;antibiotics (resistance);association;biofilm;concentration;host;induction;sludge;treatment;waste water	aquatic;waste water	ERP022014	Minimum concentration of antibiotics in inducing antibiotic resistance in a biofilm type wastewater treatment system	415.144470275656	116.3	39.9
379	ERS1581683	ERR1872116	ERR1872116.ERS1581683	4	ERP021921_18s metabarcoding data of global soil samples_soil sample_	NA	savanna;soil	soil	ERP021922;ERP021921;ERP020652	16S metabarcoding data of global soil samples;18S metabarcoding data of global soil samples;Global analysis of soil microbiomes	411.997363216875	-22.5665	45.3642
380	SRS2422452	SRR8821170	SRR8821170.SRS2422452	7	SRP074055_soil metagenome raw sequence reads__	NA	raw;soil	soil	SRP074055	soil metagenome Raw sequence reads	410.947645269993	-42.0154	147.491
381	SRS4272381	SRR8465119	SRR8465119.SRS4272381	1	SRP180585_plant litter microbial communities from maridalen valley, oslo, norway - nle6 metagenome_plant litter microbial communities from maridalen valley, oslo, norway - nle6_	NA	garbage;maridalen;nle;plant;waste	plant	SRP180585	Plant litter microbial communities from Maridalen valley, Oslo, Norway - NLE6 metagenome	410.396716826265	59.997	10.7902
382	SRS6508986	SRR11578404	SRR11578404.SRS6508986	1	SRP257636_peatland microbial communities from stordalen mire, sweden - 711 p-3-d metagenome_peatland microbial communities from stordalen mire, sweden - 711 p-3-d_	NA	peat;peatland;soil	soil;peatland	SRP257636	Peatland microbial communities from Stordalen Mire, Sweden - 711 P-3-D metagenome	410.046130189646	68.3534	19.0473
383	ERS1581636	ERR1872075	ERR1872075.ERS1581636	6	ERP021921_18s metabarcoding data of global soil samples_soil sample_	NA	forest;montane;soil;tropical	soil;forest	ERP021922;ERP021921;ERP020652	16S metabarcoding data of global soil samples;18S metabarcoding data of global soil samples;Global analysis of soil microbiomes	409.83606557377	-6.19333	145.343
384	SRS3176688	SRR7013913	SRR7013913.SRS3176688	1	SRP140628_aafc phosphore nitrogen study__	NA	aafc;nitrogen		SRP140628	AAFC Phosphore Nitrogen study	409.752099979512	50.28	-107.8
385	SRS2422452	SRR7595520	SRR7595520.SRS2422452	7	SRP074055_soil metagenome raw sequence reads__	NA	raw;soil	soil	SRP074055	soil metagenome Raw sequence reads	409.50040950041	-42.0154	147.491
386	SRS1672949	SRR4176465	SRR4176465.SRS1672949	1	SRP086804_new orleans dwtp and dwds microbiome 2014__	NA	orleans		SRP086804	New Orleans DWTP and DWDS Microbiome 2014	409.316721429132	30	-90
387	SRS2500565	SRR6019389	SRR6019389.SRS2500565	1	SRP117128_bacteria in formica exsecta nest material raw sequence reads__	NA	exsecta;formica;nest;raw		SRP117128	Bacteria in Formica exsecta nest material Raw sequence reads	408.56766391224	59.5	23.15
388	SRS3188816	SRR7026233	SRR7026233.SRS3188816	2	SRP140716_soil microbial communities from a riparian zone of the east river system, colorado, united states u1c1 metagenome_soil microbial communities from a riparian zone of the east river system, colorado, united states u1c1_	NA	riparian zone;river;soil;stream;watercourse;zone	aquatic|soil	SRP140716	Soil microbial communities from a riparian zone of the East river system, Colorado, United States 鈥?U1c1 metagenome	403.850037019587	38.9225	-106.954
389	SRS2345166	SRR5814759	SRR5814759.SRS2345166	1	SRP111440_human skin bacteria raw sequence reads__	NA	human;human-skin;raw;skin	animal;human	SRP111440	Human skin bacteria Raw sequence reads	400.451417962066	61	25.65
390	SRS1699860	SRR4252238	SRR4252238.SRS1699860	1	SRP090000_soil metagenome targeted locus (loci)_wf0.replicate4_	NA	grassland;manure;pasture;soil;temperate;winter	soil;field	SRP090000	soil metagenome Targeted Locus (Loci)	400.240144086452	48.87	14.21
391	ERS1581723	ERR1872195	ERR1872195.ERS1581723	3	ERP021921_18s metabarcoding data of global soil samples_soil sample_	NA	deciduous;forest;soil;temperate	soil;forest	ERP021922;ERP021921;ERP020652	16S metabarcoding data of global soil samples;18S metabarcoding data of global soil samples;Global analysis of soil microbiomes	400.16006402561	35.9794	-79.0928
392	ERS4600422	ERR4195048	ERR4195048.ERS4600422	1	ERP122124_comprehensive dataset of shotgun metagenomes from stratified freshwater lakes and ponds_lake 754378-169136 sample ki2-d2_	NA	lake;lentic;limnic;pond;stratification;water;waterbody	aquatic;lake	ERP122124	Comprehensive dataset of shotgun metagenomes from stratified freshwater lakes and ponds	399.900024993752	20.36911111111111	67.92330555555556
393	SRS6853693	SRR12030747	SRR12030747.SRS6853693	1	SRP266870_needle-decomposing microbiomes of two pine species along altitudinal gradients__	NA	conifer;degradation;gradient;needle;pine;plant;tree	plant	SRP266870	Needle-decomposing microbiomes of two pine species along altitudinal gradients	398.883127243718	24.1736	121.3
394	SRS1672923	SRR4176439	SRR4176439.SRS1672923	1	SRP086804_new orleans dwtp and dwds microbiome 2014__	NA	orleans		SRP086804	New Orleans DWTP and DWDS Microbiome 2014	395.206930348731	30	-90
395	ERS1594173	ERR1879367	ERR1879367.ERS1594173	1	ERP022014_minimum concentration of antibiotics in inducing antibiotic resistance in a biofilm type wastewater treatment system_spm0.2_	NA	aerobic;antibiotic;antibiotics (resistance);association;biofilm;concentration;host;induction;sludge;spm;treatment;waste water	aquatic;waste water	ERP022014	Minimum concentration of antibiotics in inducing antibiotic resistance in a biofilm type wastewater treatment system	392.73441335297	116.3	39.9
396	ERS2640857	ERR2729884	ERR2729884.ERS2640857	1	ERP024418_the influence of sludge retention time on the expressed functional diversity of and biotransformation rates of micropollutants performed by a community originating from wastewater activated sludge_b1gr6-2_exp2_r1_	NA	activated sludge;biotransformation;micropollutants;plant;sewage;sludge;treatment;waste water;water	aquatic|plant	ERP024418	The influence of sludge retention time on the expressed functional diversity of and biotransformation rates of micropollutants performed by a community originating from wastewater activated sludge	390.835	47.4055	8.59763
397	ERS1581634	ERR1872073	ERR1872073.ERS1581634	8	ERP021921_18s metabarcoding data of global soil samples_soil sample_	NA	forest;montane;soil;tropical	soil;forest	ERP021922;ERP021921;ERP020652	16S metabarcoding data of global soil samples;18S metabarcoding data of global soil samples;Global analysis of soil microbiomes	390.32006245121	-5.9305	145.034
398	ERS1887714	ERR2105750	ERR2105750.ERS1887714	2	ERP024539_microbial communities in drinking water systems_drinking water metagenomics_	NA	drink;water	aquatic	ERP024539	Microbial communities in drinking water systems	389.429763560501	59.9115	10.7579
399	SRS2716369	SRR6325029	SRR6325029.SRS2716369	1	SRP117128_bacteria in formica exsecta nest material raw sequence reads__	NA	exsecta;formica;nest;raw		SRP117128	Bacteria in Formica exsecta nest material Raw sequence reads	388.582732796383	59.5	23.15
400	SRS1672928	SRR4176444	SRR4176444.SRS1672928	1	SRP086804_new orleans dwtp and dwds microbiome 2014__	NA	orleans		SRP086804	New Orleans DWTP and DWDS Microbiome 2014	388.327970708976	30	-90
401	SRS5656258	SRR10453937	SRR10453937.SRS5656258	2	SRP230129_wheat core bacterial and fungal microbiome and response to glyphosate exposure_rhizo_ritzville_crp_none_0_2_2016_	NA	crp;exposure;fungus;glyphosate;herbicide;rhizosphere;root;soil	plant|soil	SRP230129	Wheat core bacterial and fungal microbiome and response to glyphosate exposure	388.28571855259	46.7298	-117.182
402	ERS1887712	ERR2105753	ERR2105753.ERS1887712	2	ERP024539_microbial communities in drinking water systems_drinking water metagenomics_	NA	drink;water	aquatic	ERP024539	Microbial communities in drinking water systems	388.023022699347	59.9115	10.7579
403	SRS4247645	SRR8437819	SRR8437819.SRS4247645	1	SRP178832_freshwater microbial communities from st. lawrence river, new york, united states - law_law_repa_8d metagenome_freshwater microbial communities from st. lawrence river, new york, united states - law_law_repa_8d_	NA	lawrence;limnic;repa;river;stream;watercourse;york	aquatic;river	SRP178832	Freshwater microbial communities from St. Lawrence River, New York, United States - Law_Law_RepA_8d metagenome	387.942739651627	45.0061	-74.7949
404	ERS715642	ERR868314	ERR868314.ERS715642	1	ERP010382_benefactor and allelopathic shrub species have different effects on soil microbial community along an environmental severity gradient_soil under retama sphaerocarpa shrubs_	NA	arid;gradient;grassland;plant;shrub;soil;steppe	soil|plant	ERP010382	Benefactor and allelopathic shrub species have different effects on soil microbial community along an environmental severity gradient	387.747188832881	37.0167	2.3833
405	SRS3176679	SRR7013921	SRR7013921.SRS3176679	1	SRP140628_aafc phosphore nitrogen study__	NA	aafc;nitrogen		SRP140628	AAFC Phosphore Nitrogen study	387.634460703557	50.28	-107.8
406	SRS1609125	SRR4004407	SRR4004407.SRS1609125	4	SRP081003_plant conditioning of the rhizopshere bacteriome__	NA	conditioning;plant;rhizopshere;soil	plant|soil	SRP081003	Plant conditioning of the rhizopshere bacteriome	387.335332569311	47.69	9.18
407	SRS4247574	SRR8437742	SRR8437742.SRS4247574	1	SRP178801_freshwater microbial communities from columbia river, oregon, united states - colum_colum_repc_8d metagenome_freshwater microbial communities from columbia river, oregon, united states - colum_colum_repc_8d_	NA	colum;limnic;oregon;repc;river;stream;watercourse	aquatic;river	SRP178801	Freshwater microbial communities from Columbia River, Oregon, United States - Colum_Colum_RepC_8d metagenome	385.55455596967	46.1812	-123.183
408	SRS6853692	SRR12030748	SRR12030748.SRS6853692	1	SRP266870_needle-decomposing microbiomes of two pine species along altitudinal gradients__	NA	conifer;degradation;gradient;needle;pine;plant;tree	plant	SRP266870	Needle-decomposing microbiomes of two pine species along altitudinal gradients	385.306961212433	24.1736	121.3
409	SRS2116271	SRR5438067	SRR5438067.SRS2116271	1	SRP103649_grasslands soil microbial communities from the angelo coastal reserve, california, usa - sample angelo_145 metagenome_grasslands soil microbial communities from the angelo coastal reserve, california, usa - sample angelo_145_	NA	coast;grassland;reservoir;soil	soil;field|aquatic;reservoir	SRP103649	Grasslands soil microbial communities from the Angelo Coastal Reserve, California, USA - Sample Angelo_145 metagenome	384.277558190602	39.7392	-123.631
410	ERS1101997	ERR1346876	ERR1346876.ERS1101997	1	ERP013988_comprehensive stable-isotope probing reveal diversity of soil decomposer communities across north america._lho3_13c_	NA	degradation;forest;forest soil;soil;stability	soil;forest	ERP013988	Comprehensive stable-isotope probing reveal diversity of soil decomposer communities across North America.	384.118448161469	39.26	-120.78
411	ERS1581611	ERR1872050	ERR1872050.ERS1581611	2	ERP021921_18s metabarcoding data of global soil samples_soil sample_	NA	conifer;forest;plant;soil;temperate	soil|plant	ERP021921;ERP020652	18S metabarcoding data of global soil samples;Global analysis of soil microbiomes	383.61944950609	58.4624	26.8208
412	ERS1594112	ERR1879306	ERR1879306.ERS1594112	1	ERP022014_minimum concentration of antibiotics in inducing antibiotic resistance in a biofilm type wastewater treatment system_blank5.3_	NA	aerobic;antibiotic;antibiotics (resistance);association;biofilm;concentration;host;induction;sludge;treatment;waste water	aquatic;waste water	ERP022014	Minimum concentration of antibiotics in inducing antibiotic resistance in a biofilm type wastewater treatment system	383.288616328095	116.3	39.9
413	SRS1609119	SRR4004420	SRR4004420.SRS1609119	4	SRP081003_plant conditioning of the rhizopshere bacteriome__	NA	conditioning;plant;rhizopshere;soil	plant|soil	SRP081003	Plant conditioning of the rhizopshere bacteriome	383.134772217256	47.69	9.18
414	SRS1672990	SRR4176506	SRR4176506.SRS1672990	1	SRP086804_new orleans dwtp and dwds microbiome 2014__	NA	orleans		SRP086804	New Orleans DWTP and DWDS Microbiome 2014	382.604259660758	30	-90
415	SRS4247672	SRR8437846	SRR8437846.SRS4247672	1	SRP178841_freshwater microbial communities from st. lawrence river, new york, united states - law_atlam_repc_8d metagenome_freshwater microbial communities from st. lawrence river, new york, united states - law_atlam_repc_8d_	NA	atlam;lawrence;limnic;repc;river;stream;watercourse;york	aquatic;river	SRP178841	Freshwater microbial communities from St. Lawrence River, New York, United States - Law_Atlam_RepC_8d metagenome	381.420579759281	45.0061	-74.7949
416	ERS1102003	ERR1346882	ERR1346882.ERS1102003	1	ERP013988_comprehensive stable-isotope probing reveal diversity of soil decomposer communities across north america._txao1_13c_	NA	degradation;forest;forest soil;soil;stability	soil;forest	ERP013988	Comprehensive stable-isotope probing reveal diversity of soil decomposer communities across North America.	381.279191688114	31.11	-95.15
417	SRS1609120	SRR4004377	SRR4004377.SRS1609120	4	SRP081003_plant conditioning of the rhizopshere bacteriome__	NA	conditioning;plant;rhizopshere;soil	plant|soil	SRP081003	Plant conditioning of the rhizopshere bacteriome	380.351183921862	47.69	9.18
418	SRS2524686	SRR6050640	SRR6050640.SRS2524686	1	SRP118097_switchgrass associated microbial communities from austin, texas, usa, to study host-microbe interactions - rs_106 metag metagenome_switchgrass associated microbial communities from austin, texas, usa, to study host-microbe interactions - rs_106 metag_	NA	association;austin;grass;host;host-microbe;plant;switchgrass	plant	SRP118097	Switchgrass associated microbial communities from Austin, Texas, USA, to study host-microbe interactions - RS_106 metaG metagenome	380.083618396047	30.387	-97.7301
419	DRS163702	DRR160711	DRR160711.DRS163702	1	DRP006733_metagenomic analysis of soil microbial consortia in the japanese agricultural fields_tnc3; shotgun metagenomic sequence_	NA	agricultural;arable soil;consortium;field;soil;tnc	soil;agricultural|soil;field	DRP006733	Metagenomic analysis of soil microbial consortia in the Japanese agricultural fields	379.290726341741	35.735	139.539
420	SRS560240	SRR1174103	SRR1174103.SRS560240	2	SRP038712_arable soil targeted locus (loci)_ m/s0/3/3_	NA	arable soil;soil	soil	SRP038712	Arable soil Targeted Locus (Loci)	379.14691943128	50.9345	6.29188
421	ERS1594135	ERR1879327	ERR1879327.ERS1594135	1	ERP022014_minimum concentration of antibiotics in inducing antibiotic resistance in a biofilm type wastewater treatment system_stm0.1.3_	NA	aerobic;antibiotic;antibiotics (resistance);association;biofilm;concentration;host;induction;sludge;stm;treatment;waste water	aquatic;waste water	ERP022014	Minimum concentration of antibiotics in inducing antibiotic resistance in a biofilm type wastewater treatment system	377.986090111884	116.3	39.9
422	SRS2527243	SRR6053581	SRR6053581.SRS2527243	1	SRP118262_soil protist metagenome__	NA	protist;soil	soil	SRP118262	soil protist Metagenome	376.408147801293	31.43	118.46
423	ERS4415181	ERR4011875	ERR4011875.ERS4415181	1	ERP120989_bacterioplankton dynamics during phytoplankton spring blooms in the baltic sea_baltic sea bacterioplankton_	NA	bacterioplankton;baltic;bloom;estuary;phytoplankton;plankton;sea;sea water;spring;water	aquatic;estuary|aquatic;sea|aquatic;river	ERP120989	Bacterioplankton dynamics during phytoplankton spring blooms in the Baltic Sea	376.106194690266	63.9002	22.0628
424	ERS1581695	ERR1872168	ERR1872168.ERS1581695	3	ERP021921_18s metabarcoding data of global soil samples_soil sample_	NA	conifer;forest;plant;soil;temperate	soil|plant	ERP021922;ERP021921;ERP020652	16S metabarcoding data of global soil samples;18S metabarcoding data of global soil samples;Global analysis of soil microbiomes	375.375375375375	51.9107	39.4572
425	SRS3498675	SRR7467816	SRR7467816.SRS3498675	1	SRP151900_tropical forest soil microbial communities from luquillo experimental forest, puerto rico - sample 6 metagenome_tropical forest soil microbial communities from luquillo experimental forest, puerto rico - sample 6_	NA	forest;forest soil;rico;soil;tropical	soil;forest	SRP151900	Tropical forest soil microbial communities from Luquillo Experimental Forest, Puerto Rico - Sample 6 metagenome	371.885459278542	18	-65
426	ERS2640849	ERR2729876	ERR2729876.ERS2640849	1	ERP024418_the influence of sludge retention time on the expressed functional diversity of and biotransformation rates of micropollutants performed by a community originating from wastewater activated sludge_b1gr5-1_exp2_r1_	NA	activated sludge;biotransformation;micropollutants;plant;sewage;sludge;treatment;waste water;water	aquatic|plant	ERP024418	The influence of sludge retention time on the expressed functional diversity of and biotransformation rates of micropollutants performed by a community originating from wastewater activated sludge	371.88084937586	47.4055	8.59763
427	SRS6853672	SRR12030768	SRR12030768.SRS6853672	1	SRP266870_needle-decomposing microbiomes of two pine species along altitudinal gradients__	NA	conifer;degradation;gradient;needle;pine;plant;tree	plant	SRP266870	Needle-decomposing microbiomes of two pine species along altitudinal gradients	370.996331258502	24.1857	121.342
428	SRS7730608	SRR13076571	SRR13076571.SRS7730608	1	SRP292972_simulated reclaimed water distribution system__	NA	water	aquatic	SRP292972	Simulated reclaimed water distribution system	369.662990573594	37.23	-80.41
429	ERS1581741	ERR1872211	ERR1872211.ERS1581741	3	ERP021921_18s metabarcoding data of global soil samples_soil sample_	NA	boreal;forest;soil	soil;forest	ERP021922;ERP021921;ERP020652	16S metabarcoding data of global soil samples;18S metabarcoding data of global soil samples;Global analysis of soil microbiomes	369.617445943449	67.856	19.4758
430	SRS2422271	SRR5923004	SRR5923004.SRS2422271	5	SRP074055_soil metagenome raw sequence reads__	NA	raw;soil	soil	SRP074055	soil metagenome Raw sequence reads	369.153530953524	-33.6135	150.725
431	SRS3471530	SRR7441880	SRR7441880.SRS3471530	1	SRP151447_protist communities in bulk soil and rhizosphere of soybean fields__	NA	crop;field;legume;protist;rhizosphere;soil;soy	plant;rhizosphere|soil;field	SRP151447	Protist communities in bulk soil and rhizosphere of soybean fields	368.810295630569	28.21	116.49
432	SRS1672917	SRR4176433	SRR4176433.SRS1672917	1	SRP086804_new orleans dwtp and dwds microbiome 2014__	NA	orleans		SRP086804	New Orleans DWTP and DWDS Microbiome 2014	368.696317133454	30	-90
433	SRS1591654	SRR3985382	SRR3985382.SRS1591654	1	SRP080239_arctic peat soil from barrow, alaska - ngee surface sample 53-1 shallow-072012 metagenome_arctic peat soil from barrow, alaska - ngee surface sample 53-1 shallow-072012_	NA	arctic;barrow;peat;shallow;soil;surface	soil	SRP080239	Arctic peat soil from Barrow, Alaska - NGEE Surface sample 53-1 shallow-072012 metagenome	368.222406333425	71.2999	-156.61
434	SRS6853684	SRR12030756	SRR12030756.SRS6853684	1	SRP266870_needle-decomposing microbiomes of two pine species along altitudinal gradients__	NA	conifer;degradation;gradient;needle;pine;plant;tree	plant	SRP266870	Needle-decomposing microbiomes of two pine species along altitudinal gradients	368.011323425336	24.0949	121.034
435	ERS1594161	ERR1879357	ERR1879357.ERS1594161	1	ERP022014_minimum concentration of antibiotics in inducing antibiotic resistance in a biofilm type wastewater treatment system_tg1.2_	NA	aerobic;antibiotic;antibiotics (resistance);association;biofilm;concentration;host;induction;sludge;treatment;waste water	aquatic;waste water	ERP022014	Minimum concentration of antibiotics in inducing antibiotic resistance in a biofilm type wastewater treatment system	367.343190375608	116.3	39.9
436	SRS1672930	SRR4176446	SRR4176446.SRS1672930	1	SRP086804_new orleans dwtp and dwds microbiome 2014__	NA	orleans		SRP086804	New Orleans DWTP and DWDS Microbiome 2014	367.167850782985	30	-90
437	SRS2417846	SRR5916225	SRR5916225.SRS2417846	7	SRP074055_soil metagenome raw sequence reads__	NA	raw;soil	soil	SRP074055	soil metagenome Raw sequence reads	366.434591425431	-42.2734	146.895
438	ERS1581690	ERR1872164	ERR1872164.ERS1581690	3	ERP021921_18s metabarcoding data of global soil samples_soil sample_	NA	deciduous;forest;soil;temperate	soil;forest	ERP021921;ERP020652	18S metabarcoding data of global soil samples;Global analysis of soil microbiomes	366.300366300366	37.9072	14.6572
439	SRS7342126	SRR12613915	SRR12613915.SRS7342126	1	SRP281735_peatland microbial communities from stordalen mire, sweden - 712 e-2-s metagenome_peatland microbial communities from stordalen mire, sweden - 712 e-2-s_	NA	peat;peatland;soil	soil;peatland	SRP281735	Peatland microbial communities from Stordalen Mire, Sweden - 712 E-2-S metagenome	365.519342065184	68.3533	19.0466
440	ERS1594164	ERR1879364	ERR1879364.ERS1594164	1	ERP022014_minimum concentration of antibiotics in inducing antibiotic resistance in a biofilm type wastewater treatment system_tg5.2_	NA	aerobic;antibiotic;antibiotics (resistance);association;biofilm;concentration;host;induction;sludge;treatment;waste water	aquatic;waste water	ERP022014	Minimum concentration of antibiotics in inducing antibiotic resistance in a biofilm type wastewater treatment system	365.497076023392	116.3	39.9
441	SRS2716358	SRR6325040	SRR6325040.SRS2716358	1	SRP117128_bacteria in formica exsecta nest material raw sequence reads__	NA	exsecta;formica;nest;raw		SRP117128	Bacteria in Formica exsecta nest material Raw sequence reads	364.292692619761	59.5	23.15
442	SRS3471538	SRR7441872	SRR7441872.SRS3471538	1	SRP151447_protist communities in bulk soil and rhizosphere of soybean fields__	NA	crop;field;legume;protist;rhizosphere;soil;soy	plant;rhizosphere|soil;field	SRP151447	Protist communities in bulk soil and rhizosphere of soybean fields	363.264537308613	24.88	118.49
443	SRS560251	SRR1174114	SRR1174114.SRS560251	2	SRP038712_arable soil targeted locus (loci)_ m/s0/136/4_	NA	arable soil;soil	soil	SRP038712	Arable soil Targeted Locus (Loci)	363.108206245461	50.9345	6.29188
444	ERS4600567	ERR4194717	ERR4194717.ERS4600567	1	ERP122124_comprehensive dataset of shotgun metagenomes from stratified freshwater lakes and ponds_lake bjrntjrnan (711632-164487) sample umea3p1_	NA	lake;lentic;limnic;pond;stratification;umea;water;waterbody	aquatic;lake	ERP122124	Comprehensive dataset of shotgun metagenomes from stratified freshwater lakes and ponds	363.032880406597	18.78355555555556	64.12155555555555
445	SRS1672911	SRR4176428	SRR4176428.SRS1672911	1	SRP086804_new orleans dwtp and dwds microbiome 2014__	NA	orleans		SRP086804	New Orleans DWTP and DWDS Microbiome 2014	362.537764350453	30	-90
446	SRS3176707	SRR7013896	SRR7013896.SRS3176707	1	SRP140628_aafc phosphore nitrogen study__	NA	aafc;nitrogen		SRP140628	AAFC Phosphore Nitrogen study	361.958193828613	50.28	-107.8
447	ERS4413223	ERR4003337	ERR4003337.ERS4413223	1	ERP120931_seasonal community dynamics of microbial eukaryotes in freshwater deep lakes_diversity of microbial eukaryotes in freshwater deep lakes of japan_	NA	deep;lake;limnic;seasonal;water	aquatic;lake	ERP120931	Seasonal community dynamics of microbial eukaryotes in freshwater deep lakes	361.467558286644	35.2	135.98333333333332
448	SRS1996239	SRR5278365	SRR5278365.SRS1996239	1	SRP099787_management practices of legume crop residues_peanut + tillage 2_	NA	aerobic;crop;legume;plant;tillage	plant	SRP099787	Management practices of legume crop residues	360.837142169834	-24.867	152.351
449	SRS2716392	SRR6325006	SRR6325006.SRS2716392	1	SRP117128_bacteria in formica exsecta nest material raw sequence reads__	NA	exsecta;formica;nest;raw		SRP117128	Bacteria in Formica exsecta nest material Raw sequence reads	360.481972066482	59.5	23.15
450	SRS2716362	SRR6325036	SRR6325036.SRS2716362	1	SRP117128_bacteria in formica exsecta nest material raw sequence reads__	NA	exsecta;formica;nest;raw		SRP117128	Bacteria in Formica exsecta nest material Raw sequence reads	359.398264619808	59.5	23.15
451	ERS1594163	ERR1879363	ERR1879363.ERS1594163	1	ERP022014_minimum concentration of antibiotics in inducing antibiotic resistance in a biofilm type wastewater treatment system_tg5.1_	NA	aerobic;antibiotic;antibiotics (resistance);association;biofilm;concentration;host;induction;sludge;treatment;waste water	aquatic;waste water	ERP022014	Minimum concentration of antibiotics in inducing antibiotic resistance in a biofilm type wastewater treatment system	358.886017800747	116.3	39.9
452	ERS2607179	ERR2697172	ERR2697172.ERS2607179	1	ERP109781_effects of long-term mineral fertilization on soil microbial functional community_effects of long-term mineral fertilization on soil microbial functional community_	NA	fertilization;mineral;soil	soil	ERP109781	Effects of long-term mineral fertilization on soil microbial functional community	357.568533969011	0	0
453	SRS3325681	SRR7193686	SRR7193686.SRS3325681	1	SRP148625_chronosequence opencast mine inden, germany, raw sequence reads_chronosequence open-cast mine inden, fresh soil mixture_	NA	agricultural;arable soil;cultivation;farm;farmsoil;fresh;lignite;mine;mix;open-cast;portal;raw;re-cultivation;resilience;rock;sedimentary rock;soil;stem;uncontaminated	soil;agricultural|plant;stem|soil;farm	SRP148625	Chronosequence opencast mine Inden, Germany, Raw sequence reads	356.403613384326	50.8834	6.3442
454	SRS2500560	SRR6019394	SRR6019394.SRS2500560	1	SRP117128_bacteria in formica exsecta nest material raw sequence reads__	NA	exsecta;formica;nest;raw		SRP117128	Bacteria in Formica exsecta nest material Raw sequence reads	355.917122155841	59.5	23.15
455	ERS1581758	ERR1872125	ERR1872125.ERS1581758	3	ERP021921_18s metabarcoding data of global soil samples_soil sample_	NA	deciduous;forest;soil;temperate	soil;forest	ERP021922;ERP021921;ERP020652	16S metabarcoding data of global soil samples;18S metabarcoding data of global soil samples;Global analysis of soil microbiomes	354.735721887194	43.1003	131.558
456	SRS1672932	SRR4176448	SRR4176448.SRS1672932	1	SRP086804_new orleans dwtp and dwds microbiome 2014__	NA	orleans		SRP086804	New Orleans DWTP and DWDS Microbiome 2014	354.539853766841	30	-90
457	SRS6853689	SRR12030751	SRR12030751.SRS6853689	1	SRP266870_needle-decomposing microbiomes of two pine species along altitudinal gradients__	NA	conifer;degradation;gradient;needle;pine;plant;tree	plant	SRP266870	Needle-decomposing microbiomes of two pine species along altitudinal gradients	354.358610914245	24.0265	121.136
458	SRS1672926	SRR4176442	SRR4176442.SRS1672926	1	SRP086804_new orleans dwtp and dwds microbiome 2014__	NA	orleans		SRP086804	New Orleans DWTP and DWDS Microbiome 2014	353.652067340232	30	-90
459	SRS1022456	SRR2143241	SRR2143241.SRS1022456	3	SRP061978_characterization of active para-nitrophenol degrading bacteria in river water targeted locus (loci)_third time-point 13c-labelled 'light' fraction of river water pnp-sip_	NA	activity;degradation;heavy;incubation;light;nitrophenol;river;stream;surface;water;watercourse	aquatic;river	SRP061978	Characterization of active para-nitrophenol degrading bacteria in river water Targeted Locus (Loci)	353.356890459364	52.11	-1.36
460	SRS6509677	SRR11579229	SRR11579229.SRS6509677	1	SRP257682_peatland microbial communities from stordalen mire, sweden - 712 p-1-d metagenome_peatland microbial communities from stordalen mire, sweden - 712 p-1-d_	NA	peat;peatland;soil	soil;peatland	SRP257682	Peatland microbial communities from Stordalen Mire, Sweden - 712 P-1-D metagenome	352.764794073551	68.3534	19.0473
461	SRS842031	SRR1796234	SRR1796234.SRS842031	1	SRP039390_amazon continuum metagenomes__	NA	water	aquatic	SRP039390	Amazon Continuum Metagenomes	352.671486510316	-2.48438	-55.0075
462	SRS1609119	SRR4004378	SRR4004378.SRS1609119	4	SRP081003_plant conditioning of the rhizopshere bacteriome__	NA	conditioning;plant;rhizopshere;soil	plant|soil	SRP081003	Plant conditioning of the rhizopshere bacteriome	352.21614817254	47.69	9.18
463	SRS5256130	SRR9952756	SRR9952756.SRS5256130	1	SRP218127_avena rhizosphere community metagenome__	NA	avena;rhizosphere;soil	plant|soil	SRP218127	Avena rhizosphere community Metagenome	351.864883884588	38.973	-123.116
464	ERS2640859	ERR2729886	ERR2729886.ERS2640859	1	ERP024418_the influence of sludge retention time on the expressed functional diversity of and biotransformation rates of micropollutants performed by a community originating from wastewater activated sludge_b1gr6-3_exp2_r1_	NA	activated sludge;biotransformation;micropollutants;plant;sewage;sludge;treatment;waste water;water	aquatic|plant	ERP024418	The influence of sludge retention time on the expressed functional diversity of and biotransformation rates of micropollutants performed by a community originating from wastewater activated sludge	351.790614226412	47.4055	8.59763
465	SRS3471491	SRR7441919	SRR7441919.SRS3471491	1	SRP151447_protist communities in bulk soil and rhizosphere of soybean fields__	NA	crop;field;legume;protist;rhizosphere;soil;soy	plant;rhizosphere|soil;field	SRP151447	Protist communities in bulk soil and rhizosphere of soybean fields	350.897713316568	42.3	118.92
466	SRS6853682	SRR12030758	SRR12030758.SRS6853682	1	SRP266870_needle-decomposing microbiomes of two pine species along altitudinal gradients__	NA	conifer;degradation;gradient;needle;pine;plant;tree	plant	SRP266870	Needle-decomposing microbiomes of two pine species along altitudinal gradients	350.498786734969	24.0949	121.034
467	ERS1101931	ERR1346810	ERR1346810.ERS1101931	1	ERP013988_comprehensive stable-isotope probing reveal diversity of soil decomposer communities across north america._bl044_	NA	degradation;forest;forest soil;soil;stability	soil;forest	ERP013988	Comprehensive stable-isotope probing reveal diversity of soil decomposer communities across North America.	350.070014002801	54.35	-122.61
468	ERS1581707	ERR1872180	ERR1872180.ERS1581707	3	ERP021921_18s metabarcoding data of global soil samples_soil sample_	NA	forest;montane;soil;tropical	soil;forest	ERP021922;ERP021921;ERP020652	16S metabarcoding data of global soil samples;18S metabarcoding data of global soil samples;Global analysis of soil microbiomes	349.813432835821	22.1989	-102.601
469	ERS1581661	ERR1872097	ERR1872097.ERS1581661	3	ERP021921_18s metabarcoding data of global soil samples_soil sample_	NA	deciduous;forest;soil;temperate	soil;forest	ERP021922;ERP021921;ERP020652	16S metabarcoding data of global soil samples;18S metabarcoding data of global soil samples;Global analysis of soil microbiomes	349.372717166905	59.4228	24.6661
470	ERS1594105	ERR1879299	ERR1879299.ERS1594105	1	ERP022014_minimum concentration of antibiotics in inducing antibiotic resistance in a biofilm type wastewater treatment system_blank3.2_	NA	aerobic;antibiotic;antibiotics (resistance);association;biofilm;concentration;host;induction;sludge;treatment;waste water	aquatic;waste water	ERP022014	Minimum concentration of antibiotics in inducing antibiotic resistance in a biofilm type wastewater treatment system	348.513011152416	116.3	39.9
471	SRS1609117	SRR4004417	SRR4004417.SRS1609117	4	SRP081003_plant conditioning of the rhizopshere bacteriome__	NA	conditioning;plant;rhizopshere;soil	plant|soil	SRP081003	Plant conditioning of the rhizopshere bacteriome	347.731873103489	47.69	9.18
472	SRS2345160	SRR5814766	SRR5814766.SRS2345160	1	SRP111440_human skin bacteria raw sequence reads__	NA	human;human-skin;raw;skin	animal;human	SRP111440	Human skin bacteria Raw sequence reads	347.570349575563	61	25.65
473	SRS2126541	SRR5450747	SRR5450747.SRS2126541	1	SRP103971_permafrost soil microbial communities from the arctic, to analyse light accelerated degradation of dissolved organic matter (dom) - organic soil leachate replicate dna2013-051 metagenome_permafrost soil microbial communities from the arctic, to analyse light accelerated degradation of dissolved organic matter (dom) - organic soil leachate replicate dna2013-051_	NA	arctic;degradation;dissolution;leaching;light;organic;permafrost;soil	soil	SRP103971	Permafrost soil microbial communities from the Arctic, to analyse light accelerated degradation of dissolved organic matter (DOM) - Organic soil leachate replicate DNA2013-051 metagenome	347.17400361061	68.6137	-149.314
474	SRS5760730	SRR10585491	SRR10585491.SRS5760730	1	SRP234668_leaf and root-associated microbiomes of three south-east asian green leafy vegetables grown in an urban farm in singapore (2018)_brassica alboglabra seedling rhizoplane_	NA	brassica;city;farm;leaf;root;seedling;vegetable	soil|plant;leaf|plant;rhizosphere	SRP234668	Leaf and root-associated microbiomes of three south-east Asian green leafy vegetables grown in an urban farm in Singapore (2018)	346.680533888022	1.42	103.7
475	SRS6853685	SRR12030755	SRR12030755.SRS6853685	1	SRP266870_needle-decomposing microbiomes of two pine species along altitudinal gradients__	NA	conifer;degradation;gradient;needle;pine;plant;tree	plant	SRP266870	Needle-decomposing microbiomes of two pine species along altitudinal gradients	346.406989723259	24.0265	121.136
476	SRS1413948	SRR5919305	SRR5919305.SRS1413948	5	SRP074055_soil metagenome raw sequence reads__	NA	raw;soil	soil	SRP074055	soil metagenome Raw sequence reads	346.200450060585	-35.4239	148.797166666667
477	SRS1672948	SRR4176464	SRR4176464.SRS1672948	1	SRP086804_new orleans dwtp and dwds microbiome 2014__	NA	orleans		SRP086804	New Orleans DWTP and DWDS Microbiome 2014	346.133271798529	30	-90
478	SRS4247557	SRR8437725	SRR8437725.SRS4247557	1	SRP178792_freshwater microbial communities from columbia river, oregon, united states - colum_law_repa_8d metagenome_freshwater microbial communities from columbia river, oregon, united states - colum_law_repa_8d_	NA	colum;limnic;oregon;repa;river;stream;watercourse	aquatic;river	SRP178792	Freshwater microbial communities from Columbia River, Oregon, United States - Colum_Law_RepA_8d metagenome	345.93098676814	46.1812	-123.183
479	SRS6589453	SRR11678609	SRR11678609.SRS6589453	1	SRP259860_forest soil microbial communities from eldorado national forest, california, usa - snfc_mg_cnt_3.3 metagenome_forest soil microbial communities from eldorado national forest, california, usa - snfc_mg_cnt_3.3_	NA	cnt;fire;forest;forest soil;snfc;soil	soil;forest	SRP259860	Forest soil microbial communities from Eldorado National Forest, California, USA - SNFC_MG_CNT_3.3 metagenome	345.775173342554	38.8758	-120.444
480	SRS1672931	SRR4176447	SRR4176447.SRS1672931	1	SRP086804_new orleans dwtp and dwds microbiome 2014__	NA	orleans		SRP086804	New Orleans DWTP and DWDS Microbiome 2014	345.544596470595	30	-90
481	SRS2024909	SRR5314447	SRR5314447.SRS2024909	1	SRP101445_depth-resolved patterns of bacteria utilising plant-derived carbon in the rhizosphere of triticum aestivum in an arable soil_subi_control_1.6874_	NA	agricultural;arable soil;buoyant;carbon;depth-resolved;field;gradient;plant;plant-derived;rhizosphere;soil;subsoil	soil;agricultural|plant;rhizosphere|soil;field	SRP101445	Depth-resolved patterns of bacteria utilising plant-derived carbon in the rhizosphere of Triticum aestivum in an arable soil	345.384545057446	50.37	6.59
482	ERS1581795	ERR1872224	ERR1872224.ERS1581795	2	ERP021921_18s metabarcoding data of global soil samples_soil sample_	NA	soil	soil	ERP021922;ERP021921	16S metabarcoding data of global soil samples;18S metabarcoding data of global soil samples	344.056425253742	-24.755	46.85
483	SRS1588586	SRR3956967	SRR3956967.SRS1588586	1	SRP079990_new orleans dwtp and dwds microbiome 2012__	NA	orleans		SRP079990	New Orleans DWTP and DWDS Microbiome 2012	343.889705192735	30	-90
484	SRS2788344	SRR6417946	SRR6417946.SRS2788344	9	SRP127524_study of soil bacterial diversity in relation to litter decomposition__	NA	bulk soil;degradation;garbage;soil;soilui;suspension;waste	soil	SRP127524	Study of soil- and plant-associated bacterial diversity during early phases of maize leaf litter decomposition	342.738653208462	48	11
485	SRS6853666	SRR12030774	SRR12030774.SRS6853666	1	SRP266870_needle-decomposing microbiomes of two pine species along altitudinal gradients__	NA	conifer;degradation;gradient;needle;pine;plant;tree	plant	SRP266870	Needle-decomposing microbiomes of two pine species along altitudinal gradients	342.661336379212	24.1736	121.3
486	SRS1699954	SRR4252332	SRR4252332.SRS1699954	1	SRP090000_soil metagenome targeted locus (loci)_wf28.replicate2_	NA	grassland;manure;pasture;soil;temperate;winter	soil;field	SRP090000	soil metagenome Targeted Locus (Loci)	342.622201918684	48.87	14.21
487	SRS2716359	SRR6325039	SRR6325039.SRS2716359	1	SRP117128_bacteria in formica exsecta nest material raw sequence reads__	NA	exsecta;formica;nest;raw		SRP117128	Bacteria in Formica exsecta nest material Raw sequence reads	342.242503259452	59.5	23.15
488	SRS1699835	SRR4252213	SRR4252213.SRS1699835	1	SRP090000_soil metagenome targeted locus (loci)_m0.replicate1_	NA	grassland;meadow;soil;temperate	soil;field	SRP090000	soil metagenome Targeted Locus (Loci)	341.122292341805	48.88	14.19
489	SRS2500608	SRR6019346	SRR6019346.SRS2500608	1	SRP117128_bacteria in formica exsecta nest material raw sequence reads__	NA	exsecta;formica;nest;raw		SRP117128	Bacteria in Formica exsecta nest material Raw sequence reads	340.928461844423	59.5	23.15
490	ERS4591467	ERR4210562	ERR4210562.ERS4591467	1	ERP122178_temporal colonization of rice straw by rumen bacteria in vitro_temporal colonisation of rice straw_	NA	artificial;fluid;rumen;straw		ERP122178	TEMPORAL COLONIZATION OF RICE STRAW BY RUMEN BACTERIA IN VITRO	340.367597004765	52.4169	-4.06705
491	SRS1672973	SRR4176489	SRR4176489.SRS1672973	1	SRP086804_new orleans dwtp and dwds microbiome 2014__	NA	orleans		SRP086804	New Orleans DWTP and DWDS Microbiome 2014	339.406544047026	30	-90
492	SRS3881348	SRR7969000	SRR7969000.SRS3881348	1	SRP155991_rhizosphere metagenome raw sequence reads_s_w2_	NA	coast;forest;raw;rhizosphere;root;soil	soil;forest|plant;rhizosphere	SRP155991	Rhizosphere metagenome Raw sequence reads	339.211108033084	10.16	77.06
493	ERS4415176	ERR4011870	ERR4011870.ERS4415176	1	ERP120989_bacterioplankton dynamics during phytoplankton spring blooms in the baltic sea_baltic sea bacterioplankton_	NA	bacterioplankton;baltic;bloom;estuary;phytoplankton;plankton;sea;sea water;spring;water	aquatic;estuary|aquatic;sea|aquatic;river	ERP120989	Bacterioplankton dynamics during phytoplankton spring blooms in the Baltic Sea	338.901792873143	64.4833	23.2
494	SRS2500572	SRR6019381	SRR6019381.SRS2500572	1	SRP117128_bacteria in formica exsecta nest material raw sequence reads__	NA	exsecta;formica;nest;raw		SRP117128	Bacteria in Formica exsecta nest material Raw sequence reads	337.590727508018	59.5	23.15
495	ERS1101958	ERR1346837	ERR1346837.ERS1101958	1	ERP013988_comprehensive stable-isotope probing reveal diversity of soil decomposer communities across north america._txb82_	NA	degradation;forest;forest soil;soil;stability	soil;forest	ERP013988	Comprehensive stable-isotope probing reveal diversity of soil decomposer communities across North America.	337.495781302734	31.11	-95.15
496	SRS5544011	SRR10310175	SRR10310175.SRS5544011	1	SRP226219_bacterial communities of soil and earthworm casts of native palouse prairie remnants and no-till wheat cropping systems._8b-a_50_	NA	b-a;cereal;crop;grassland;native;no-till;plant;prairie;remnants;soil;wheat	plant|soil;field	SRP226219	Bacterial communities of soil and earthworm casts of native Palouse Prairie remnants and no-till wheat cropping systems.	337.412049579723	46.7298	-117.182
497	SRS5256131	SRR9952755	SRR9952755.SRS5256131	1	SRP218127_avena rhizosphere community metagenome__	NA	avena;rhizosphere;soil	plant|soil	SRP218127	Avena rhizosphere community Metagenome	337.069183449903	38.973	-123.116
498	ERS1581655	ERR1872092	ERR1872092.ERS1581655	2	ERP021921_18s metabarcoding data of global soil samples_soil sample_	NA	conifer;forest;plant;soil;temperate	soil|plant	ERP021921;ERP020652	18S metabarcoding data of global soil samples;Global analysis of soil microbiomes	336.731257844308	58.0811	26.3416
499	SRS1672918	SRR4176434	SRR4176434.SRS1672918	1	SRP086804_new orleans dwtp and dwds microbiome 2014__	NA	orleans		SRP086804	New Orleans DWTP and DWDS Microbiome 2014	335.595495562682	30	-90
500	SRS2716361	SRR6325037	SRR6325037.SRS2716361	1	SRP117128_bacteria in formica exsecta nest material raw sequence reads__	NA	exsecta;formica;nest;raw		SRP117128	Bacteria in Formica exsecta nest material Raw sequence reads	334.776592420658	59.5	23.15
501	ERS1594176	ERR1879370	ERR1879370.ERS1594176	1	ERP022014_minimum concentration of antibiotics in inducing antibiotic resistance in a biofilm type wastewater treatment system_spm0.1.2_	NA	aerobic;antibiotic;antibiotics (resistance);association;biofilm;concentration;host;induction;sludge;spm;treatment;waste water	aquatic;waste water	ERP022014	Minimum concentration of antibiotics in inducing antibiotic resistance in a biofilm type wastewater treatment system	334.308399498537	116.3	39.9
502	SRS1858310	SRR5105381	SRR5105381.SRS1858310	1	SRP095055_characterization of bacterial community associated with phytoplankton bloom in a eutrophic lake in south norway using 16s rrna gene amplicon sequence analysis._july b_	NA	association;bloom;eutrophic;lake;phytoplankton;plankton	aquatic;lake	SRP095055	Characterization of bacterial community associated with phytoplankton bloom in a eutrophic lake in South Norway using 16S rRNA gene amplicon sequence analysis.	334.150745102266	59.25	10.33
503	SRS2716375	SRR6325023	SRR6325023.SRS2716375	1	SRP117128_bacteria in formica exsecta nest material raw sequence reads__	NA	exsecta;formica;nest;raw		SRP117128	Bacteria in Formica exsecta nest material Raw sequence reads	333.946	59.5	23.15
504	ERS1581663	ERR1872099	ERR1872099.ERS1581663	4	ERP021921_18s metabarcoding data of global soil samples_soil sample_	NA	dry soil;forest;soil;tropical	soil;forest	ERP021922;ERP021921;ERP020652	16S metabarcoding data of global soil samples;18S metabarcoding data of global soil samples;Global analysis of soil microbiomes	333.921671516481	29.4935	79.1376
505	SRS6964236	SRR12170519	SRR12170519.SRS6964236	1	SRP270860_cogongrass water and nutrient stress__	NA	cogongrass;nutrition;stress;water	aquatic	SRP270860	Cogongrass water and nutrient stress	333.704115684093	29.64	-82.34
506	SRS2872039	SRR6516220	SRR6516220.SRS2872039	6	SRP131552_study of soil bacterial communities with the fusarim graminarum inoculum__	NA	bulk soil;inoculation;soil;soilui;suspension	soil	SRP131552	Study of soil bacterial communities with the Fusarim graminarum inoculum	333.650301119397	48	11
507	SRS4272226	SRR8464958	SRR8464958.SRS4272226	1	SRP180571_rhizosphere microbial communities from carex aquatilis grown in university of washington, seatle, wa, united states - 4-8-21 metag metagenome_rhizosphere microbial communities from carex aquatilis grown in university of washington, seatle, wa, united states - 4-8-21 metag_	NA	aquatilis;carex;rhizosphere;seatle;soil	plant|soil	SRP180571	Rhizosphere microbial communities from Carex aquatilis grown in University of Washington, Seatle, WA, United States - 4-8-21 metaG metagenome	333.611342785655	47.6516	-122.305
508	SRS5103754	SRR9691060	SRR9691060.SRS5103754	1	SRP214753_metagenomic studies on wetland soil in china__	NA	soil;wetland	soil	SRP214753	Metagenomic studies on wetland soil in China	333.11125916056	45.36	132.32
509	SRS1590376	SRR3977439	SRR3977439.SRS1590376	3	SRP080139_forest soil microbial communities from el dorado national forest, california, usa - mediterranean blodgett ca om1_o1 metagenome_forest soil microbial communities from el dorado national forest, california, usa - mediterranean blodgett ca om1_o1_	NA	blodgett;dorado;forest;forest soil;soil	soil;forest	SRP080139	Forest soil microbial communities from El Dorado National Forest, California, USA - Mediterranean Blodgett CA OM1_O1 metagenome	332.806389882686	38.88	-120.64
510	SRS4272731	SRR8465468	SRR8465468.SRS4272731	1	SRP180773_rhizosphere microbial communities from maridalen valley, oslo, norway - nze2 metagenome_rhizosphere microbial communities from maridalen valley, oslo, norway - nze2_	NA	maridalen;nze;rhizosphere;soil	plant|soil	SRP180773	Rhizosphere microbial communities from Maridalen valley, Oslo, Norway - NZE2 metagenome	332.55736614566	59.9982	10.7894
511	SRS3390474	SRR7275278	SRR7275278.SRS3390474	1	SRP149954_copper mine tailing metagenome metagenome_z118_	NA	copper;metal;mine		SRP149954	Copper mine tailing metagenome Metagenome	332.189126342598	29	117.71
512	SRS1609123	SRR4004381	SRR4004381.SRS1609123	4	SRP081003_plant conditioning of the rhizopshere bacteriome__	NA	conditioning;plant;rhizopshere;soil	plant|soil	SRP081003	Plant conditioning of the rhizopshere bacteriome	332.171597771336	47.69	9.18
513	ERS1594123	ERR1879317	ERR1879317.ERS1594123	1	ERP022014_minimum concentration of antibiotics in inducing antibiotic resistance in a biofilm type wastewater treatment system_otc5.1_	NA	aerobic;antibiotic;antibiotics (resistance);association;biofilm;concentration;host;induction;otc;sludge;treatment;waste water	aquatic;waste water	ERP022014	Minimum concentration of antibiotics in inducing antibiotic resistance in a biofilm type wastewater treatment system	332.143153699244	116.3	39.9
514	SRS5621285	SRR10411885	SRR10411885.SRS5621285	1	SRP228878_bacteria from european freshwater lakes_s111due_	NA	lake;limnic	aquatic;lake	SRP228878	Bacteria from european freshwater lakes	332.121381624948	51.5761	6.29788
515	SRS2500598	SRR6019356	SRR6019356.SRS2500598	1	SRP117128_bacteria in formica exsecta nest material raw sequence reads__	NA	exsecta;formica;nest;raw		SRP117128	Bacteria in Formica exsecta nest material Raw sequence reads	331.08319384921	59.5	23.15
516	ERS1581701	ERR1872174	ERR1872174.ERS1581701	3	ERP021921_18s metabarcoding data of global soil samples_soil sample_	NA	forest;moisture;soil;tropical	soil;forest	ERP021922;ERP021921;ERP020652	16S metabarcoding data of global soil samples;18S metabarcoding data of global soil samples;Global analysis of soil microbiomes	330.961442991891	8.4868	-82.4336
517	SRS1980586	SRR5258706	SRR5258706.SRS1980586	1	SRP099808_grasslands soil microbial communities from the angelo coastal reserve, california, usa - sample 9_17_2013_40cm metagenome_grasslands soil microbial communities from the angelo coastal reserve, california, usa - sample 9_17_2013_40cm_	NA	coast;grassland;reservoir;soil	soil;field|aquatic;reservoir	SRP099808	Grasslands soil microbial communities from the Angelo Coastal Reserve, California, USA - Sample 9_17_2013_40cm metagenome	330.596727092402	39.7392	-123.631
518	SRS1609117	SRR4004375	SRR4004375.SRS1609117	4	SRP081003_plant conditioning of the rhizopshere bacteriome__	NA	conditioning;plant;rhizopshere;soil	plant|soil	SRP081003	Plant conditioning of the rhizopshere bacteriome	329.863842355532	47.69	9.18
519	SRS3173563	SRR7010528	SRR7010528.SRS3173563	2	SRP140535_soil microbial communities from a riparian zone of the east river system, colorado, united states l3s1 metagenome_soil microbial communities from a riparian zone of the east river system, colorado, united states l3s1_	NA	riparian zone;river;soil;stream;watercourse;zone	aquatic|soil	SRP140535	Soil microbial communities from a riparian zone of the East river system, Colorado, United States 鈥?L3s1 metagenome	328.974422238671	38.9137	-106.895
520	ERS1594180	ERR1879374	ERR1879374.ERS1594180	1	ERP022014_minimum concentration of antibiotics in inducing antibiotic resistance in a biofilm type wastewater treatment system_spm1.3_	NA	aerobic;antibiotic;antibiotics (resistance);association;biofilm;concentration;host;induction;sludge;spm;treatment;waste water	aquatic;waste water	ERP022014	Minimum concentration of antibiotics in inducing antibiotic resistance in a biofilm type wastewater treatment system	328.32635639826	116.3	39.9
521	SRS6964245	SRR12170510	SRR12170510.SRS6964245	1	SRP270860_cogongrass water and nutrient stress__	NA	cogongrass;nutrition;stress;water	aquatic	SRP270860	Cogongrass water and nutrient stress	327.246547548923	29.64	-82.34
522	SRS6697840	SRR11833507	SRR11833507.SRS6697840	1	SRP263034_soil fungal communities from native pine forests in california, united states - cas_2 metagenome_soil fungal communities from native pine forests in california, united states - cas_2_	NA	conifer;forest;fungus;native;pine;plant;soil;tree	soil|plant	SRP263034	Soil fungal communities from native Pine forests in California, United States - CAS_2 metagenome	327.109172686384	37	-122.2
523	SRS2716363	SRR6325035	SRR6325035.SRS2716363	1	SRP117128_bacteria in formica exsecta nest material raw sequence reads__	NA	exsecta;formica;nest;raw		SRP117128	Bacteria in Formica exsecta nest material Raw sequence reads	326.923648467917	59.5	23.15
524	ERS1887713	ERR2163668	ERR2163668.ERS1887713	2	ERP024539_microbial communities in drinking water systems_drinking water metagenomics_	NA	drink;water	aquatic	ERP024539	Microbial communities in drinking water systems	326.868598823273	59.9115	10.7579
525	SRS560241	SRR1174104	SRR1174104.SRS560241	2	SRP038712_arable soil targeted locus (loci)_ m/s0/3/4_	NA	arable soil;soil	soil	SRP038712	Arable soil Targeted Locus (Loci)	326.850792613172	50.9345	6.29188
526	SRS5656147	SRR10454048	SRR10454048.SRS5656147	2	SRP230129_wheat core bacterial and fungal microbiome and response to glyphosate exposure_rhizo_lamont_nt_none_3_1_2016_	NA	exposure;fungus;glyphosate;herbicide;lamont;rhizosphere;root;soil	plant|soil	SRP230129	Wheat core bacterial and fungal microbiome and response to glyphosate exposure	325.79185520362	46.7298	-117.182
527	ERS1594125	ERR1879319	ERR1879319.ERS1594125	1	ERP022014_minimum concentration of antibiotics in inducing antibiotic resistance in a biofilm type wastewater treatment system_otc5.3_	NA	aerobic;antibiotic;antibiotics (resistance);association;biofilm;concentration;host;induction;otc;sludge;treatment;waste water	aquatic;waste water	ERP022014	Minimum concentration of antibiotics in inducing antibiotic resistance in a biofilm type wastewater treatment system	325.732899022801	116.3	39.9
528	SRS2417887	SRR7595536	SRR7595536.SRS2417887	6	SRP074055_soil metagenome raw sequence reads__	NA	raw;soil	soil	SRP074055	soil metagenome Raw sequence reads	325.520833333333	-42.4018	147.02
529	ERS1594124	ERR1879318	ERR1879318.ERS1594124	1	ERP022014_minimum concentration of antibiotics in inducing antibiotic resistance in a biofilm type wastewater treatment system_otc5.2_	NA	aerobic;antibiotic;antibiotics (resistance);association;biofilm;concentration;host;induction;otc;sludge;treatment;waste water	aquatic;waste water	ERP022014	Minimum concentration of antibiotics in inducing antibiotic resistance in a biofilm type wastewater treatment system	325.36196518627	116.3	39.9
530	ERS2620106	ERR2709801	ERR2709801.ERS2620106	1	ERP110007_rm_csulb_26b_2 taxonomy id:410658_	NA	association;garden;plant;soil;terrestrial	plant|soil	ERP110007	RM_CSULB	325.256139209628	34.1843333333333	118.191166666667
531	SRS1672953	SRR4176469	SRR4176469.SRS1672953	1	SRP086804_new orleans dwtp and dwds microbiome 2014__	NA	orleans		SRP086804	New Orleans DWTP and DWDS Microbiome 2014	324.693570442894	30	-90
532	ERS1581666	ERR1872102	ERR1872102.ERS1581666	3	ERP021921_18s metabarcoding data of global soil samples_soil sample_	NA	forest;moisture;soil;tropical	soil;forest	ERP021922;ERP021921;ERP020652	16S metabarcoding data of global soil samples;18S metabarcoding data of global soil samples;Global analysis of soil microbiomes	324.578723864651	13.5224	75.018
533	SRS1462413	SRR3571293	SRR3571293.SRS1462413	1	SRP028408_lake lanier metagenome_caffeine bottle effect (caff-be) mesocosm metagenome_	NA	bottle;caff;caffeine;lake;lanier;mesocosm	aquatic;lake	SRP028408	Lake Lanier Metagenome	324.149108589951	34.15	-83.57
534	SRS2418025	SRR5916058	SRR5916058.SRS2418025	7	SRP074055_soil metagenome raw sequence reads__	NA	raw;soil	soil	SRP074055	soil metagenome Raw sequence reads	323.882386925656	-42.2703	146.896
535	SRS1609131	SRR4004447	SRR4004447.SRS1609131	4	SRP081003_plant conditioning of the rhizopshere bacteriome__	NA	conditioning;plant;rhizopshere;soil	plant|soil	SRP081003	Plant conditioning of the rhizopshere bacteriome	323.048445476732	47.69	9.18
536	ERS4600421	ERR4194058	ERR4194058.ERS4600421	1	ERP122124_comprehensive dataset of shotgun metagenomes from stratified freshwater lakes and ponds_lake 754378-169136 sample ki2-d1_	NA	lake;lentic;limnic;pond;stratification;water;waterbody	aquatic;lake	ERP122124	Comprehensive dataset of shotgun metagenomes from stratified freshwater lakes and ponds	322.87416713141	20.36911111111111	67.92330555555556
537	SRS1413578	SRR3455934	SRR3455934.SRS1413578	8	SRP074055_soil metagenome raw sequence reads__	NA	raw;soil	soil	SRP074055	soil metagenome Raw sequence reads	321.889913649532	-33.6528	150.268
538	ERS1581757	ERR1872124	ERR1872124.ERS1581757	2	ERP021921_18s metabarcoding data of global soil samples_soil sample_	NA	boreal;forest;soil	soil;forest	ERP021921;ERP020652	18S metabarcoding data of global soil samples;Global analysis of soil microbiomes	321.676393548091	43.3766	132.946
539	SRS1413735	SRR5919055	SRR5919055.SRS1413735	5	SRP074055_soil metagenome raw sequence reads__	NA	raw;soil	soil	SRP074055	soil metagenome Raw sequence reads	321.33676092545	-35.4463	148.785
540	SRS737154	SRR1654608	SRR1654608.SRS737154	19	SRP049550_microbial community of apple replant soils treated with fumigation or seed meal_mims environmental/metagenome sample from g11 fumigated soil microbial community_	NA	agricultural;food;forest;fumigation;meal;pesticide;plantation;replant;rhizosphere;rootstock;seed;soil;treatment	soil|plant;rhizosphere|plant;seed	SRP049550	Microbial community of apple replant soils treated with fumigation or seed meal	321.096007706304	47.25	-119.54
541	SRS2716401	SRR6324997	SRR6324997.SRS2716401	1	SRP117128_bacteria in formica exsecta nest material raw sequence reads__	NA	exsecta;formica;nest;raw		SRP117128	Bacteria in Formica exsecta nest material Raw sequence reads	320.073616931894	59.5	23.15
542	SRS2422283	SRR5923427	SRR5923427.SRS2422283	5	SRP074055_soil metagenome raw sequence reads__	NA	raw;soil	soil	SRP074055	soil metagenome Raw sequence reads	319.284802043423	-33.6208	150.736
543	SRS7602028	SRR12917088	SRR12917088.SRS7602028	1	SRP288967_soil microbial communities from nachusa grasslands, illinois, united states - hn_080817 metagenome_soil microbial communities from nachusa grasslands, illinois, united states - hn_080817_	NA	grassland;soil	soil;field	SRP288967	Soil microbial communities from Nachusa Grasslands, Illinois, United States - HN_080817 metagenome	319.142145911789	41.9002	-89.3556
544	SRS1672929	SRR4176445	SRR4176445.SRS1672929	1	SRP086804_new orleans dwtp and dwds microbiome 2014__	NA	orleans		SRP086804	New Orleans DWTP and DWDS Microbiome 2014	318.767140603789	30	-90
545	SRS2127033	SRR5451373	SRR5451373.SRS2127033	2	SRP104033_corn, switchgrass and miscanthus rhizosphere microbial communities from kellogg biological station, michigan, usa - kbs miscanthus m7-2 metagenome_corn, switchgrass and miscanthus rhizosphere microbial communities from kellogg biological station, michigan, usa - kbs miscanthus m7-2_	NA	crop;grass;kellogg;maize;miscanthus;plant;rhizosphere;soil;switchgrass	plant|soil	SRP104033	Corn, switchgrass and miscanthus rhizosphere microbial communities from Kellogg Biological Station, Michigan, USA - KBS Miscanthus M7-2 metagenome	318.41875604406	42.4058	-85.399
546	SRS5656462	SRR10454274	SRR10454274.SRS5656462	1	SRP230129_wheat core bacterial and fungal microbiome and response to glyphosate exposure_rhizo_ritzville_crp_glyph_3_3_2015_	NA	crp;exposure;fungus;glyphosate;herbicide;rhizosphere;root;soil	plant|soil	SRP230129	Wheat core bacterial and fungal microbiome and response to glyphosate exposure	318.042813455657	46.7298	-117.182
547	ERS1581637	ERR1872077	ERR1872077.ERS1581637	3	ERP021921_18s metabarcoding data of global soil samples_soil sample_	NA	deciduous;forest;soil;temperate	soil;forest	ERP021922;ERP021921;ERP020652	16S metabarcoding data of global soil samples;18S metabarcoding data of global soil samples;Global analysis of soil microbiomes	317.884163010999	58.3267	21.8956
548	SRS2803064	SRR6435883	SRR6435883.SRS2803064	1	SRP127858_arabidopsis rhizosphere microbial communities from north carolina - m.col.2.old.270510 metagenome_arabidopsis rhizosphere microbial communities from north carolina - m.col.2.old.270510_	NA	arabidopsis;plant;rhizosphere;soil	plant|soil	SRP127858	Arabidopsis rhizosphere microbial communities from North Carolina - M.Col.2.old.270510 metagenome	317.863954227591	35.9076	-79.0506
549	SRS3189116	SRR7026571	SRR7026571.SRS3189116	2	SRP140754_soil microbial communities from a riparian zone of the east river system, colorado, united states h1c1 metagenome_soil microbial communities from a riparian zone of the east river system, colorado, united states h1c1_	NA	riparian zone;river;soil;stream;watercourse;zone	aquatic|soil	SRP140754	Soil microbial communities from a riparian zone of the East river system, Colorado, United States 鈥?H1c1 metagenome	317.702376413776	38.9767	-107.004
550	SRS2417887	SRR5916380	SRR5916380.SRS2417887	6	SRP074055_soil metagenome raw sequence reads__	NA	raw;soil	soil	SRP074055	soil metagenome Raw sequence reads	317.309217832778	-42.4018	147.02
551	SRS5366064	SRR10090863	SRR10090863.SRS5366064	2	SRP221180_mud microcosms__	NA	anaerobic;clay;microcosm;mud;silt;soil	soil	SRP221180	Mud microcosms	317.309217832778	49.2634	-123.25
552	SRS1594228	SRR3989705	SRR3989705.SRS1594228	1	SRP080649_soil microbial communities from arlington agricultural research station in wisconsin, usa - nitrogen cycling uwrj-rowe17-c metagenome_soil microbial communities from arlington agricultural research station in wisconsin, usa - nitrogen cycling uwrj-rowe17-c_	NA	agricultural;nitrogen;soil	soil;agricultural	SRP080649	Soil microbial communities from Arlington Agricultural Research Station in Wisconsin, USA - Nitrogen cycling UWRJ-ROWE17-C metagenome	317.057704502219	43.42	89.32
553	SRS1413635	SRR3455025	SRR3455025.SRS1413635	8	SRP074055_soil metagenome raw sequence reads__	NA	raw;soil	soil	SRP074055	soil metagenome Raw sequence reads	316.957210776545	-35.1164	141.977
554	ERS480361	ERR664719	ERR664719.ERS480361	1	ERP008575_16s rrna gene pyrosequnecing- secondary successional trajectories of structural and catabolic bacterial communities in oil-polluted soil planted with hybrid poplar_secondary successional trajectories of structural and catabolic bacterial communities in oil-polluted soil planted with hybrid poplar_	NA	aspen;association;catabolism;field;oil;oil contamination;plant;plantation;poplar;production;rhizosphere;sand;soil;tree	soil;field|plant;rhizosphere	ERP008575	16S rRNA gene pyrosequnecing- Secondary successional trajectories of structural and catabolic bacterial communities in oil-polluted soil planted with hybrid Poplar	315.656565656566	60.6167	24.45
555	SRS3189038	SRR7026487	SRR7026487.SRS3189038	2	SRP140748_soil microbial communities from a riparian zone of the east river system, colorado, united states l1m1 metagenome_soil microbial communities from a riparian zone of the east river system, colorado, united states l1m1_	NA	riparian zone;river;soil;stream;watercourse;zone	aquatic|soil	SRP140748	Soil microbial communities from a riparian zone of the East river system, Colorado, United States 鈥?L1m1 metagenome	315.590153587208	38.8925	-106.911
556	SRS5760728	SRR10585493	SRR10585493.SRS5760728	1	SRP234668_leaf and root-associated microbiomes of three south-east asian green leafy vegetables grown in an urban farm in singapore (2018)_brassica alboglabra seedling rhizoplane_	NA	brassica;city;farm;leaf;root;seedling;vegetable	soil|plant;leaf|plant;rhizosphere	SRP234668	Leaf and root-associated microbiomes of three south-east Asian green leafy vegetables grown in an urban farm in Singapore (2018)	314.415972331394	1.42	103.7
557	ERS1101948	ERR1346827	ERR1346827.ERS1101948	1	ERP013988_comprehensive stable-isotope probing reveal diversity of soil decomposer communities across north america._lh019_	NA	degradation;forest;forest soil;soil;stability	soil;forest	ERP013988	Comprehensive stable-isotope probing reveal diversity of soil decomposer communities across North America.	313.246407455264	39.26	-120.78
558	SRS1672935	SRR4176451	SRR4176451.SRS1672935	1	SRP086804_new orleans dwtp and dwds microbiome 2014__	NA	orleans		SRP086804	New Orleans DWTP and DWDS Microbiome 2014	313.161639060787	30	-90
559	SRS2345176	SRR5814750	SRR5814750.SRS2345176	1	SRP111440_human skin bacteria raw sequence reads__	NA	human;human-skin;raw;skin	animal;human	SRP111440	Human skin bacteria Raw sequence reads	310.910118711136	61	25.65
560	SRS6508411	SRR11577828	SRR11577828.SRS6508411	1	SRP257632_peatland microbial communities from stordalen mire, sweden - 711 p-3-s metagenome_peatland microbial communities from stordalen mire, sweden - 711 p-3-s_	NA	peat;peatland;soil	soil;peatland	SRP257632	Peatland microbial communities from Stordalen Mire, Sweden - 711 P-3-S metagenome	309.246469436141	68.3534	19.0473
561	ERS1420534	ERR1700705	ERR1700705.ERS1420534	1	ERP009498_forest harvesting reduces the soil metagenomic potential for biomass decomposition_blodgett sample, organic layer, om1c0 treatment, replicate 1_	NA	degradation;forest;forest soil;harvest;organic;reduction;soil;treatment	soil;forest	ERP009498	Forest harvesting reduces the soil metagenomic potential for biomass decomposition	308.546744831842	38.88	-120.64
562	SRS1609129	SRR4004439	SRR4004439.SRS1609129	4	SRP081003_plant conditioning of the rhizopshere bacteriome__	NA	conditioning;plant;rhizopshere;soil	plant|soil	SRP081003	Plant conditioning of the rhizopshere bacteriome	307.804825432571	47.69	9.18
563	SRS5544055	SRR10310131	SRR10310131.SRS5544055	1	SRP226219_bacterial communities of soil and earthworm casts of native palouse prairie remnants and no-till wheat cropping systems._12h-b_100_	NA	cereal;crop;earthworm;grassland;h-b;native;no-till;plant;prairie;remnants;soil;wheat	plant|soil;field	SRP226219	Bacterial communities of soil and earthworm casts of native Palouse Prairie remnants and no-till wheat cropping systems.	307.403936269916	46.7298	-117.182
564	SRS6964237	SRR12170518	SRR12170518.SRS6964237	1	SRP270860_cogongrass water and nutrient stress__	NA	cogongrass;nutrition;stress;water	aquatic	SRP270860	Cogongrass water and nutrient stress	306.924995204297	29.64	-82.34
565	SRS2716425	SRR6324974	SRR6324974.SRS2716425	1	SRP117128_bacteria in formica exsecta nest material raw sequence reads__	NA	exsecta;formica;nest;raw		SRP117128	Bacteria in Formica exsecta nest material Raw sequence reads	306.640967233222	59.5	23.15
566	ERS1581684	ERR1872159	ERR1872159.ERS1581684	4	ERP021921_18s metabarcoding data of global soil samples_soil sample_	NA	conifer;forest;plant;soil;temperate	soil|plant	ERP021922;ERP021921;ERP020652	16S metabarcoding data of global soil samples;18S metabarcoding data of global soil samples;Global analysis of soil microbiomes	306.630893062476	39.9692	115.432
567	SRS3173560	SRR7010524	SRR7010524.SRS3173560	2	SRP140534_soil microbial communities from a riparian zone of the east river system, colorado, united states l3a2 metagenome_soil microbial communities from a riparian zone of the east river system, colorado, united states l3a2_	NA	riparian zone;river;soil;stream;watercourse;zone	aquatic|soil	SRP140534	Soil microbial communities from a riparian zone of the East river system, Colorado, United States 鈥?L3a2 metagenome	306.403840261465	38.9136	-106.895
568	SRS6589449	SRR11678605	SRR11678605.SRS6589449	1	SRP259858_forest soil microbial communities from eldorado national forest, california, usa - snfc_mg_cnt_1.1 metagenome_forest soil microbial communities from eldorado national forest, california, usa - snfc_mg_cnt_1.1_	NA	cnt;fire;forest;forest soil;snfc;soil	soil;forest	SRP259858	Forest soil microbial communities from Eldorado National Forest, California, USA - SNFC_MG_CNT_1.1 metagenome	306.122448979592	38.7577	-120.437
569	SRS1414516	SRR5919006	SRR5919006.SRS1414516	5	SRP074055_soil metagenome raw sequence reads__	NA	raw;soil	soil	SRP074055	soil metagenome Raw sequence reads	306.091215182124	-35.8767	149.01
570	SRS1414541	SRR5916333	SRR5916333.SRS1414541	5	SRP074055_soil metagenome raw sequence reads__	NA	raw;soil	soil	SRP074055	soil metagenome Raw sequence reads	305.39013589861	-35.8748	149.012
571	SRS6853691	SRR12030749	SRR12030749.SRS6853691	1	SRP266870_needle-decomposing microbiomes of two pine species along altitudinal gradients__	NA	conifer;degradation;gradient;needle;pine;plant;tree	plant	SRP266870	Needle-decomposing microbiomes of two pine species along altitudinal gradients	305.287580901209	24.1736	121.3
572	SRS1672988	SRR4176504	SRR4176504.SRS1672988	1	SRP086804_new orleans dwtp and dwds microbiome 2014__	NA	orleans		SRP086804	New Orleans DWTP and DWDS Microbiome 2014	304.944456545415	30	-90
573	SRS7602039	SRR12917099	SRR12917099.SRS7602039	1	SRP288970_soil microbial communities from nachusa grasslands, illinois, united states - hf_080817 metagenome_soil microbial communities from nachusa grasslands, illinois, united states - hf_080817_	NA	grassland;soil	soil;field	SRP288970	Soil microbial communities from Nachusa Grasslands, Illinois, United States - HF_080817 metagenome	304.800609601219	41.9002	-89.352
574	SRS7942340	SRR13325168	SRR13325168.SRS7942340	1	SRP299696_thiocyanate and organic carbon inputs drive convergent selection for specific autotrophic afipia and thiobacillus strains within complex microbiomes__	NA	afipia;autotrophic;carbon;organic;thiocyanate		SRP299696	Thiocyanate and organic carbon inputs drive convergent selection for specific autotrophic Afipia and Thiobacillus strains within complex microbiomes	304.761904761905	-33.95	18.46
575	SRS6853690	SRR12030750	SRR12030750.SRS6853690	1	SRP266870_needle-decomposing microbiomes of two pine species along altitudinal gradients__	NA	conifer;degradation;gradient;needle;pine;plant;tree	plant	SRP266870	Needle-decomposing microbiomes of two pine species along altitudinal gradients	303.043421793151	24.1736	121.3
576	SRS7370530	SRR12646627	SRR12646627.SRS7370530	1	SRP282499_streptococcus pyogenes is associated with idiopathic cutaneous ulcers in children on a yaws-endemic island 1_r8_3_64_s64_	NA	association;child;endemic;leg;low;skin;ulcer;ulcerated;yaws;yaws-endemic	animal	SRP282499	Streptococcus pyogenes is Associated with Idiopathic Cutaneous Ulcers in Children on a Yaws-Endemic Island 1	302.839116719243	-3.0896	152.568
577	SRS7171046	SRR12418376	SRR12418376.SRS7171046	1	SRP276834_trace gas oxidizers are widespread and active members of soil microbial communities_wsf.1_	NA	activity;gas;oxidation;soil;trace;wsf	soil	SRP276834	Trace gas oxidizers are widespread and active members of soil microbial communities	302.43459851807	-37.4464	144.47
578	SRS1414499	SRR5918905	SRR5918905.SRS1414499	5	SRP074055_soil metagenome raw sequence reads__	NA	raw;soil	soil	SRP074055	soil metagenome Raw sequence reads	301.613632936209	-35.8749	149.011
579	SRS1672937	SRR4176453	SRR4176453.SRS1672937	1	SRP086804_new orleans dwtp and dwds microbiome 2014__	NA	orleans		SRP086804	New Orleans DWTP and DWDS Microbiome 2014	301.47074657077	30	-90
580	SRS3471492	SRR7441918	SRR7441918.SRS3471492	1	SRP151447_protist communities in bulk soil and rhizosphere of soybean fields__	NA	crop;field;legume;protist;rhizosphere;soil;soy	plant;rhizosphere|soil;field	SRP151447	Protist communities in bulk soil and rhizosphere of soybean fields	301.378808046814	42.3	118.92
581	ERS1581626	ERR1872065	ERR1872065.ERS1581626	7	ERP021921_18s metabarcoding data of global soil samples_soil sample_	NA	forest;moisture;soil;tropical	soil;forest	ERP021922;ERP021921;ERP020652	16S metabarcoding data of global soil samples;18S metabarcoding data of global soil samples;Global analysis of soil microbiomes	301.265314320145	-9.42183	147.369
582	SRS2422307	SRR5923352	SRR5923352.SRS2422307	5	SRP074055_soil metagenome raw sequence reads__	NA	raw;soil	soil	SRP074055	soil metagenome Raw sequence reads	300.616263339847	-33.6088	150.723
583	SRS5544021	SRR10310165	SRR10310165.SRS5544021	1	SRP226219_bacterial communities of soil and earthworm casts of native palouse prairie remnants and no-till wheat cropping systems._9c-a_100_	NA	cereal;crop;fresh;grassland;native;no-till;plant;prairie;remnants;soil;wheat	plant|soil;field	SRP226219	Bacterial communities of soil and earthworm casts of native Palouse Prairie remnants and no-till wheat cropping systems.	300.604644771197	46.7298	-117.182
584	SRS1609114	SRR4004372	SRR4004372.SRS1609114	4	SRP081003_plant conditioning of the rhizopshere bacteriome__	NA	conditioning;plant;rhizopshere;soil	plant|soil	SRP081003	Plant conditioning of the rhizopshere bacteriome	300.359065610252	47.69	9.18
585	SRS7123764	SRR12362780	SRR12362780.SRS7123764	1	SRP274640_peatland microbial communities from stordalen mire, sweden - 713 cpon1-2-m metagenome_peatland microbial communities from stordalen mire, sweden - 713 cpon1-2-m_	NA	cpon;peat;peatland;soil	soil;peatland	SRP274640	Peatland microbial communities from Stordalen Mire, Sweden - 713 CPON1-2-M metagenome	300.120048019208	68.3569	19.0502
586	SRS4098901	SRR8269906	SRR8269906.SRS4098901	1	SRP171932_switchgrass-associated microbial communities from reclaimed mine lands soil in west virginia, united states hobet_shaw_2 metagenome_switchgrass-associated microbial communities from reclaimed mine lands soil in west virginia, united states hobet_shaw_2_	NA	association;grass;hobet;land;mine;plant;shaw;soil;switchgrass;switchgrass-associated;virginia	plant|soil	SRP171932	Switchgrass-associated microbial communities from reclaimed mine lands soil in West Virginia, United States 鈥?Hobet_Shaw_2 metagenome	299.760191846523	38.083	-81.98
587	SRS3189116	SRR7026570	SRR7026570.SRS3189116	2	SRP140754_soil microbial communities from a riparian zone of the east river system, colorado, united states h1c1 metagenome_soil microbial communities from a riparian zone of the east river system, colorado, united states h1c1_	NA	riparian zone;river;soil;stream;watercourse;zone	aquatic|soil	SRP140754	Soil microbial communities from a riparian zone of the East river system, Colorado, United States 鈥?H1c1 metagenome	298.864315600717	38.9767	-107.004
588	SRS3325734	SRR7193633	SRR7193633.SRS3325734	1	SRP148625_chronosequence opencast mine inden, germany, raw sequence reads_chronosequence open-cast mine inden, reclaimed in year 2015_	NA	agricultural;arable soil;cultivation;farm;farmsoil;fresh;lignite;mine;mix;open-cast;portal;raw;re-cultivation;resilience;rock;sedimentary rock;soil;stem;uncontaminated	soil;agricultural|plant;stem|soil;farm	SRP148625	Chronosequence opencast mine Inden, Germany, Raw sequence reads	298.571633306263	50.8779	6.3286
589	SRS4719560	SRR9009774	SRR9009774.SRS4719560	1	SRP195148_soil microbial communities from experimental microcosm in duke university, north carolina, united states - yc metagenome_soil microbial communities from experimental microcosm in duke university, north carolina, united states - yc_	NA	microcosm;soil	soil	SRP195148	Soil microbial communities from experimental microcosm in Duke University, North Carolina, United States - YC metagenome	298.107020420331	36	-78
590	SRS2396269	SRR5883489	SRR5883489.SRS2396269	1	SRP114392_microplastics from municipal wastewater treatment_microplastic collected from as_	NA	microplastic;microplastics;treatment;waste water	aquatic;waste water	SRP114392	MICROPLASTICS FROM MUNICIPAL WASTEWATER TREATMENT	297.786075064998	38.58	-95.13
591	ERS1581631	ERR1872070	ERR1872070.ERS1581631	6	ERP021921_18s metabarcoding data of global soil samples_soil sample_	NA	forest;montane;soil;tropical	soil;forest	ERP021922;ERP021921;ERP020652	16S metabarcoding data of global soil samples;18S metabarcoding data of global soil samples;Global analysis of soil microbiomes	297.648576247644	-6.01602	145.409
592	SRS3243922	SRR7094832	SRR7094832.SRS3243922	1	SRP144375_forest soil microbial communities from barre woods harvard forest lter site, petersham, massachusetts, united states - inc-bw-c-30-o metagenome_forest soil microbial communities from barre woods harvard forest lter site, petersham, massachusetts, united states - inc-bw-c-30-o_	NA	barre;forest;forest soil;inc-bw-c;petersham;soil;wood	soil;forest|plant;wood	SRP144375	Forest soil microbial communities from Barre Woods Harvard Forest LTER site, Petersham, Massachusetts, United States - Inc-BW-C-30-O metagenome	297.287253808993	42.481	-72.1783
593	SRS3325736	SRR7193631	SRR7193631.SRS3325736	1	SRP148625_chronosequence opencast mine inden, germany, raw sequence reads_chronosequence open-cast mine inden, reclaimed in year 2015_	NA	agricultural;arable soil;cultivation;farm;farmsoil;fresh;lignite;mine;mix;open-cast;portal;raw;re-cultivation;resilience;rock;sedimentary rock;soil;stem;uncontaminated	soil;agricultural|plant;stem|soil;farm	SRP148625	Chronosequence opencast mine Inden, Germany, Raw sequence reads	297.180834537816	50.8772	6.3289
594	SRS3325678	SRR7193689	SRR7193689.SRS3325678	1	SRP148625_chronosequence opencast mine inden, germany, raw sequence reads_chronosequence open-cast mine inden, reclaimed in year 1979_	NA	agricultural;arable soil;cultivation;farm;farmsoil;fresh;lignite;mine;mix;open-cast;portal;raw;re-cultivation;resilience;rock;sedimentary rock;soil;stem;uncontaminated	soil;agricultural|plant;stem|soil;farm	SRP148625	Chronosequence opencast mine Inden, Germany, Raw sequence reads	296.674663983696	50.8687	6.2478
595	ERS1101982	ERR1346861	ERR1346861.ERS1101982	1	ERP013988_comprehensive stable-isotope probing reveal diversity of soil decomposer communities across north america._blo1_13c_	NA	blo;degradation;forest;forest soil;soil;stability	soil;forest	ERP013988	Comprehensive stable-isotope probing reveal diversity of soil decomposer communities across North America.	296.612683158332	54.35	-122.61
596	SRS1588580	SRR3956961	SRR3956961.SRS1588580	1	SRP079990_new orleans dwtp and dwds microbiome 2012__	NA	orleans		SRP079990	New Orleans DWTP and DWDS Microbiome 2012	296.406076324565	30	-90
597	SRS5649230	SRR10489812	SRR10489812.SRS5649230	29	SRP229959_chersky soil metagenome_metagenome from chersky soil_	NA	chersky;soil	soil	SRP229959	Chersky soil metagenome	296.261183859691	68.6125	161.35
598	SRS1609123	SRR4004423	SRR4004423.SRS1609123	4	SRP081003_plant conditioning of the rhizopshere bacteriome__	NA	conditioning;plant;rhizopshere;soil	plant|soil	SRP081003	Plant conditioning of the rhizopshere bacteriome	296.042030473592	47.69	9.18
599	SRS2417842	SRR5916087	SRR5916087.SRS2417842	5	SRP074055_soil metagenome raw sequence reads__	NA	raw;soil	soil	SRP074055	soil metagenome Raw sequence reads	295.770482105886	-42.8223	147.506
600	ERS742161	ERR904468	ERR904468.ERS742161	1	ERP004725_pyrosequencing of biofilm 16s ribosomal rna (rrna) supported on various materials with a wastewater inoculum._investigation of aerobic biofilms on stone and tyre-derived rubber media using 454 pyrosequencing for improving wastewater treatment_	NA	aerobic;biofilm;inoculation;rubber;stone;treatment;waste water;water	aquatic;waste water	ERP004725	Pyrosequencing of biofilm 16S ribosomal RNA (rRNA) supported on various materials with a wastewater inoculum.	295.333727111636	51.2431	-0.589494
601	SRS2417861	SRR5916269	SRR5916269.SRS2417861	4	SRP074055_soil metagenome raw sequence reads__	NA	raw;soil	soil	SRP074055	soil metagenome Raw sequence reads	295.235634941137	-42.556	147.2
602	ERS1581704	ERR1872177	ERR1872177.ERS1581704	3	ERP021921_18s metabarcoding data of global soil samples_soil sample_	NA	deciduous;forest;soil;temperate	soil;forest	ERP021922;ERP021921;ERP020652	16S metabarcoding data of global soil samples;18S metabarcoding data of global soil samples;Global analysis of soil microbiomes	294.811320754717	37.849	-120.581
603	SRS5544007	SRR10310179	SRR10310179.SRS5544007	1	SRP226219_bacterial communities of soil and earthworm casts of native palouse prairie remnants and no-till wheat cropping systems._8b-a_0_	NA	b-a;cereal;crop;earthworm;grassland;native;no-till;plant;prairie;remnants;soil;wheat	plant|soil;field	SRP226219	Bacterial communities of soil and earthworm casts of native Palouse Prairie remnants and no-till wheat cropping systems.	294.771490683993	46.7298	-117.182
604	SRS1690364	SRR4241336	SRR4241336.SRS1690364	1	SRP089813_microbial succession from ice to vegetated soils in response to glacial retreat_soil_5_age_4_	NA	glacial;ice;soil;tundra;vegetation	aquatic;ice|soil;tundra	SRP089813	Microbial succession from ice to vegetated soils in response to glacial retreat	294.753389663981	78.557	12.1
605	SRS3321893	SRR7189374	SRR7189374.SRS3321893	1	SRP148561_microbial communities in peatlands treating mining-affected waters_6.3_	NA	mine;mining-affected;peat;peatland;soil;tpa;treatment;water	soil|aquatic	SRP148561	Microbial communities in peatlands treating mining-affected waters	294.57250165697	67.9	25.4
606	SRS5771564	SRR10598105	SRR10598105.SRS5771564	16	SRP234911_strawberry metagenome raw sequence reads_metagenome or environmental sample from metagenome_	NA	raw;strawberry		SRP234911	Strawberry metagenome Raw sequence reads	294.464075382803	30.6	120.98
607	SRS6964244	SRR12170511	SRR12170511.SRS6964244	1	SRP270860_cogongrass water and nutrient stress__	NA	cogongrass;nutrition;stress;water	aquatic	SRP270860	Cogongrass water and nutrient stress	294.355728898374	29.64	-82.34
608	ERS2640839	ERR2729866	ERR2729866.ERS2640839	1	ERP024418_the influence of sludge retention time on the expressed functional diversity of and biotransformation rates of micropollutants performed by a community originating from wastewater activated sludge_b1gr3-2_exp2_r1_	NA	activated sludge;biotransformation;micropollutants;plant;sewage;sludge;treatment;waste water;water	aquatic|plant	ERP024418	The influence of sludge retention time on the expressed functional diversity of and biotransformation rates of micropollutants performed by a community originating from wastewater activated sludge	294.199622185748	47.4055	8.59763
609	SRS7835105	SRR13201615	SRR13201615.SRS7835105	2	SRP296357_peat soil microbial communities from marcell experimental forest, mn, usa - p11_d2 metagenome_peat soil microbial communities from marcell experimental forest, mn, usa - p11_d2_	NA	peat;soil	soil	SRP296357	Peat soil microbial communities from Marcell Experimental Forest, MN, USA - P11_D2 metagenome	294.088814822076	47.5056	-93.4534
610	SRS6617294	SRR11742949	SRR11742949.SRS6617294	1	SRP260852_soil microbial communities from fields in the western corn belt region, nebraska, united states - switchgrass plot 313, 120 kg/ha n, depth 1 metagenome_soil microbial communities from fields in the western corn belt region, nebraska, united states - switchgrass plot 313, 120 kg/ha n, depth 1_	NA	field;grass;plant;soil;switchgrass	soil|plant	SRP260852	Soil microbial communities from fields in the western Corn Belt region, Nebraska, United States - Switchgrass plot 313, 120 kg/ha N, depth 1 metagenome	293.662235036574	41.1681	-96.4109
611	SRS6831342	SRR12003145	SRR12003145.SRS6831342	1	SRP267043_metagenome under fertilization management_soil15_	NA	fertilization;soil	soil	SRP267043	Metagenome under fertilization management	292.625829106516	33.22	116.72
612	SRS3178482	SRR7015886	SRR7015886.SRS3178482	2	SRP140690_soil microbial communities from a riparian zone of the east river system, colorado, united states u2c1 metagenome_soil microbial communities from a riparian zone of the east river system, colorado, united states u2c1_	NA	riparian zone;river;soil;stream;watercourse;zone	aquatic|soil	SRP140690	Soil microbial communities from a riparian zone of the East river system, Colorado, United States 鈥?U2c1 metagenome	292.380562540202	38.9365	-106.943
613	SRS2138975	SRR5468259	SRR5468259.SRS2138975	1	SRP104861_estuarine microbial communities from the columbia river estuary - metag 1449b-02 metagenome_estuarine microbial communities from the columbia river estuary - metag 1449b-02_	NA	estuary;river;stream;watercourse	aquatic;estuary|aquatic;river	SRP104861	Estuarine microbial communities from the Columbia River estuary - metaG 1449B-02 metagenome	292.19830524983	46.2327	-123.917
614	SRS3321907	SRR7189360	SRR7189360.SRS3321907	1	SRP148561_microbial communities in peatlands treating mining-affected waters_6.1_	NA	mine;mining-affected;peat;peatland;soil;tpa;treatment;water	soil|aquatic	SRP148561	Microbial communities in peatlands treating mining-affected waters	292.019523591006	67.9	25.4
615	SRS6709774	SRR11846589	SRR11846589.SRS6709774	1	SRP264516_peat permafrost microbial communities from stordalen mire near abisko, sweden - ii_fen_c1 metagenome_peat permafrost microbial communities from stordalen mire near abisko, sweden - ii_fen_c1_	NA	fen;peat;peatland;permafrost	soil;peatland	SRP264516	Peat permafrost microbial communities from Stordalen Mire near Abisko, Sweden - II_Fen_C1 metagenome	291.375291375291	68.3532	19.0477
616	ERS1420590	ERR1700761	ERR1700761.ERS1420590	1	ERP009498_forest harvesting reduces the soil metagenomic potential for biomass decomposition_kurth sample, organic layer, om3c0 treatment, replicate 3_	NA	degradation;forest;forest soil;harvest;organic;reduction;soil;treatment	soil;forest	ERP009498	Forest harvesting reduces the soil metagenomic potential for biomass decomposition	291.307387555348	31.11	-95.15
617	SRS6506489	SRR11575653	SRR11575653.SRS6506489	1	SRP257548_peatland microbial communities from stordalen mire, sweden - 716 e2 1-5 metagenome_peatland microbial communities from stordalen mire, sweden - 716 e2 1-5_	NA	peat;peatland;soil	soil;peatland	SRP257548	Peatland microbial communities from Stordalen Mire, Sweden - 716 E2 1-5 metagenome	290.993743634512	68.3533	19.0467
618	SRS1609128	SRR4004410	SRR4004410.SRS1609128	4	SRP081003_plant conditioning of the rhizopshere bacteriome__	NA	conditioning;plant;rhizopshere;soil	plant|soil	SRP081003	Plant conditioning of the rhizopshere bacteriome	290.474873923406	47.69	9.18
619	ERS803712	ERR974830	ERR974830.ERS803712	1	ERP010902_13c-cellulose stable isotope probing was applied to californian forest soil from both organic and mineral soils. the data identifies cellulolytic taxa and impacts of three different timber harvesting strategies contrasted to unharvested pristine forest._br055_12c_	NA	californian;cellulose;cellulose (degradation);contrasted;forest;forest soil;harvest;mineral;organic;pristine;soil;stability;wood	soil;forest|plant;wood	ERP010902	13C-cellulose stable isotope probing was applied to Californian forest soil from both organic and mineral soils. The data identifies cellulolytic taxa and impacts of three different timber harvesting strategies contrasted to unharvested pristine forest.	289.918098137276	38.88	120.64
620	SRS1776507	SRR4833087	SRR4833087.SRS1776507	1	SRP039390_amazon continuum metagenomes__	NA	water	aquatic	SRP039390	Amazon Continuum Metagenomes	289.603243556328	-0.05033	-51.0309
621	SRS1672915	SRR4176431	SRR4176431.SRS1672915	1	SRP086804_new orleans dwtp and dwds microbiome 2014__	NA	orleans		SRP086804	New Orleans DWTP and DWDS Microbiome 2014	288.751452151198	30	-90
622	SRS627539	SRR1336287	SRR1336287.SRS627539	1	SRP042367_ballast water targeted locus (loci)__	NA	intake;limnic;water	aquatic	SRP042367	Ballast water Targeted Locus (Loci)	288.475407471513	41.6147	-87.3252
623	SRS3325740	SRR7193627	SRR7193627.SRS3325740	1	SRP148625_chronosequence opencast mine inden, germany, raw sequence reads_chronosequence open-cast mine inden, reclaimed in year 2014_	NA	agricultural;arable soil;cultivation;farm;farmsoil;fresh;lignite;mine;mix;open-cast;portal;raw;re-cultivation;resilience;rock;sedimentary rock;soil;stem;uncontaminated	soil;agricultural|plant;stem|soil;farm	SRP148625	Chronosequence opencast mine Inden, Germany, Raw sequence reads	288.441367736522	50.8746	6.3222
624	ERS1581780	ERR1872147	ERR1872147.ERS1581780	3	ERP021921_18s metabarcoding data of global soil samples_soil sample_	NA	forest;soil;temperate	soil;forest	ERP021922;ERP021921;ERP020652	16S metabarcoding data of global soil samples;18S metabarcoding data of global soil samples;Global analysis of soil microbiomes	287.70355026181	-40.1269	-71.6797
625	SRS1672916	SRR4176432	SRR4176432.SRS1672916	1	SRP086804_new orleans dwtp and dwds microbiome 2014__	NA	orleans		SRP086804	New Orleans DWTP and DWDS Microbiome 2014	287.095519457667	30	-90
626	SRS3568638	SRR11558356	SRR11558356.SRS3568638	2	SRP154690_peat soil microbial communities from stordalen mire, sweden - 717 s2 1-5_peat soil microbial communities from stordalen mire, sweden - 717 s2 1-5_	NA	peat;peatland;soil;stordalen	soil;peatland	SRP154690	Peat soil microbial communities from Stordalen Mire, Sweden - 717 S2 1-5	286.368843069874	68.3532	19.0474
627	ERS351522	ERR346687	ERR346687.ERS351522	1	ERP003954_reconstructing the microbial diversity and function of pre-agricultural tallgrass prairie soils in the united states_fierer_soils_metagenomic_	NA	agricultural;grassland;prairie;pre-agricultural;soil;tallgrass prairie;temperate	soil;agricultural|soil;field	ERP003954	Reconstructing the microbial diversity and function of pre-agricultural tallgrass prairie soils in the United States	285.87764436821	34.502	-96.6
628	ERS1581761	ERR1872128	ERR1872128.ERS1581761	3	ERP021921_18s metabarcoding data of global soil samples_soil sample_	NA	conifer;forest;plant;soil;temperate	soil|plant	ERP021922;ERP021921;ERP020652	16S metabarcoding data of global soil samples;18S metabarcoding data of global soil samples;Global analysis of soil microbiomes	285.571499964304	24.1626	121.286
629	SRS1268784	SRR3133473	SRR3133473.SRS1268784	1	SRP069050_grazing intensity and nutrient load in subarctic tundra affect the temperature adaptation of soil microbial communities_bacterial 16s amplicon analysis of subarctic tundra soil under different temperatures_	NA	grazing;heavy;incubation;nutrition;soil;subarctic;temperature;tundra	soil;tundra	SRP069050	Grazing intensity and nutrient load in subarctic tundra affect the temperature adaptation of soil microbial communities	285.171102661597	69.51	21.31
630	SRS1672912	SRR4176430	SRR4176430.SRS1672912	1	SRP086804_new orleans dwtp and dwds microbiome 2014__	NA	orleans		SRP086804	New Orleans DWTP and DWDS Microbiome 2014	284.666870330769	30	-90
631	SRS5621121	SRR10412049	SRR10412049.SRS5621121	1	SRP228878_bacteria from european freshwater lakes_n231pl_	NA	lake;limnic	aquatic;lake	SRP228878	Bacteria from european freshwater lakes	284.66539282153	52.3731	12.9086
632	SRS1588575	SRR3956956	SRR3956956.SRS1588575	1	SRP079990_new orleans dwtp and dwds microbiome 2012__	NA	orleans		SRP079990	New Orleans DWTP and DWDS Microbiome 2012	284.010224368077	30	-90
633	SRS3546373	SRR7521519	SRR7521519.SRS3546373	1	SRP153411_a metagenomic survey of soil microbial communities along a revegetation chronosequence after iron ore mining__	NA	iron;metal;mine;ore;revegetation;rock;soil	soil	SRP153411	A metagenomic survey of soil microbial communities along a revegetation chronosequence after iron ore mining	283.567276336311	-19.2169	-57.582
634	SRS5656218	SRR10453977	SRR10453977.SRS5656218	2	SRP230129_wheat core bacterial and fungal microbiome and response to glyphosate exposure_bulk_ritzville_crp_glyph_0_2_2016_	NA	crp;exposure;fungus;glyphosate;herbicide;soil	soil	SRP230129	Wheat core bacterial and fungal microbiome and response to glyphosate exposure	283.31444570362	46.7298	-117.182
635	SRS5621235	SRR10411935	SRR10411935.SRS5621235	1	SRP228878_bacteria from european freshwater lakes_n162mi_	NA	lake;limnic	aquatic;lake	SRP228878	Bacteria from european freshwater lakes	283.139488639399	53.3525	14.9214
636	SRS3173563	SRR7010529	SRR7010529.SRS3173563	2	SRP140535_soil microbial communities from a riparian zone of the east river system, colorado, united states l3s1 metagenome_soil microbial communities from a riparian zone of the east river system, colorado, united states l3s1_	NA	riparian zone;river;soil;stream;watercourse;zone	aquatic|soil	SRP140535	Soil microbial communities from a riparian zone of the East river system, Colorado, United States 鈥?L3s1 metagenome	282.698831511496	38.9137	-106.895
637	SRS1609122	SRR4004380	SRR4004380.SRS1609122	4	SRP081003_plant conditioning of the rhizopshere bacteriome__	NA	conditioning;plant;rhizopshere;soil	plant|soil	SRP081003	Plant conditioning of the rhizopshere bacteriome	282.02720056515	47.69	9.18
638	SRS4935038	SRR9261017	SRR9261017.SRS4935038	1	SRP200988_time series genome centric analysis in activated sludge microbial communities__	NA	activated sludge;sludge	aquatic;waste water	SRP200988	Time series genome centric analysis in activated sludge microbial communities	281.69014084507	-34.47	-58.59
639	ERS1594174	ERR1879368	ERR1879368.ERS1594174	1	ERP022014_minimum concentration of antibiotics in inducing antibiotic resistance in a biofilm type wastewater treatment system_spm0.3_	NA	aerobic;antibiotic;antibiotics (resistance);association;biofilm;concentration;host;induction;sludge;spm;treatment;waste water	aquatic;waste water	ERP022014	Minimum concentration of antibiotics in inducing antibiotic resistance in a biofilm type wastewater treatment system	281.505114009571	116.3	39.9
640	ERS1037617	ERR1223802	ERR1223802.ERS1037617	1	ERP013911_bacterial community structure and function changes after fire_varrio_	NA	boreal;fire;forest;forest soil;soil;taiga;varrio;woodland	soil;forest	ERP013911	bacterial community structure and function changes after fire	281.469515627677	67.75	29.63
641	SRS6853675	SRR12030765	SRR12030765.SRS6853675	1	SRP266870_needle-decomposing microbiomes of two pine species along altitudinal gradients__	NA	conifer;degradation;gradient;needle;pine;plant;tree	plant	SRP266870	Needle-decomposing microbiomes of two pine species along altitudinal gradients	280.632827024941	24.1857	121.342
642	SRS2500577	SRR6019378	SRR6019378.SRS2500577	1	SRP117128_bacteria in formica exsecta nest material raw sequence reads__	NA	exsecta;formica;nest;raw		SRP117128	Bacteria in Formica exsecta nest material Raw sequence reads	280.237059794285	59.5	23.15
643	SRS4989156	SRR9320191	SRR9320191.SRS4989156	1	SRP201756_acid rock mine drainage metagenome_eb_90m_jan_sediment_dna_	NA	acid;deep;mine;mine drainage;rock;sediment	soil|aquatic;sediment	SRP201756	Acid rock mine drainage metagenome	280.22978842651	43.9192	-72.2864
644	SRS2345149	SRR5814777	SRR5814777.SRS2345149	1	SRP111440_human skin bacteria raw sequence reads__	NA	human;human-skin;raw;skin	animal;human	SRP111440	Human skin bacteria Raw sequence reads	280	61	25.65
645	ERS1581674	ERR1872110	ERR1872110.ERS1581674	3	ERP021921_18s metabarcoding data of global soil samples_soil sample_	NA	deciduous;forest;soil;temperate	soil;forest	ERP021921;ERP020652	18S metabarcoding data of global soil samples;Global analysis of soil microbiomes	279.251605696733	36.8185	12.015
646	SRS2422242	SRR5923035	SRR5923035.SRS2422242	5	SRP074055_soil metagenome raw sequence reads__	NA	raw;soil	soil	SRP074055	soil metagenome Raw sequence reads	277.970813064628	-33.6123	150.739
647	SRS3548680	SRR7524599	SRR7524599.SRS3548680	1	SRP153789_soil microbial communities from shasta-trinity national forest, california, united states - geon-p29 metagenome_soil microbial communities from shasta-trinity national forest, california, united states - geon-p29_	NA	forest;geon;geon-p;shasta;shasta-trinity;soil	soil;forest	SRP153789	Soil microbial communities from Shasta-Trinity National Forest, California, United States - GEON-P29 metagenome	277.05947543406	40.5452	-123.51
648	SRS2412734	SRR8204521	SRR8204521.SRS2412734	7	SRP114971_impact of daytime nitrogen limitation on structure and function of mixed microalgal communities derived from three geographically distinct sources__	NA	algae;daytime;microphyte;mix;nitrogen		SRP114971	Impact of daytime nitrogen limitation on structure and function of mixed microalgal communities derived from three geographically distinct sources	276.45098370475	35.994	-78.8986
649	SRS4247571	SRR8437739	SRR8437739.SRS4247571	1	SRP178798_freshwater microbial communities from columbia river, oregon, united states - colum_colum_repb_8d metagenome_freshwater microbial communities from columbia river, oregon, united states - colum_colum_repb_8d_	NA	colum;limnic;oregon;repb;river;stream;watercourse	aquatic;river	SRP178798	Freshwater microbial communities from Columbia River, Oregon, United States - Colum_Colum_RepB_8d metagenome	276.204944068499	46.1812	-123.183
650	ERS1594118	ERR1879312	ERR1879312.ERS1594118	1	ERP022014_minimum concentration of antibiotics in inducing antibiotic resistance in a biofilm type wastewater treatment system_otc0.3_	NA	aerobic;antibiotic;antibiotics (resistance);association;biofilm;concentration;host;induction;otc;sludge;treatment;waste water	aquatic;waste water	ERP022014	Minimum concentration of antibiotics in inducing antibiotic resistance in a biofilm type wastewater treatment system	276.192229791935	116.3	39.9
651	SRS2417863	SRR5916285	SRR5916285.SRS2417863	5	SRP074055_soil metagenome raw sequence reads__	NA	raw;soil	soil	SRP074055	soil metagenome Raw sequence reads	275.141009767506	-41.5836	145.093
652	ERS2640853	ERR2729880	ERR2729880.ERS2640853	1	ERP024418_the influence of sludge retention time on the expressed functional diversity of and biotransformation rates of micropollutants performed by a community originating from wastewater activated sludge_b1gr5-3_exp2_r1_	NA	activated sludge;biotransformation;micropollutants;plant;sewage;sludge;treatment;waste water;water	aquatic|plant	ERP024418	The influence of sludge retention time on the expressed functional diversity of and biotransformation rates of micropollutants performed by a community originating from wastewater activated sludge	274.961333562468	47.4055	8.59763
653	SRS6697614	SRR11833234	SRR11833234.SRS6697614	1	SRP263024_soil fungal communities from native pine forests in california, united states - cac_1 metagenome_soil fungal communities from native pine forests in california, united states - cac_1_	NA	conifer;forest;fungus;native;pine;plant;soil;tree	soil|plant	SRP263024	Soil fungal communities from native Pine forests in California, United States - CAC_1 metagenome	274.339567834493	35.5	-121
654	SRS4247674	SRR8437848	SRR8437848.SRS4247674	1	SRP178843_freshwater microbial communities from st. lawrence river, new york, united states - law_colum_repb_8d metagenome_freshwater microbial communities from st. lawrence river, new york, united states - law_colum_repb_8d_	NA	colum;lawrence;limnic;repb;river;stream;watercourse;york	aquatic;river	SRP178843	Freshwater microbial communities from St. Lawrence River, New York, United States - Law_Colum_RepB_8d metagenome	273.922571219869	45.0061	-74.7949
655	ERS4413226	ERR4003340	ERR4003340.ERS4413226	1	ERP120931_seasonal community dynamics of microbial eukaryotes in freshwater deep lakes_diversity of microbial eukaryotes in freshwater deep lakes of japan_	NA	deep;lake;limnic;seasonal;water	aquatic;lake	ERP120931	Seasonal community dynamics of microbial eukaryotes in freshwater deep lakes	273.747604708459	35.2	135.98333333333332
656	SRS1413955	SRR5918980	SRR5918980.SRS1413955	5	SRP074055_soil metagenome raw sequence reads__	NA	raw;soil	soil	SRP074055	soil metagenome Raw sequence reads	273.59781121751	-35.4226	148.796
657	ERS2620116	ERR2709811	ERR2709811.ERS2620116	1	ERP110007_rm_csulb_12a_2 taxonomy id:410658_	NA	association;garden;plant;soil;terrestrial	plant|soil	ERP110007	RM_CSULB	273.510507361991	34.1843333333333	118.191166666667
658	SRS4247540	SRR8437708	SRR8437708.SRS4247540	1	SRP178775_freshwater microbial communities from columbia river, oregon, united states - colum_atlam_repb_8h metagenome_freshwater microbial communities from columbia river, oregon, united states - colum_atlam_repb_8h_	NA	atlam;colum;limnic;oregon;repb;river;stream;watercourse	aquatic;river	SRP178775	Freshwater microbial communities from Columbia River, Oregon, United States - Colum_Atlam_RepB_8h metagenome	273.000273000273	46.1812	-123.183
659	SRS2716371	SRR6325027	SRR6325027.SRS2716371	1	SRP117128_bacteria in formica exsecta nest material raw sequence reads__	NA	exsecta;formica;nest;raw		SRP117128	Bacteria in Formica exsecta nest material Raw sequence reads	272.437807556744	59.5	23.15
660	SRS2716396	SRR6325003	SRR6325003.SRS2716396	1	SRP117128_bacteria in formica exsecta nest material raw sequence reads__	NA	exsecta;formica;nest;raw		SRP117128	Bacteria in Formica exsecta nest material Raw sequence reads	272.14587018642	59.5	23.15
661	SRS5621316	SRR10411854	SRR10411854.SRS5621316	1	SRP228878_bacteria from european freshwater lakes_s252et_	NA	lake;limnic	aquatic;lake	SRP228878	Bacteria from european freshwater lakes	272.128183259442	43.2999	1.84124
662	DRS163701	DRR160710	DRR160710.DRS163701	1	DRP006733_metagenomic analysis of soil microbial consortia in the japanese agricultural fields_tnc2; shotgun metagenomic sequence_	NA	agricultural;arable soil;consortium;field;soil;tnc	soil;agricultural|soil;field	DRP006733	Metagenomic analysis of soil microbial consortia in the Japanese agricultural fields	272.108843537415	35.735	139.539
663	SRS3471501	SRR7441909	SRR7441909.SRS3471501	1	SRP151447_protist communities in bulk soil and rhizosphere of soybean fields__	NA	crop;field;legume;protist;rhizosphere;soil;soy	plant;rhizosphere|soil;field	SRP151447	Protist communities in bulk soil and rhizosphere of soybean fields	271.79657536315	50.25	127.46
664	SRS551064	SRR1157616	SRR1157616.SRS551064	1	SRP030479_spruce microbial community metagenome_fen0a_	NA	conifer;fen;peatland;plant;soil;spruce;tree	soil|plant	SRP030479	SPRUCE microbial community Metagenome	271.763746716188	47.505	-93.489
665	SRS7359021	SRR12634241	SRR12634241.SRS7359021	1	SRP282298_16s rrna amplicon sequencing of 80 samples extracted from soils at the eden project__	NA	soil	soil	SRP282298	16s rRNA amplicon sequencing of 80 samples extracted from soils at the Eden Project	271.653655886306	50.3601	-4.7447
666	SRS5656105	SRR10454090	SRR10454090.SRS5656105	2	SRP230129_wheat core bacterial and fungal microbiome and response to glyphosate exposure_bulk_genesee_crp_glyph_3_4_2016_	NA	crp;exposure;fungus;glyphosate;herbicide;soil	soil	SRP230129	Wheat core bacterial and fungal microbiome and response to glyphosate exposure	271.239936381906	46.7298	-117.182
667	SRS6502020	SRR11570598	SRR11570598.SRS6502020	1	SRP257451_peat soil microbial communities from stordalen mire, sweden - 715 e3 1-5 metagenome_peat soil microbial communities from stordalen mire, sweden - 715 e3 1-5_	NA	peat;soil	soil	SRP257451	Peat soil microbial communities from Stordalen Mire, Sweden - 715 E3 1-5 metagenome	271.14967462039	68.3533	19.0468
668	ERS1581756	ERR1872123	ERR1872123.ERS1581756	3	ERP021921_18s metabarcoding data of global soil samples_soil sample_	NA	deciduous;forest;soil;temperate	soil;forest	ERP021922;ERP021921;ERP020652	16S metabarcoding data of global soil samples;18S metabarcoding data of global soil samples;Global analysis of soil microbiomes	270.142500168839	43.1281	131.411
669	ERS2640847	ERR2729874	ERR2729874.ERS2640847	1	ERP024418_the influence of sludge retention time on the expressed functional diversity of and biotransformation rates of micropollutants performed by a community originating from wastewater activated sludge_b1gr4-3_exp2_r1_	NA	activated sludge;biotransformation;micropollutants;plant;sewage;sludge;treatment;waste water;water	aquatic|plant	ERP024418	The influence of sludge retention time on the expressed functional diversity of and biotransformation rates of micropollutants performed by a community originating from wastewater activated sludge	270.124257158293	47.4055	8.59763
670	SRS7387653	SRR12666046	SRR12666046.SRS7387653	1	SRP283194_peat permafrost microbial communities from stordalen mire near abisko, sweden - i_palsa_c2 metagenome_peat permafrost microbial communities from stordalen mire near abisko, sweden - i_palsa_c2_	NA	palsa;peat;permafrost		SRP283194	Peat permafrost microbial communities from Stordalen Mire near Abisko, Sweden - I_Palsa_C2 metagenome	269.432843863667	68.3532	19.0477
671	SRS6507801	SRR11577120	SRR11577120.SRS6507801	1	SRP257621_peatland microbial communities from stordalen mire, sweden - 716 p3 1-5 metagenome_peatland microbial communities from stordalen mire, sweden - 716 p3 1-5_	NA	peat;peatland;soil	soil;peatland	SRP257621	Peatland microbial communities from Stordalen Mire, Sweden - 716 P3 1-5 metagenome	268.817204301075	68.3535	19.0473
672	SRS4865778	SRR9177001	SRR9177001.SRS4865778	1	SRP200087_microbial community structure of activaetd sludge and carrier biofilms of rukatunturi ski station mbbr_asnitb_	NA	biofilm;bioreactor;nit;ski		SRP200087	Microbial community structure of activaetd sludge and carrier biofilms of Rukatunturi Ski Station MBBR	268.57654431513	37.1811	-3.60806
673	SRS6964247	SRR12170508	SRR12170508.SRS6964247	1	SRP270860_cogongrass water and nutrient stress__	NA	cogongrass;nutrition;stress;water	aquatic	SRP270860	Cogongrass water and nutrient stress	268.312315535283	29.64	-82.34
674	SRS1609131	SRR4004413	SRR4004413.SRS1609131	4	SRP081003_plant conditioning of the rhizopshere bacteriome__	NA	conditioning;plant;rhizopshere;soil	plant|soil	SRP081003	Plant conditioning of the rhizopshere bacteriome	268.191169381395	47.69	9.18
675	SRS4247556	SRR8437724	SRR8437724.SRS4247556	1	SRP178791_freshwater microbial communities from columbia river, oregon, united states - colum_law_repb_8d metagenome_freshwater microbial communities from columbia river, oregon, united states - colum_law_repb_8d_	NA	colum;limnic;oregon;repb;river;stream;watercourse	aquatic;river	SRP178791	Freshwater microbial communities from Columbia River, Oregon, United States - Colum_Law_RepB_8d metagenome	267.737617135208	46.1812	-123.183
676	ERS1581712	ERR1872185	ERR1872185.ERS1581712	4	ERP021921_18s metabarcoding data of global soil samples_soil sample_	NA	forest;moisture;soil;tropical	soil;forest	ERP021922;ERP021921;ERP020652	16S metabarcoding data of global soil samples;18S metabarcoding data of global soil samples;Global analysis of soil microbiomes	267.570460221192	-17.0176	145.584
677	SRS1672925	SRR4176441	SRR4176441.SRS1672925	1	SRP086804_new orleans dwtp and dwds microbiome 2014__	NA	orleans		SRP086804	New Orleans DWTP and DWDS Microbiome 2014	267.213981545179	30	-90
678	SRS1961046	SRR5234508	SRR5234508.SRS1961046	1	SRP098951_the metagenomes from acacia dealbata invaded ecosystems of south africa__	NA	acacia;dealbata;invasion;rhizosphere;soil	plant|soil	SRP098951	The metagenomes from Acacia dealbata invaded ecosystems of South Africa	267.129691465206	-25.56	29.56
679	SRS1609129	SRR4004411	SRR4004411.SRS1609129	4	SRP081003_plant conditioning of the rhizopshere bacteriome__	NA	conditioning;plant;rhizopshere;soil	plant|soil	SRP081003	Plant conditioning of the rhizopshere bacteriome	266.777442823877	47.69	9.18
680	SRS2763975	SRR6384176	SRR6384176.SRS2763975	1	SRP126916_freshwater sediments metagenome_capnegre_sed_comm_bact_	NA	aerobic;comm;limnic;sediment	aquatic;sediment	SRP126916	freshwater sediments Metagenome	266.736215665122	39.956	4.11
681	SRS7115455	SRR12354357	SRR12354357.SRS7115455	1	SRP274347_peatland microbial communities from stordalen mire, sweden - 714 p3 70-74 metagenome_peatland microbial communities from stordalen mire, sweden - 714 p3 70-74_	NA	peat;peatland;soil	soil;peatland	SRP274347	Peatland microbial communities from Stordalen Mire, Sweden - 714 P3 70-74 metagenome	266.72	68.3532	19.0466
682	SRS4730346	SRR9021116	SRR9021116.SRS4730346	1	SRP195701_peat permafrost microbial communities from stordalen mire near abisko, sweden - ii_bog_n1_1 metagenome_peat permafrost microbial communities from stordalen mire near abisko, sweden - ii_bog_n1_1_	NA	abisko;bog;peat;peatland;permafrost;stordalen	soil;peatland	SRP195701	Peat permafrost microbial communities from Stordalen Mire near Abisko, Sweden - II_Bog_N1_1 metagenome	266.160960841069	68.3532	19.0477
683	SRS3325741	SRR7193626	SRR7193626.SRS3325741	1	SRP148625_chronosequence opencast mine inden, germany, raw sequence reads_chronosequence open-cast mine inden, reclaimed in year 2014_	NA	agricultural;arable soil;cultivation;farm;farmsoil;fresh;lignite;mine;mix;open-cast;portal;raw;re-cultivation;resilience;rock;sedimentary rock;soil;stem;uncontaminated	soil;agricultural|plant;stem|soil;farm	SRP148625	Chronosequence opencast mine Inden, Germany, Raw sequence reads	265.93780010342	50.8758	6.3223
684	SRS5621212	SRR10411958	SRR10411958.SRS5621212	1	SRP228878_bacteria from european freshwater lakes_o101ci_	NA	lake;limnic	aquatic;lake	SRP228878	Bacteria from european freshwater lakes	265.937463328068	45.6902	22.8683
685	SRS3325735	SRR7193632	SRR7193632.SRS3325735	1	SRP148625_chronosequence opencast mine inden, germany, raw sequence reads_chronosequence open-cast mine inden, reclaimed in year 2015_	NA	agricultural;arable soil;cultivation;farm;farmsoil;fresh;lignite;mine;mix;open-cast;portal;raw;re-cultivation;resilience;rock;sedimentary rock;soil;stem;uncontaminated	soil;agricultural|plant;stem|soil;farm	SRP148625	Chronosequence opencast mine Inden, Germany, Raw sequence reads	265.733646308517	50.8769	6.3295
686	SRS3887202	SRR7975954	SRR7975954.SRS3887202	1	SRP164305_switchgrass rhizosphere microbial communities from kellogg biological station, michigan, usa - s2-5 metag metagenome_switchgrass rhizosphere microbial communities from kellogg biological station, michigan, usa - s2-5 metag_	NA	grass;kellogg;plant;rhizosphere;soil;switchgrass	plant|soil	SRP164305	Switchgrass rhizosphere microbial communities from Kellogg Biological Station, Michigan, USA - S2-5 metaG metagenome	265.563413747799	42.3948	-85.3738
687	ERS1620568	ERR1893315	ERR1893315.ERS1620568	1	ERP022216_the skin microbiota and allergic diseases in children in relation to nature connection of finnish daycares_skin microbiota in daycare shildren_	NA	allergy;association;child;daycare;disease;forearm;host;human;human-skin;skin;volar forearm	animal;human	ERP022216	The skin microbiota and allergic diseases in children in relation to nature connection of Finnish daycares	265.212	60.1704	24.9416
688	ERS4415175	ERR4011869	ERR4011869.ERS4415175	1	ERP120989_bacterioplankton dynamics during phytoplankton spring blooms in the baltic sea_baltic sea bacterioplankton_	NA	bacterioplankton;baltic;bloom;estuary;phytoplankton;plankton;sea;sea water;spring;water	aquatic;estuary|aquatic;sea|aquatic;river	ERP120989	Bacterioplankton dynamics during phytoplankton spring blooms in the Baltic Sea	264.856227211329	63.6168	21.4128
689	SRS1588599	SRR3956980	SRR3956980.SRS1588599	1	SRP079990_new orleans dwtp and dwds microbiome 2012__	NA	orleans		SRP079990	New Orleans DWTP and DWDS Microbiome 2012	264.580262312432	30	-90
690	SRS1609114	SRR4004404	SRR4004404.SRS1609114	4	SRP081003_plant conditioning of the rhizopshere bacteriome__	NA	conditioning;plant;rhizopshere;soil	plant|soil	SRP081003	Plant conditioning of the rhizopshere bacteriome	264.336976777997	47.69	9.18
691	SRS7942328	SRR13325180	SRR13325180.SRS7942328	1	SRP299696_thiocyanate and organic carbon inputs drive convergent selection for specific autotrophic afipia and thiobacillus strains within complex microbiomes__	NA	afipia;autotrophic;carbon;organic;thiocyanate		SRP299696	Thiocyanate and organic carbon inputs drive convergent selection for specific autotrophic Afipia and Thiobacillus strains within complex microbiomes	264.200792602378	-33.95	18.46
692	SRS4247822	SRR8438005	SRR8438005.SRS4247822	1	SRP178875_soil microbial communities from purdue university martell research forest, indiana, united states - cnk30 metagenome_soil microbial communities from purdue university martell research forest, indiana, united states - cnk30_	NA	cnk;forest;indiana;martell;soil	soil;forest	SRP178875	Soil microbial communities from Purdue University Martell Research Forest, Indiana, United States - CNK30 metagenome	263.852242744063	40.4449	-87.0297
693	SRS6853662	SRR12030778	SRR12030778.SRS6853662	1	SRP266870_needle-decomposing microbiomes of two pine species along altitudinal gradients__	NA	conifer;degradation;gradient;needle;pine;plant;tree	plant	SRP266870	Needle-decomposing microbiomes of two pine species along altitudinal gradients	263.608804534071	24.0265	121.136
694	SRS2396262	SRR5883496	SRR5883496.SRS2396262	1	SRP114392_microplastics from municipal wastewater treatment_microplastic collected from as_	NA	microplastic;microplastics;treatment;waste water	aquatic;waste water	SRP114392	MICROPLASTICS FROM MUNICIPAL WASTEWATER TREATMENT	263.568023469014	38.58	-95.13
695	SRS709349	SRR1586299	SRR1586299.SRS709349	1	SRP047512_canadian high artic metagenomes__	NA	arctic;high;permafrost;soil;tundra	soil;tundra	SRP047512	Canadian High Artic Metagenomes	262.846628991983	79.4161	-90.763
696	SRS5502952	SRR10260009	SRR10260009.SRS5502952	1	SRP225151_chinese non-paddy field soil metagenome data_hani_terrace_metagenome_ye13_	NA	field;hani;non-paddy;paddy;soil;terrace	soil;field|soil;paddy	SRP225151	Chinese non-paddy field soil metagenome data	261.116084750821	23.9439	101.5
697	SRS881356	SRR1926199	SRR1926199.SRS881356	1	SRP056400_agricultural soil and sugarcane root microbial community raw sequence reads__	NA	agricultural;nitrogen;raw;root;soil	soil;agricultural|plant;rhizosphere	SRP056400	Agricultural soil and sugarcane root microbial community Raw sequence reads	260.824204486176	-19.733	147.178
698	SRS2618111	SRR6201994	SRR6201994.SRS2618111	1	SRP120886_forest soil microbial communities from davy crockett national forest, groveton, texas, usa - texas a ecozone_om3h0_o2 metagenome_forest soil microbial communities from davy crockett national forest, groveton, texas, usa - texas a ecozone_om3h0_o2_	NA	crockett;davy;ecozone;forest;forest soil;groveton;soil	soil;forest	SRP120886	Forest soil microbial communities from Davy Crockett National Forest, Groveton, Texas, USA - Texas A ecozone_OM3H0_O2 metagenome	260.394063015363	31.11	-95.15
699	SRS3174577	SRR7011571	SRR7011571.SRS3174577	2	SRP140553_soil microbial communities from a riparian zone of the east river system, colorado, united states l3c1 metagenome_soil microbial communities from a riparian zone of the east river system, colorado, united states l3c1_	NA	riparian zone;river;soil;stream;watercourse;zone	aquatic|soil	SRP140553	Soil microbial communities from a riparian zone of the East river system, Colorado, United States 鈥?L3c1 metagenome	260.235947258848	38.9134	-106.896
700	SRS1590630	SRR3979977	SRR3979977.SRS1590630	3	SRP080154_forest soil microbial communities from el dorado national forest, california, usa - mediterranean blodgett ca ref_o3 metagenome_forest soil microbial communities from el dorado national forest, california, usa - mediterranean blodgett ca ref_o3_	NA	blodgett;dorado;forest;forest soil;soil	soil;forest	SRP080154	Forest soil microbial communities from El Dorado National Forest, California, USA - Mediterranean Blodgett CA Ref_O3 metagenome	259.987867232862	38.88	-120.64
701	SRS2328488	SRR5787029	SRR5787029.SRS2328488	1	SRP110764_bacterial and archaeal communities in water columns of two boreal o2-stratified lakes_r1e2_	NA	boreal;epilimnion;incubation;lake;mekkojarvi;stratification;water	aquatic;lake	SRP110764	Bacterial and archaeal communities in water columns of two boreal O2-stratified lakes	259.87525987526	61.22	25.13
702	SRS7461639	SRR12756249	SRR12756249.SRS7461639	1	SRP286001_alaskan tundra soil meta-omics following rainfall_mg.s107117.tuss.t4.r2_	NA	activity;meta-omics;organic;rain;soil;tundra;tus	soil;tundra	SRP286001	Alaskan Tundra Soil Meta-Omics following Rainfall	259.504346697807	68.38	-149.43
703	SRS4338207	SRR8544180	SRR8544180.SRS4338207	1	SRP184479_rhizosphere microbial communities from carex aquatilis grown in university of washington, seatle, wa, united states - 4-21-26 metag metagenome_rhizosphere microbial communities from carex aquatilis grown in university of washington, seatle, wa, united states - 4-21-26 metag_	NA	aquatilis;carex;rhizosphere;seatle;soil	plant|soil	SRP184479	Rhizosphere microbial communities from Carex aquatilis grown in University of Washington, Seatle, WA, United States - 4-21-26 metaG metagenome	259.418326463552	47.6516	-122.305
704	SRS1699869	SRR4252247	SRR4252247.SRS1699869	1	SRP090000_soil metagenome targeted locus (loci)_mf0.replicate1_	NA	grassland;manure;meadow;soil;temperate	soil;field	SRP090000	soil metagenome Targeted Locus (Loci)	259.201658890617	48.88	14.19
705	SRS3199702	SRR7042390	SRR7042390.SRS3199702	1	SRP141241_meadow soil samples from angelo coast range reserve (2014)__	NA	coast;grassland;meadow;reservoir;soil;temperate	soil;field|aquatic;reservoir	SRP141241	Meadow Soil samples from Angelo Coast Range Reserve (2014)	259.161353858913	39.74	-123.63
706	SRS3438830	SRR7440165	SRR7440165.SRS3438830	1	SRP151412_metagenome in soils from the south pole__	NA	field;ice;pole;soil	soil;field|aquatic;ice	SRP151412	Metagenome in soils from the South Pole	258.732212160414	-62.2144	-58.9311
707	ERS1108089	ERR1352290	ERR1352290.ERS1108089	1	ERP014880_minimum effective concentration of streptomycin in inducing antibiotic resistance_sample info._	NA	antibiotic;antibiotics (resistance);concentration;induction;info;plant;streptomycin;treatment;waste water;water	plant|aquatic;waste water	ERP014880	Minimum Effective Concentration of Streptomycin in Inducing Antibiotic Resistance	258.665287118469	39.4	115.7
708	ERS1594130	ERR1879340	ERR1879340.ERS1594130	1	ERP022014_minimum concentration of antibiotics in inducing antibiotic resistance in a biofilm type wastewater treatment system_stm0.1_	NA	aerobic;antibiotic;antibiotics (resistance);association;biofilm;concentration;host;induction;sludge;stm;treatment;waste water	aquatic;waste water	ERP022014	Minimum concentration of antibiotics in inducing antibiotic resistance in a biofilm type wastewater treatment system	258.665287118469	116.3	39.9
709	SRS5656397	SRR10454339	SRR10454339.SRS5656397	1	SRP230129_wheat core bacterial and fungal microbiome and response to glyphosate exposure_rhizo_ritzville_crp_glyph_0_4_2015_	NA	crp;exposure;fungus;glyphosate;herbicide;rhizosphere;root;soil	plant|soil	SRP230129	Wheat core bacterial and fungal microbiome and response to glyphosate exposure	258.361771069941	46.7298	-117.182
710	SRS3887710	SRR7976638	SRR7976638.SRS3887710	1	SRP164391_grassland soil samples sequencing__	NA	grassland;soil	soil;field	SRP164391	Grassland soil samples sequencing	257.964658841739	47.62	122.02
711	ERS1581643	ERR1872081	ERR1872081.ERS1581643	4	ERP021921_18s metabarcoding data of global soil samples_soil sample_	NA	dry soil;forest;soil;tropical	soil;forest	ERP021922;ERP021921;ERP020652	16S metabarcoding data of global soil samples;18S metabarcoding data of global soil samples;Global analysis of soil microbiomes	257.83163594173	-12.7014	130.998
712	SRS1413831	SRR5918897	SRR5918897.SRS1413831	5	SRP074055_soil metagenome raw sequence reads__	NA	raw;soil	soil	SRP074055	soil metagenome Raw sequence reads	257.731958762887	-32.7484	138.136
713	ERS1581678	ERR1872114	ERR1872114.ERS1581678	3	ERP021921_18s metabarcoding data of global soil samples_soil sample_	NA	dry soil;forest;soil;tropical	soil;forest	ERP021922;ERP021921;ERP020652	16S metabarcoding data of global soil samples;18S metabarcoding data of global soil samples;Global analysis of soil microbiomes	257.690449347721	-24.9527	47.0028
714	SRS4719536	SRR9009750	SRR9009750.SRS4719536	1	SRP195124_rhizosphere microbial communities from carex aquatilis grown in university of washington, seatle, wa, united states - 4-1-26 metag metagenome_rhizosphere microbial communities from carex aquatilis grown in university of washington, seatle, wa, united states - 4-1-26 metag_	NA	aquatilis;carex;rhizosphere;seatle;soil	plant|soil	SRP195124	Rhizosphere microbial communities from Carex aquatilis grown in University of Washington, Seatle, WA, United States - 4-1-26 metaG metagenome	257.615766084884	47.6516	-122.305
715	ERS1040363	ERR1226488	ERR1226488.ERS1040363	1	ERP013987_comprehensive amplicon-based metagenome analyses reveal long-term impacts of timber harvesting on soil microbial communities at reforested sites across north america._bll018_	NA	bll;forest;forest soil;harvest;soil;wood	soil;forest|plant;wood	ERP013987	Comprehensive amplicon-based metagenome analyses reveal long-term impacts of timber harvesting on soil microbial communities at reforested sites across North America.	256.772371292849	54.35	-122.61
716	SRS1588573	SRR3956954	SRR3956954.SRS1588573	1	SRP079990_new orleans dwtp and dwds microbiome 2012__	NA	orleans		SRP079990	New Orleans DWTP and DWDS Microbiome 2012	256.202228959392	30	-90
717	SRS6853667	SRR12030773	SRR12030773.SRS6853667	1	SRP266870_needle-decomposing microbiomes of two pine species along altitudinal gradients__	NA	conifer;degradation;gradient;needle;pine;plant;tree	plant	SRP266870	Needle-decomposing microbiomes of two pine species along altitudinal gradients	255.58452180136	24.1857	121.342
718	SRS2418038	SRR5916156	SRR5916156.SRS2418038	7	SRP074055_soil metagenome raw sequence reads__	NA	raw;soil	soil	SRP074055	soil metagenome Raw sequence reads	255.395224109309	-42.2796	147.468
719	SRS6697825	SRR11833492	SRR11833492.SRS6697825	1	SRP263030_soil fungal communities from native pine forests in california, united states - cac_7 metagenome_soil fungal communities from native pine forests in california, united states - cac_7_	NA	conifer;forest;fungus;native;pine;plant;soil;tree	soil|plant	SRP263030	Soil fungal communities from native Pine forests in California, United States - CAC_7 metagenome	255.245290724386	35.5	-121
720	SRS1414340	SRR5918963	SRR5918963.SRS1414340	5	SRP074055_soil metagenome raw sequence reads__	NA	raw;soil	soil	SRP074055	soil metagenome Raw sequence reads	255.232261357836	-39.9358	144.119
721	SRS2716422	SRR6324976	SRR6324976.SRS2716422	1	SRP117128_bacteria in formica exsecta nest material raw sequence reads__	NA	exsecta;formica;nest;raw		SRP117128	Bacteria in Formica exsecta nest material Raw sequence reads	254.801113575237	59.5	23.15
722	SRS5771564	SRR10598117	SRR10598117.SRS5771564	16	SRP234911_strawberry metagenome raw sequence reads_metagenome or environmental sample from metagenome_	NA	raw;strawberry		SRP234911	Strawberry metagenome Raw sequence reads	254.733803175681	30.6	120.98
723	SRS6853678	SRR12030762	SRR12030762.SRS6853678	1	SRP266870_needle-decomposing microbiomes of two pine species along altitudinal gradients__	NA	conifer;degradation;gradient;needle;pine;plant;tree	plant	SRP266870	Needle-decomposing microbiomes of two pine species along altitudinal gradients	254.728395847927	24.088	121.029
724	SRS1413966	SRR3453623	SRR3453623.SRS1413966	4	SRP074055_soil metagenome raw sequence reads__	NA	raw;soil	soil	SRP074055	soil metagenome Raw sequence reads	254.313988017323	-40.1087	143.905
725	SRS1672947	SRR4176463	SRR4176463.SRS1672947	1	SRP086804_new orleans dwtp and dwds microbiome 2014__	NA	orleans		SRP086804	New Orleans DWTP and DWDS Microbiome 2014	254.108471976456	30	-90
726	ERS1101991	ERR1346870	ERR1346870.ERS1101991	1	ERP013988_comprehensive stable-isotope probing reveal diversity of soil decomposer communities across north america._bro3_13c_	NA	degradation;forest;forest soil;soil;stability	soil;forest	ERP013988	Comprehensive stable-isotope probing reveal diversity of soil decomposer communities across North America.	253.850059231681	39.55	-121.04
727	SRS6700240	SRR11836023	SRR11836023.SRS6700240	1	SRP263096_soil fungal communities from native pine forests in new south wales, australia - pe_3 metagenome_soil fungal communities from native pine forests in new south wales, australia - pe_3_	NA	conifer;forest;fungus;native;pine;plant;soil;tree	soil|plant	SRP263096	Soil fungal communities from native Pine forests in New South Wales, Australia - Pe_3 metagenome	253.850059231681	-33.6	150
728	SRS2127121	SRR5451461	SRR5451461.SRS2127121	1	SRP104046_corn, switchgrass and miscanthus rhizosphere microbial communities from kellogg biological station, michigan, usa - kbs s1-3 metag metagenome_corn, switchgrass and miscanthus rhizosphere microbial communities from kellogg biological station, michigan, usa - kbs s1-3 metag_	NA	crop;grass;kellogg;maize;miscanthus;plant;rhizosphere;soil;switchgrass	plant|soil	SRP104046	Corn, switchgrass and miscanthus rhizosphere microbial communities from Kellogg Biological Station, Michigan, USA - KBS S1-3 metaG metagenome	253.485424588086	42.3948	-85.3738
729	SRS5621151	SRR10412019	SRR10412019.SRS5621151	1	SRP228878_bacteria from european freshwater lakes_a173ei_	NA	lake;limnic	aquatic;lake	SRP228878	Bacteria from european freshwater lakes	252.879039683575	47.4535	10.9852
730	SRS1672950	SRR4176466	SRR4176466.SRS1672950	1	SRP086804_new orleans dwtp and dwds microbiome 2014__	NA	orleans		SRP086804	New Orleans DWTP and DWDS Microbiome 2014	252.445195909214	30	-90
731	SRS3471484	SRR7441926	SRR7441926.SRS3471484	1	SRP151447_protist communities in bulk soil and rhizosphere of soybean fields__	NA	crop;field;legume;protist;rhizosphere;soil;soy	plant;rhizosphere|soil;field	SRP151447	Protist communities in bulk soil and rhizosphere of soybean fields	252.033451712682	36.32	109.3
732	ERS3016386	ERR3089239	ERR3089239.ERS3016386	1	ERP113131_metagenomic sequencing of rotating biological contactor biofilm samples_rbc sne1_	NA	biofilm;plant;rotation;sne;train;treatment;waste water;water	plant|aquatic;waste water	ERP113131	Metagenomic sequencing of Rotating Biological Contactor biofilm samples	251.952632905014	43.5245	-80.2644
733	SRS5656428	SRR10454308	SRR10454308.SRS5656428	2	SRP230129_wheat core bacterial and fungal microbiome and response to glyphosate exposure_bulk_genesee_crp_glyph_3_2_2015_	NA	crp;exposure;fungus;glyphosate;herbicide;soil	soil	SRP230129	Wheat core bacterial and fungal microbiome and response to glyphosate exposure	251.785690621646	46.7298	-117.182
734	SRS3325713	SRR7193654	SRR7193654.SRS3325713	1	SRP148625_chronosequence opencast mine inden, germany, raw sequence reads_chronosequence open-cast mine inden, reclaimed in year 1990_	NA	agricultural;arable soil;cultivation;farm;farmsoil;fresh;lignite;mine;mix;open-cast;portal;raw;re-cultivation;resilience;rock;sedimentary rock;soil;stem;uncontaminated	soil;agricultural|plant;stem|soil;farm	SRP148625	Chronosequence opencast mine Inden, Germany, Raw sequence reads	251.640154578952	50.8627	6.2545
735	SRS6700029	SRR11835809	SRR11835809.SRS6700029	1	SRP263087_soil fungal communities from native pine forests in california, united states - cas_7 metagenome_soil fungal communities from native pine forests in california, united states - cas_7_	NA	conifer;forest;fungus;native;pine;plant;soil;tree	soil|plant	SRP263087	Soil fungal communities from native Pine forests in California, United States - CAS_7 metagenome	251.575658068958	37	-122.2
736	SRS3548582	SRR7524402	SRR7524402.SRS3548582	1	SRP153778_soil microbial communities from shasta-trinity national forest, california, united states - geon-q76 metagenome_soil microbial communities from shasta-trinity national forest, california, united states - geon-q76_	NA	forest;geon;geon-q;shasta;shasta-trinity;soil	soil;forest	SRP153778	Soil microbial communities from Shasta-Trinity National Forest, California, United States - GEON-Q76 metagenome	250.281566762608	40.2197	-122.985
737	SRS2127033	SRR5451372	SRR5451372.SRS2127033	2	SRP104033_corn, switchgrass and miscanthus rhizosphere microbial communities from kellogg biological station, michigan, usa - kbs miscanthus m7-2 metagenome_corn, switchgrass and miscanthus rhizosphere microbial communities from kellogg biological station, michigan, usa - kbs miscanthus m7-2_	NA	crop;grass;kellogg;maize;miscanthus;plant;rhizosphere;soil;switchgrass	plant|soil	SRP104033	Corn, switchgrass and miscanthus rhizosphere microbial communities from Kellogg Biological Station, Michigan, USA - KBS Miscanthus M7-2 metagenome	250.280075322385	42.4058	-85.399
738	SRS3325712	SRR7193655	SRR7193655.SRS3325712	1	SRP148625_chronosequence opencast mine inden, germany, raw sequence reads_chronosequence open-cast mine inden, reclaimed in year 2014_	NA	agricultural;arable soil;cultivation;farm;farmsoil;fresh;lignite;mine;mix;open-cast;portal;raw;re-cultivation;resilience;rock;sedimentary rock;soil;stem;uncontaminated	soil;agricultural|plant;stem|soil;farm	SRP148625	Chronosequence opencast mine Inden, Germany, Raw sequence reads	250.04862056511	50.8751	6.323
739	SRS6126049	SRR11051965	SRR11051965.SRS6126049	1	SRP247955_study of resistome of a industrial park_tz_13_	NA	industry;resistance		SRP247955	Study of resistome of a Industrial park	249.968753905762	28.68	121.43
740	SRS3438831	SRR7440163	SRR7440163.SRS3438831	2	SRP151412_metagenome in soils from the south pole__	NA	coast;field;ice;pole;soil	soil;field|aquatic;ice	SRP151412	Metagenome in soils from the South Pole	249.687890137328	-62.2033	-58.9958
741	SRS6582087	SRR11668400	SRR11668400.SRS6582087	1	SRP259550_peat soil microbial communities from wetlands in alaska, united states - goldstream_08d_17 metagenome_peat soil microbial communities from wetlands in alaska, united states - goldstream_08d_17_	NA	goldstream;peat;soil;wetland	soil	SRP259550	Peat soil microbial communities from wetlands in Alaska, United States - Goldstream_08D_17 metagenome	249.563264287497	64.9123	-147.839
742	ERS1101970	ERR1346849	ERR1346849.ERS1101970	1	ERP013988_comprehensive stable-isotope probing reveal diversity of soil decomposer communities across north america._a8o2_12c_	NA	degradation;forest;forest soil;soil;stability	soil;forest	ERP013988	Comprehensive stable-isotope probing reveal diversity of soil decomposer communities across North America.	248.931668257063	49.08	-89.38
743	SRS1414318	SRR3455523	SRR3455523.SRS1414318	4	SRP074055_soil metagenome raw sequence reads__	NA	raw;soil	soil	SRP074055	soil metagenome Raw sequence reads	248.669055396684	-66.2821	110.526
744	SRS4660795	SRR8942312	SRR8942312.SRS4660795	2	SRP193358_riverine metagenome shotgun and 16s amplicon_metagenome of river water from han river s2 site_	NA	han;river;stream;water;watercourse	aquatic;river	SRP193358	riverine metagenome shotgun and 16S amplicon	247.784237110455	37.006	127.984
745	SRS7918630	SRR13296345	SRR13296345.SRS7918630	33	SRP299127_soil organic matter, soil structure, and bacterial community structure in a post-agricultural landscape__	NA	agricultural;organic;soil	soil;agricultural	SRP299127	Soil Organic Matter, Soil Structure, and Bacterial Community Structure in a Post-Agricultural Landscape	246.913580246914	42.3847	-76.3036
746	SRS2418006	SRR5915952	SRR5915952.SRS2418006	5	SRP074055_soil metagenome raw sequence reads__	NA	raw;soil	soil	SRP074055	soil metagenome Raw sequence reads	246.386333771353	-42.3846	147.311
747	SRS5772609	SRR10599113	SRR10599113.SRS5772609	1	SRP234944_metagenomic data of chaohu lake_ch01_	NA	chaohu;lake	aquatic;lake	SRP234944	Metagenomic data of Chaohu Lake	245.905670584764	31	117
748	SRS4247639	SRR8437813	SRR8437813.SRS4247639	1	SRP178826_freshwater microbial communities from st. lawrence river, new york, united states - law_miss_repa_8d metagenome_freshwater microbial communities from st. lawrence river, new york, united states - law_miss_repa_8d_	NA	lawrence;limnic;repa;river;stream;watercourse;york	aquatic;river	SRP178826	Freshwater microbial communities from St. Lawrence River, New York, United States - Law_Miss_RepA_8d metagenome	245.831114024665	45.0061	-74.7949
749	ERS1594172	ERR1879366	ERR1879366.ERS1594172	1	ERP022014_minimum concentration of antibiotics in inducing antibiotic resistance in a biofilm type wastewater treatment system_spm0.1_	NA	aerobic;antibiotic;antibiotics (resistance);association;biofilm;concentration;host;induction;sludge;spm;treatment;waste water	aquatic;waste water	ERP022014	Minimum concentration of antibiotics in inducing antibiotic resistance in a biofilm type wastewater treatment system	245.639891918448	116.3	39.9
750	SRS7730649	SRR13076530	SRR13076530.SRS7730649	1	SRP292972_simulated reclaimed water distribution system__	NA	water	aquatic	SRP292972	Simulated reclaimed water distribution system	245.579567779961	37.23	-80.41
751	ERS2620039	ERR2709734	ERR2709734.ERS2620039	1	ERP110007_rm_csulb_25b_1 taxonomy id:410658_	NA	association;garden;plant;soil;terrestrial	plant|soil	ERP110007	RM_CSULB	244.658293916164	34.1843333333333	118.191166666667
752	SRS3176942	SRR7013887	SRR7013887.SRS3176942	1	SRP140628_aafc phosphore nitrogen study__	NA	aafc;nitrogen		SRP140628	AAFC Phosphore Nitrogen study	244.558571777941	50.28	-107.8
753	SRS5621228	SRR10411942	SRR10411942.SRS5621228	1	SRP228878_bacteria from european freshwater lakes_o223kv_	NA	lake;limnic	aquatic;lake	SRP228878	Bacteria from european freshwater lakes	244.470668745425	47.6956	21.3734
754	ERS2620098	ERR2709793	ERR2709793.ERS2620098	1	ERP110007_rm_csulb_19a_2 taxonomy id:410658_	NA	association;garden;plant;soil;terrestrial	plant|soil	ERP110007	RM_CSULB	244.141	34.1843333333333	118.191166666667
755	SRS3298097	SRR7162479	SRR7162479.SRS3298097	1	SRP145609_bacterial and fungal communities with primary succession in arctic sand dunes_b5.3_2t_	NA	arctic;basin;dune;ecotone;fungus;moss;plant;polar;sand;soil;tree	aquatic|plant|soil	SRP145609	Bacterial and fungal communities with primary succession in arctic sand dunes	243.783520234032	68.45	24.72
756	ERS1040338	ERR1226463	ERR1226463.ERS1040338	1	ERP013987_comprehensive amplicon-based metagenome analyses reveal long-term impacts of timber harvesting on soil microbial communities at reforested sites across north america._bdc230_	NA	forest;forest soil;harvest;soil;wood	soil;forest|plant;wood	ERP013987	Comprehensive amplicon-based metagenome analyses reveal long-term impacts of timber harvesting on soil microbial communities at reforested sites across North America.	242.463428432878	50.85	-120.42
757	ERS1594156	ERR1879355	ERR1879355.ERS1594156	1	ERP022014_minimum concentration of antibiotics in inducing antibiotic resistance in a biofilm type wastewater treatment system_tg0.3_	NA	aerobic;antibiotic;antibiotics (resistance);association;biofilm;concentration;host;induction;sludge;treatment;waste water	aquatic;waste water	ERP022014	Minimum concentration of antibiotics in inducing antibiotic resistance in a biofilm type wastewater treatment system	242.463428432878	116.3	39.9
758	SRS4730345	SRR9021115	SRR9021115.SRS4730345	1	SRP195700_peat permafrost microbial communities from stordalen mire near abisko, sweden - ii_bog_n3_2 metagenome_peat permafrost microbial communities from stordalen mire near abisko, sweden - ii_bog_n3_2_	NA	abisko;bog;peat;peatland;permafrost;stordalen	soil;peatland	SRP195700	Peat permafrost microbial communities from Stordalen Mire near Abisko, Sweden - II_Bog_N3_2 metagenome	241.627603537428	68.3532	19.0477
759	ERS2640833	ERR2729860	ERR2729860.ERS2640833	1	ERP024418_the influence of sludge retention time on the expressed functional diversity of and biotransformation rates of micropollutants performed by a community originating from wastewater activated sludge_b1gr2-2_exp2_r1_	NA	activated sludge;biotransformation;micropollutants;plant;sewage;sludge;treatment;waste water;water	aquatic|plant	ERP024418	The influence of sludge retention time on the expressed functional diversity of and biotransformation rates of micropollutants performed by a community originating from wastewater activated sludge	241.554228924394	47.4055	8.59763
760	ERS1594140	ERR1879330	ERR1879330.ERS1594140	1	ERP022014_minimum concentration of antibiotics in inducing antibiotic resistance in a biofilm type wastewater treatment system_stm5.2_	NA	aerobic;antibiotic;antibiotics (resistance);association;biofilm;concentration;host;induction;sludge;stm;treatment;waste water	aquatic;waste water	ERP022014	Minimum concentration of antibiotics in inducing antibiotic resistance in a biofilm type wastewater treatment system	241.370987207338	116.3	39.9
761	SRS5621245	SRR10411925	SRR10411925.SRS5621245	1	SRP228878_bacteria from european freshwater lakes_n191bw_	NA	lake;limnic	aquatic;lake	SRP228878	Bacteria from european freshwater lakes	241.24425271045	52.8558	17.7525
762	SRS1697659	SRR4249915	SRR4249915.SRS1697659	1	SRP089968_impact of h2 exposure on soil microbial community structure and function using metagenomics__	NA	exposure;soil	soil	SRP089968	Impact of H2 exposure on soil microbial community structure and function using metagenomics	241.215727265418	45.68	-72
763	SRS5544005	SRR10310181	SRR10310181.SRS5544005	1	SRP226219_bacterial communities of soil and earthworm casts of native palouse prairie remnants and no-till wheat cropping systems._18q-b_50_	NA	cereal;crop;earthworm;grassland;native;no-till;plant;prairie;q-b;remnants;soil;wheat	plant|soil;field	SRP226219	Bacterial communities of soil and earthworm casts of native Palouse Prairie remnants and no-till wheat cropping systems.	240.984350192787	46.7298	-117.182
764	SRS1942896	SRR5207629	SRR5207629.SRS1942896	1	SRP097937_soil and rhizosphere microbial communities from laval, canada - mghmb metagenome_soil and rhizosphere microbial communities from laval, canada - mghmb_	NA	laval;rhizosphere;soil	plant|soil	SRP097937	Soil and rhizosphere microbial communities from Laval, Canada - mgHMB metagenome	240.770465489567	45.54	-73.72
765	SRS1672956	SRR4176472	SRR4176472.SRS1672956	1	SRP086804_new orleans dwtp and dwds microbiome 2014__	NA	orleans		SRP086804	New Orleans DWTP and DWDS Microbiome 2014	240.366836772428	30	-90
766	SRS2689177	SRR6293341	SRR6293341.SRS2689177	1	SRP125026_microbial community strcture of aerobic granular sludge using inoculums adapted at mild and low temperature_b_gas0_	NA	aerobic;bioreactor;gas;granule;inoculums;low temperature;mild		SRP125026	Microbial community strcture of aerobic granular sludge using inoculums adapted at mild and low temperature	240.269101393561	37.1811	-3.60806
767	SRS5656430	SRR10454306	SRR10454306.SRS5656430	2	SRP230129_wheat core bacterial and fungal microbiome and response to glyphosate exposure_bulk_ritzville_nt_glyph_3_1_2015_	NA	exposure;fungus;glyphosate;herbicide;soil	soil	SRP230129	Wheat core bacterial and fungal microbiome and response to glyphosate exposure	240.098658721584	46.7298	-117.182
768	SRS6699067	SRR11834745	SRR11834745.SRS6699067	1	SRP263063_soil fungal communities from native pine forests in new south wales, australia - pf_7 metagenome_soil fungal communities from native pine forests in new south wales, australia - pf_7_	NA	conifer;forest;fungus;native;pine;plant;soil;tree	soil|plant	SRP263063	Soil fungal communities from native Pine forests in New South Wales, Australia - Pf_7 metagenome	240.04283841424	-34.5	150
769	SRS4347506	SRR8554878	SRR8554878.SRS4347506	1	SRP185313_peat permafrost microbial communities from stordalen mire near abisko, sweden - i_fen_e2_4 metagenome_peat permafrost microbial communities from stordalen mire near abisko, sweden - i_fen_e2_4_	NA	abisko;fen;peat;peatland;permafrost;stordalen	soil;peatland	SRP185313	Peat permafrost microbial communities from Stordalen Mire near Abisko, Sweden - I_Fen_E2_4 metagenome	239.966404703342	68.3532	19.0469
770	SRS1413513	SRR5919017	SRR5919017.SRS1413513	5	SRP074055_soil metagenome raw sequence reads__	NA	raw;soil	soil	SRP074055	soil metagenome Raw sequence reads	239.95200959808	-33.8568	119.161555555556
771	ERS1101959	ERR1346838	ERR1346838.ERS1101959	1	ERP013988_comprehensive stable-isotope probing reveal diversity of soil decomposer communities across north america._txc148_	NA	degradation;forest;forest soil;soil;stability	soil;forest	ERP013988	Comprehensive stable-isotope probing reveal diversity of soil decomposer communities across North America.	239.693192713327	31.11	-95.15
772	SRS1588582	SRR3956963	SRR3956963.SRS1588582	1	SRP079990_new orleans dwtp and dwds microbiome 2012__	NA	orleans		SRP079990	New Orleans DWTP and DWDS Microbiome 2012	239.540083040562	30	-90
773	SRS5656035	SRR10454160	SRR10454160.SRS5656035	2	SRP230129_wheat core bacterial and fungal microbiome and response to glyphosate exposure_bulk_ritzville_crp_none_0_2_2016_	NA	crp;exposure;fungus;glyphosate;herbicide;soil	soil	SRP230129	Wheat core bacterial and fungal microbiome and response to glyphosate exposure	239.425379090184	46.7298	-117.182
774	SRS5656485	SRR10454251	SRR10454251.SRS5656485	1	SRP230129_wheat core bacterial and fungal microbiome and response to glyphosate exposure_na_genesee_crp_na_before_spray_3_2015_	NA	crp;exposure;fungus;glyphosate;herbicide;soil;spray	soil	SRP230129	Wheat core bacterial and fungal microbiome and response to glyphosate exposure	239.413437079156	46.7298	-117.182
775	SRS2417846	SRR8821150	SRR8821150.SRS2417846	7	SRP074055_soil metagenome raw sequence reads__	NA	raw;soil	soil	SRP074055	soil metagenome Raw sequence reads	239.291696578129	-42.2734	146.895
776	ERS1581706	ERR1872179	ERR1872179.ERS1581706	3	ERP021921_18s metabarcoding data of global soil samples_soil sample_	NA	arctic soil;soil;tundra	soil;tundra	ERP021922;ERP021921;ERP020652	16S metabarcoding data of global soil samples;18S metabarcoding data of global soil samples;Global analysis of soil microbiomes	239.120038259206	68.6232	-149.599
777	SRS2417846	SRR7595567	SRR7595567.SRS2417846	7	SRP074055_soil metagenome raw sequence reads__	NA	raw;soil	soil	SRP074055	soil metagenome Raw sequence reads	238.578074674937	-42.2734	146.895
778	ERS1581664	ERR1872100	ERR1872100.ERS1581664	3	ERP021921_18s metabarcoding data of global soil samples_soil sample_	NA	forest;moisture;soil;tropical	soil;forest	ERP021922;ERP021921;ERP020652	16S metabarcoding data of global soil samples;18S metabarcoding data of global soil samples;Global analysis of soil microbiomes	238.232991866045	14.2699	74.7572
779	SRS3677883	SRR7704089	SRR7704089.SRS3677883	1	SRP158174_metsulfuron-methyl effects on soil microbiome data__	NA	soil	soil	SRP158174	Metsulfuron-methyl Effects on Soil Microbiome Data	238.010234440081	64.0378	-145.732
780	SRS4655547	SRR8936438	SRR8936438.SRS4655547	49	SRP189906_mikania micrantha isolate:nld-2019 genome sequencing and assembly__	NA	None		SRP189906	Mikania micrantha isolate:NLD-2019 Genome sequencing and assembly	237.896990603069	23.14	113.34
781	SRS785547	SRR1702230	SRR1702230.SRS785547	1	SRP051017_ak-r08 metagenome__	NA	effluent;industry;plant;treatment;waste water	plant|aquatic;waste water	SRP051017	AK-R08 Metagenome	237.247924080664	21.15	79.09
782	SRS5760733	SRR10585488	SRR10585488.SRS5760733	1	SRP234668_leaf and root-associated microbiomes of three south-east asian green leafy vegetables grown in an urban farm in singapore (2018)_brassica alboglabra seedling rhizosphere_	NA	brassica;city;farm;leaf;rhizosphere;root;seedling;soil;vegetable	soil|plant;leaf|plant;rhizosphere	SRP234668	Leaf and root-associated microbiomes of three south-east Asian green leafy vegetables grown in an urban farm in Singapore (2018)	236.910684671879	1.42	103.7
783	SRS881345	SRR1926179	SRR1926179.SRS881345	1	SRP056463_bacterial community diversity associated with apple replant diseases_irradiation_	NA	apple;association;disease;fruit;irradiation;radiation;replant;soil;treatment	soil	SRP056463	Bacterial community diversity associated with apple replant diseases	236.099634045567	53.4219	-9.48167
784	ERS5330594	ERR4837141	ERR4837141.ERS5330594	1	ERP124910_a taxon-wise insight into rock weathering and nitrogen fixation functional profiles of proglacial systems_sw14_	NA	artificial;forefield;nitrogen fixation;proglacial;rock;soil;weathering;wise	soil	ERP124910	A taxon-wise insight into rock weathering and nitrogen fixation functional profiles of proglacial systems	235.886145620381	67.9041	18.6116
785	SRS1609122	SRR4004422	SRR4004422.SRS1609122	4	SRP081003_plant conditioning of the rhizopshere bacteriome__	NA	conditioning;plant;rhizopshere;soil	plant|soil	SRP081003	Plant conditioning of the rhizopshere bacteriome	235.864142254062	47.69	9.18
786	ERS1040547	ERR1226672	ERR1226672.ERS1040547	1	ERP013987_comprehensive amplicon-based metagenome analyses reveal long-term impacts of timber harvesting on soil microbial communities at reforested sites across north america._bto116_	NA	forest;forest soil;harvest;soil;wood	soil;forest|plant;wood	ERP013987	Comprehensive amplicon-based metagenome analyses reveal long-term impacts of timber harvesting on soil microbial communities at reforested sites across North America.	235.710076605775	52.32	-126.31
787	SRS3390473	SRR7275279	SRR7275279.SRS3390473	1	SRP149954_copper mine tailing metagenome metagenome_z119_	NA	copper;metal;mine		SRP149954	Copper mine tailing metagenome Metagenome	235.626767200754	29	117.71
788	SRS7851028	SRR13218812	SRR13218812.SRS7851028	1	SRP297086_metagenomic analysis on soil microbial dna by forest-to-farm land use change in zambia_africa_c_farm_2_	NA	desert;farm;forest;land;sahara;soil;sub-saharan;zambia	soil;desert|soil;farm|soil;forest	SRP297086	Metagenomic analysis on soil microbial DNA by forest-to-farm land use change in Zambia	235.51577955723	-14.23	28.29
789	ERS2640837	ERR2729864	ERR2729864.ERS2640837	1	ERP024418_the influence of sludge retention time on the expressed functional diversity of and biotransformation rates of micropollutants performed by a community originating from wastewater activated sludge_b1gr3-1_exp2_r1_	NA	activated sludge;biotransformation;micropollutants;plant;sewage;sludge;treatment;waste water;water	aquatic|plant	ERP024418	The influence of sludge retention time on the expressed functional diversity of and biotransformation rates of micropollutants performed by a community originating from wastewater activated sludge	235.505694955896	47.4055	8.59763
790	SRS1593603	SRR3987647	SRR3987647.SRS1593603	1	SRP080361_freshwater microbial communities from lake mendota, wi - 15jun2012 deep hole epilimnion metagenome_freshwater microbial communities from lake mendota, wi - 15jun2012 deep hole epilimnion_	NA	deep;epilimnion;hole;lake;limnic	aquatic;lake	SRP080361	Freshwater microbial communities from Lake Mendota, WI - 15JUN2012 deep hole epilimnion metagenome	235.377	43.0983	-89.4053
791	SRS1858312	SRR5105383	SRR5105383.SRS1858312	1	SRP095055_characterization of bacterial community associated with phytoplankton bloom in a eutrophic lake in south norway using 16s rrna gene amplicon sequence analysis._july a_	NA	association;bloom;eutrophic;lake;phytoplankton;plankton	aquatic;lake	SRP095055	Characterization of bacterial community associated with phytoplankton bloom in a eutrophic lake in South Norway using 16S rRNA gene amplicon sequence analysis.	235.115137265749	59.25	10.33
792	ERS1420525	ERR1700696	ERR1700696.ERS1420525	1	ERP009498_forest harvesting reduces the soil metagenomic potential for biomass decomposition_blodgett sample, mineral layer, om0c0 treatment, replicate 2_	NA	degradation;forest;forest soil;harvest;mineral;reduction;soil;treatment	soil;forest	ERP009498	Forest harvesting reduces the soil metagenomic potential for biomass decomposition	234.686693264492	38.88	-120.64
793	SRS1471418	SRR3601985	SRR3601985.SRS1471418	1	SRP075781_soil metagenome raw sequence reads__	NA	raw;soil	soil	SRP075781	soil metagenome Raw sequence reads	234.576589256392	-25.0255	152.38
794	SRS5544060	SRR10310126	SRR10310126.SRS5544060	1	SRP226219_bacterial communities of soil and earthworm casts of native palouse prairie remnants and no-till wheat cropping systems._15k-a_10_	NA	cereal;crop;grassland;k-a;native;no-till;plant;prairie;remnants;soil;wheat	plant|soil;field	SRP226219	Bacterial communities of soil and earthworm casts of native Palouse Prairie remnants and no-till wheat cropping systems.	234.572003831343	46.7298	-117.182
795	ERS2620123	ERR2709818	ERR2709818.ERS2620123	1	ERP110007_rm_csulb_16b_1 taxonomy id:410658_	NA	association;garden;plant;soil;terrestrial	plant|soil	ERP110007	RM_CSULB	234.393311977498	34.1843333333333	118.191166666667
796	ERS3792294	ERR3573993	ERR3573993.ERS3792294	2002	ERP117568_detailed study at the genetic level at bacteria in farm animals, human/animal sewage, sewage treatment works and rivers, to work out the complex network of transmission of important antibiotic-resistant bacteria and antibiotic resistance genes_rehab_	NA	animal;antibiotic;antibiotics (resistance);farm;human;rehab;river;sediment;sewage;stream;transmission;treatment;waste water;watercourse	animal|soil;farm|aquatic;river|aquatic;sediment|aquatic;waste water	ERP117568	Detailed study at the genetic level at bacteria in farm animals, human/animal sewage, sewage treatment works and rivers, to work out the complex network of transmission of important antibiotic-resistant bacteria and antibiotic resistance genes	234.356690883525	51.6194	-1.25172
797	SRS2529689	SRR6056503	SRR6056503.SRS2529689	1	SRP118440_corn rhizosphere microbial communities from kellogg biological station, michigan, usa - kbs c5-4 metag metagenome_corn rhizosphere microbial communities from kellogg biological station, michigan, usa - kbs c5-4 metag_	NA	crop;kellogg;maize;plant;rhizosphere;soil	plant|soil	SRP118440	Corn rhizosphere microbial communities from Kellogg Biological Station, Michigan, USA - KBS C5-4 metaG metagenome	234.331978113393	42.3948	-85.3738
798	ERS1101934	ERR1346813	ERR1346813.ERS1101934	1	ERP013988_comprehensive stable-isotope probing reveal diversity of soil decomposer communities across north america._br067_	NA	degradation;forest;forest soil;soil;stability	soil;forest	ERP013988	Comprehensive stable-isotope probing reveal diversity of soil decomposer communities across North America.	234.256041853746	39.55	-121.04
799	SRS1268763	SRR3133439	SRR3133439.SRS1268763	1	SRP069050_grazing intensity and nutrient load in subarctic tundra affect the temperature adaptation of soil microbial communities_bacterial 16s amplicon analysis of subarctic tundra soil under different temperatures_	NA	grazing;heavy;incubation;nutrition;soil;subarctic;temperature;tundra	soil;tundra	SRP069050	Grazing intensity and nutrient load in subarctic tundra affect the temperature adaptation of soil microbial communities	234.164617726262	69.51	21.31
800	SRS2422253	SRR5923070	SRR5923070.SRS2422253	5	SRP074055_soil metagenome raw sequence reads__	NA	raw;soil	soil	SRP074055	soil metagenome Raw sequence reads	233.972859148339	-33.6157	150.736
801	SRS1615690	SRR4029377	SRR4029377.SRS1615690	1	SRP081938_freshwater microbial communities from trout bog lake, wi - 07jul2009 epilimnion metagenome_freshwater microbial communities from trout bog lake, wi - 07jul2009 epilimnion_	NA	bog;epilimnion;fish;lake;limnic;peatland;trout	soil;peatland|animal;fish|aquatic;lake	SRP081938	Freshwater microbial communities from Trout Bog Lake, WI - 07JUL2009 epilimnion metagenome	233.918128654971	46.041	-89.686
802	SRS1588595	SRR3956976	SRR3956976.SRS1588595	1	SRP079990_new orleans dwtp and dwds microbiome 2012__	NA	orleans		SRP079990	New Orleans DWTP and DWDS Microbiome 2012	233.744984222214	30	-90
803	SRS3972025	SRR8100015	SRR8100015.SRS3972025	1	SRP166662_soil metagenome raw sequence reads_metagenome from an oxisol soil metagenome_	NA	oxisol;raw;soil	soil	SRP166662	Soil Metagenome Raw sequence reads	233.672157962379	21.5416	-158.088
804	SRS3880726	SRR7968350	SRR7968350.SRS3880726	1	SRP163624_soil microbial communities from h.j. andrews experimental forest, oregon, united states - dl-17-a metagenome_soil microbial communities from h.j. andrews experimental forest, oregon, united states - dl-17-a_	NA	andrews;forest;oregon;soil	soil;forest	SRP163624	Soil microbial communities from H.J. Andrews Experimental Forest, Oregon, United States - DL-17-A metagenome	233.626664589985	44.23	-122.22
805	SRS5656159	SRR10454036	SRR10454036.SRS5656159	2	SRP230129_wheat core bacterial and fungal microbiome and response to glyphosate exposure_rhizo_ritzville_nt_none_3_4_2016_	NA	exposure;fungus;glyphosate;herbicide;rhizosphere;root;soil	plant|soil	SRP230129	Wheat core bacterial and fungal microbiome and response to glyphosate exposure	233.317778814746	46.7298	-117.182
806	ERS1037612	ERR1223797	ERR1223797.ERS1037612	1	ERP013911_bacterial community structure and function changes after fire_varrio_	NA	boreal;fire;forest;forest soil;soil;taiga;varrio;woodland	soil;forest	ERP013911	bacterial community structure and function changes after fire	233.142227356061	67.75	29.63
807	SRS4558473	SRR8821882	SRR8821882.SRS4558473	4	SRP074055_soil metagenome raw sequence reads__	NA	raw;soil	soil	SRP074055	soil metagenome Raw sequence reads	232.412621793153	-37.6508	145.822
808	ERS207774	ERR224998	ERR224998.ERS207774	1	ERP002152_effect of triclosan on the structure of activated sludge microbial community estimated by increased sensitivity of stable isotope probing_effect of triclosan on the structure of activated sludge microbial community estimated by increased sensitivity of stable isotope probing_	NA	antimicrobial;feed;gradient;limnic;medium;plant;sensitivity;stability;treatment;triclosan;waste water;water	aquatic|plant	ERP002152	Effect of Triclosan on the structure of activated sludge microbial community estimated by increased sensitivity of stable isotope probing	232.180171813327	57.0292	9.94711
809	SRS2618106	SRR6201989	SRR6201989.SRS2618106	1	SRP120881_forest soil microbial communities from davy crockett national forest, groveton, texas, usa - texas a ecozone_om1h0_o3 metagenome_forest soil microbial communities from davy crockett national forest, groveton, texas, usa - texas a ecozone_om1h0_o3_	NA	crockett;davy;ecozone;forest;forest soil;groveton;soil	soil;forest	SRP120881	Forest soil microbial communities from Davy Crockett National Forest, Groveton, Texas, USA - Texas A ecozone_OM1H0_O3 metagenome	231.870616196163	31.11	-95.15
810	SRS5791955	SRR10619499	SRR10619499.SRS5791955	1	SRP235532_competition and community succession link n transformation and greenhouse gas emissions in urine patches__	NA	competition;emission;gas;greenhouse;transformation;urinary system;urine		SRP235532	Competition and community succession link N transformation and greenhouse gas emissions in urine patches	231.839258114374	-43.64	172.46
811	ERS3135491	ERR4245138	ERR4245138.ERS3135491	2	ERP113626_effects of soil management practices on the microbiome of the agricultural long-term-experiment (lte-1) at bernburg (saxony-anhalt, germany)._rs-p-ext_r1_	NA	agricultural;anhalt;farm;farmsoil;fertilization;field;lte;plough;saxony;saxony-anhalt;soil	soil;agricultural|soil;farm|soil;field	ERP113626	Effects of soil management practices on the microbiome of the agricultural Long-Term-Experiment (LTE-1) at Bernburg (Saxony-Anhalt, Germany).	231.481481481481	51.82	11.7
812	SRS2116113	SRR5437868	SRR5437868.SRS2116113	1	SRP103627_grasslands soil microbial communities from the angelo coastal reserve, california, usa - sample angelo_136 metagenome_grasslands soil microbial communities from the angelo coastal reserve, california, usa - sample angelo_136_	NA	coast;grassland;reservoir;soil	soil;field|aquatic;reservoir	SRP103627	Grasslands soil microbial communities from the Angelo Coastal Reserve, California, USA - Sample Angelo_136 metagenome	231.438622477319	39.7392	-123.631
813	SRS416314	SRR835870	SRR835870.SRS416314	1	SRP021525_global studies on bacterial diversity in response to gamma-caprolactone_mims environmental/metagenome sample from rhizosphere metagenome_	NA	association;plant;rhizosphere;soil	plant|soil	SRP021525	Global studies on bacterial diversity in response to gamma-caprolactone	231.392209795604	49.6673	0.370108
814	SRS2417835	SRR8821143	SRR8821143.SRS2417835	7	SRP074055_soil metagenome raw sequence reads__	NA	raw;soil	soil	SRP074055	soil metagenome Raw sequence reads	230.920217065004	-42.5705	146.771
815	ERS2620053	ERR2709748	ERR2709748.ERS2620053	1	ERP110007_rm_csulb_16a_2 taxonomy id:410658_	NA	association;garden;plant;soil;terrestrial	plant|soil	ERP110007	RM_CSULB	230.653903817322	34.1843333333333	118.191166666667
816	SRS1268803	SRR3133475	SRR3133475.SRS1268803	1	SRP069050_grazing intensity and nutrient load in subarctic tundra affect the temperature adaptation of soil microbial communities_bacterial 16s amplicon analysis of subarctic tundra soil under different temperatures_	NA	grazing;heavy;incubation;nutrition;soil;subarctic;temperature;tundra	soil;tundra	SRP069050	Grazing intensity and nutrient load in subarctic tundra affect the temperature adaptation of soil microbial communities	230.176084704799	69.51	21.31
817	SRS6879868	SRR12060223	SRR12060223.SRS6879868	1	SRP268134_soil metagenome__	NA	soil	soil	SRP268134	soil metagenome	229.964355524894	36.13	120.58
818	SRS2417835	SRR7595538	SRR7595538.SRS2417835	7	SRP074055_soil metagenome raw sequence reads__	NA	raw;soil	soil	SRP074055	soil metagenome Raw sequence reads	229.858636938283	-42.5705	146.771
819	SRS2417835	SRR5916193	SRR5916193.SRS2417835	7	SRP074055_soil metagenome raw sequence reads__	NA	raw;soil	soil	SRP074055	soil metagenome Raw sequence reads	229.805814087096	-42.5705	146.771
820	SRS2838358	SRR6476381	SRR6476381.SRS2838358	2	SRP080963_metagenomics based spatiotemporal study of chicago river microbiome__	NA	river;spatiotemporal;stream;surface;water;watercourse;waterway	aquatic;river	SRP080963	Metagenomics based spatiotemporal study of Chicago River microbiome	229.64749110116	42.0119	-87.7104
821	ERS1581665	ERR1872101	ERR1872101.ERS1581665	3	ERP021921_18s metabarcoding data of global soil samples_soil sample_	NA	forest;moisture;soil;tropical	soil;forest	ERP021922;ERP021921;ERP020652	16S metabarcoding data of global soil samples;18S metabarcoding data of global soil samples;Global analysis of soil microbiomes	229.557871539415	13.4956	75.2251
822	ERS1581686	ERR1872160	ERR1872160.ERS1581686	4	ERP021921_18s metabarcoding data of global soil samples_soil sample_	NA	deciduous;forest;soil;temperate	soil;forest	ERP021922;ERP021921;ERP020652	16S metabarcoding data of global soil samples;18S metabarcoding data of global soil samples;Global analysis of soil microbiomes	229.436732820925	39.9555	115.426
823	ERS1671877	ERR1939272	ERR1939272.ERS1671877	1	ERP022181_year-round metagenomes reveal remarkably stable microbial communities in agricultural soils and novel ammonia oxidizers responding to fertilization_urbana site_	NA	agricultural;ammonia;anammox;clay;feldspar;fertilization;loam;quartz;responding;sand;silt;soil;stability;urbana	soil;agricultural	ERP022181	Year-round metagenomes reveal remarkably stable microbial communities in agricultural soils and novel ammonia oxidizers responding to fertilization	228.937728937729	40.075	88.242
824	ERS1581662	ERR1872098	ERR1872098.ERS1581662	2	ERP021921_18s metabarcoding data of global soil samples_soil sample_	NA	dry soil;forest;soil;tropical	soil;forest	ERP021921;ERP020652	18S metabarcoding data of global soil samples;Global analysis of soil microbiomes	228.931177564745	29.4564	79.228
825	SRS4347690	SRR8555068	SRR8555068.SRS4347690	1	SRP185344_peat permafrost microbial communities from stordalen mire near abisko, sweden - iii_bog_n3_2 metagenome_peat permafrost microbial communities from stordalen mire near abisko, sweden - iii_bog_n3_2_	NA	abisko;bog;peat;peatland;permafrost;stordalen	soil;peatland	SRP185344	Peat permafrost microbial communities from Stordalen Mire near Abisko, Sweden - III_Bog_N3_2 metagenome	228.683436785364	68.3532	19.0477
826	ERS2640843	ERR2729870	ERR2729870.ERS2640843	1	ERP024418_the influence of sludge retention time on the expressed functional diversity of and biotransformation rates of micropollutants performed by a community originating from wastewater activated sludge_b1gr4-1_exp2_r1_	NA	activated sludge;biotransformation;micropollutants;plant;sewage;sludge;treatment;waste water;water	aquatic|plant	ERP024418	The influence of sludge retention time on the expressed functional diversity of and biotransformation rates of micropollutants performed by a community originating from wastewater activated sludge	227.82379456803	47.4055	8.59763
827	SRS5543990	SRR10310196	SRR10310196.SRS5543990	1	SRP226219_bacterial communities of soil and earthworm casts of native palouse prairie remnants and no-till wheat cropping systems._16m-b_10_	NA	cereal;crop;earthworm;grassland;m-b;native;no-till;plant;prairie;remnants;soil;wheat	plant|soil;field	SRP226219	Bacterial communities of soil and earthworm casts of native Palouse Prairie remnants and no-till wheat cropping systems.	227.580341849629	46.7298	-117.182
828	SRS2396258	SRR5883500	SRR5883500.SRS2396258	1	SRP114392_microplastics from municipal wastewater treatment_microplastic collected from as_	NA	microplastic;microplastics;treatment;waste water	aquatic;waste water	SRP114392	MICROPLASTICS FROM MUNICIPAL WASTEWATER TREATMENT	227.037663025655	37.35	-97.18
829	SRS2417847	SRR5916228	SRR5916228.SRS2417847	7	SRP074055_soil metagenome raw sequence reads__	NA	raw;soil	soil	SRP074055	soil metagenome Raw sequence reads	226.724319422177	-42.2766	147.466
830	SRS560243	SRR1174106	SRR1174106.SRS560243	2	SRP038712_arable soil targeted locus (loci)_ m/s0/60/2_	NA	arable soil;soil	soil	SRP038712	Arable soil Targeted Locus (Loci)	226.70596236681	50.9345	6.29188
831	SRS5656155	SRR10454040	SRR10454040.SRS5656155	2	SRP230129_wheat core bacterial and fungal microbiome and response to glyphosate exposure_rhizo_lamont_crp_none_3_4_2016_	NA	crp;exposure;fungus;glyphosate;herbicide;lamont;rhizosphere;root;soil	plant|soil	SRP230129	Wheat core bacterial and fungal microbiome and response to glyphosate exposure	226.646016696257	46.7298	-117.182
832	SRS1022459	SRR2143232	SRR2143232.SRS1022459	3	SRP061978_characterization of active para-nitrophenol degrading bacteria in river water targeted locus (loci)_second time-point 13c-labelled 'light' fraction of river water pnp-sip_	NA	activity;degradation;incubation;light;nitrophenol;river;stream;surface;water;watercourse	aquatic;river	SRP061978	Characterization of active para-nitrophenol degrading bacteria in river water Targeted Locus (Loci)	226.346763241286	52.11	-1.36
833	SRS3886840	SRR7975588	SRR7975588.SRS3886840	1	SRP164293_miscanthus rhizosphere microbial communities from kellogg biological station, michigan, usa - m4-5 metag metagenome_miscanthus rhizosphere microbial communities from kellogg biological station, michigan, usa - m4-5 metag_	NA	kellogg;miscanthus;rhizosphere;soil	plant|soil	SRP164293	Miscanthus rhizosphere microbial communities from Kellogg Biological Station, Michigan, USA - M4-5 metaG metagenome	226.279540086835	42.3948	-85.3738
834	SRS6831350	SRR12003137	SRR12003137.SRS6831350	1	SRP267043_metagenome under fertilization management_soil10_	NA	fertilization;soil	soil	SRP267043	Metagenome under fertilization management	226.269940038466	33.22	116.67
835	ERS1420577	ERR1700748	ERR1700748.ERS1420577	1	ERP009498_forest harvesting reduces the soil metagenomic potential for biomass decomposition_kurth sample, organic layer, om1c0 treatment, replicate 1_	NA	degradation;forest;forest soil;harvest;organic;reduction;soil;treatment	soil;forest	ERP009498	Forest harvesting reduces the soil metagenomic potential for biomass decomposition	226.090888537192	31.11	-95.15
836	ERS4048650	ERR3687824	ERR3687824.ERS4048650	1	ERP118624_sequencing data: lake mixing regime selects methane-oxidation kinetics of the methanotroph assemblage_lake water rotsee_	NA	filtration;lake;limnic;methane;methanotrophic;methylotrophic;oxidation;rotsee;water	aquatic;lake	ERP118624	Sequencing data: Lake mixing regime selects methane-oxidation kinetics of the methanotroph assemblage	226.022752957131	47.072	8.319
837	SRS3325725	SRR7193642	SRR7193642.SRS3325725	1	SRP148625_chronosequence opencast mine inden, germany, raw sequence reads_chronosequence open-cast mine inden, reclaimed in year 2012_	NA	agricultural;arable soil;cultivation;farm;farmsoil;fresh;lignite;mine;mix;open-cast;portal;raw;re-cultivation;resilience;rock;sedimentary rock;soil;stem;uncontaminated	soil;agricultural|plant;stem|soil;farm	SRP148625	Chronosequence opencast mine Inden, Germany, Raw sequence reads	225.966498010512	50.8708	6.3163
838	SRS881338	SRR1926185	SRR1926185.SRS881338	1	SRP056463_bacterial community diversity associated with apple replant diseases_irradiation_	NA	apple;association;disease;fruit;irradiation;radiation;replant;soil;treatment	soil	SRP056463	Bacterial community diversity associated with apple replant diseases	225.852593540616	53.4159	-9.41341
839	SRS5760687	SRR10585534	SRR10585534.SRS5760687	1	SRP234668_leaf and root-associated microbiomes of three south-east asian green leafy vegetables grown in an urban farm in singapore (2018)_brassica alboglabra adult rhizosphere_	NA	adult;brassica;city;farm;leaf;rhizosphere;root;soil;vegetable	soil|plant;leaf|plant;rhizosphere	SRP234668	Leaf and root-associated microbiomes of three south-east Asian green leafy vegetables grown in an urban farm in Singapore (2018)	225.83559168925	1.42	103.7
840	SRS5318349	SRR10035863	SRR10035863.SRS5318349	1	SRP219636_metagenomes from activated sludge_s2018-2-28-ft-as_dme24309-v_	NA	activated sludge;dme;sludge	aquatic;waste water	SRP219636	Metagenomes from activated sludge	225.784601490178	22.38	114.05
841	SRS3471526	SRR7441884	SRR7441884.SRS3471526	1	SRP151447_protist communities in bulk soil and rhizosphere of soybean fields__	NA	crop;field;legume;protist;rhizosphere;soil;soy	plant;rhizosphere|soil;field	SRP151447	Protist communities in bulk soil and rhizosphere of soybean fields	225.650861704228	50.25	127.46
842	SRS1699956	SRR4252334	SRR4252334.SRS1699956	1	SRP090000_soil metagenome targeted locus (loci)_wf28.replicate4_	NA	grassland;manure;pasture;soil;temperate;winter	soil;field	SRP090000	soil metagenome Targeted Locus (Loci)	225.479143179256	48.87	14.21
843	SRS7136468	SRR12377059	SRR12377059.SRS7136468	1	SRP275690_high temperatures promote the microbial genetic potential to recycle c and n from necromass in alpine soils__	NA	alpine;high;incubation;necromass;recycling;soil;temperature	soil	SRP275690	High temperatures promote the microbial genetic potential to recycle C and N from necromass in alpine soils	225.326723749437	46.7088	10.3885
844	SRS1776517	SRR4833089	SRR4833089.SRS1776517	1	SRP039390_amazon continuum metagenomes__	NA	water	aquatic	SRP039390	Amazon Continuum Metagenomes	224.820143884892	-0.05033	-51.0309
845	SRS3325677	SRR7193690	SRR7193690.SRS3325677	1	SRP148625_chronosequence opencast mine inden, germany, raw sequence reads_chronosequence open-cast mine inden, reclaimed in year 1979_	NA	agricultural;arable soil;cultivation;farm;farmsoil;fresh;lignite;mine;mix;open-cast;portal;raw;re-cultivation;resilience;rock;sedimentary rock;soil;stem;uncontaminated	soil;agricultural|plant;stem|soil;farm	SRP148625	Chronosequence opencast mine Inden, Germany, Raw sequence reads	223.773	50.8685	6.2488
846	SRS2165900	SRR5508059	SRR5508059.SRS2165900	1	SRP106461_corn rhizosphere microbial communities from kellogg biological station, michigan, usa - kbs corn c5-2 metagenome_corn rhizosphere microbial communities from kellogg biological station, michigan, usa - kbs corn c5-2_	NA	crop;kellogg;maize;plant;rhizosphere;soil	plant|soil	SRP106461	Corn rhizosphere microbial communities from Kellogg Biological Station, Michigan, USA - KBS Corn C5-2 metagenome	223.696965177839	42.3948	-85.3738
847	SRS5587764	SRR10363848	SRR10363848.SRS5587764	1	SRP227457_soil metagenome raw sequence reads__	NA	raw;soil	soil	SRP227457	Soil metagenome Raw sequence reads	223.563603845294	22.48	113.57
848	SRS3321908	SRR7189358	SRR7189358.SRS3321908	1	SRP148561_microbial communities in peatlands treating mining-affected waters_6.2_	NA	mine;mining-affected;peat;peatland;soil;tpa;treatment;water	soil|aquatic	SRP148561	Microbial communities in peatlands treating mining-affected waters	223.372	67.9	25.4
849	ERS3016384	ERR3089237	ERR3089237.ERS3016384	1	ERP113131_metagenomic sequencing of rotating biological contactor biofilm samples_rbc jne1_	NA	biofilm;plant;rotation;train;treatment;waste water;water	plant|aquatic;waste water	ERP113131	Metagenomic sequencing of Rotating Biological Contactor biofilm samples	223.338916806253	43.5245	-80.2644
850	SRS2289827	SRR5690348	SRR5690348.SRS2289827	1	SRP109324_agricultural soil microbial communities from georgia to study nitrogen management - ga as200 metagenome_agricultural soil microbial communities from georgia to study nitrogen management - ga as200_	NA	agricultural;nitrogen;soil	soil;agricultural	SRP109324	Agricultural soil microbial communities from Georgia to study Nitrogen management - GA AS200 metagenome	223.276583868267	33.8834	-83.4195
851	ERS1040428	ERR1226553	ERR1226553.ERS1040428	1	ERP013987_comprehensive amplicon-based metagenome analyses reveal long-term impacts of timber harvesting on soil microbial communities at reforested sites across north america._bol332_	NA	bol;forest;forest soil;harvest;soil;wood	soil;forest|plant;wood	ERP013987	Comprehensive amplicon-based metagenome analyses reveal long-term impacts of timber harvesting on soil microbial communities at reforested sites across North America.	223.131275567125	50.88	-120.35
852	SRS560264	SRR1174126	SRR1174126.SRS560264	2	SRP038712_arable soil targeted locus (loci)_ m/s10/3/2_	NA	arable soil;soil	soil	SRP038712	Arable soil Targeted Locus (Loci)	223.114680946006	50.9345	6.29188
853	SRS1471416	SRR3601982	SRR3601982.SRS1471416	1	SRP075781_soil metagenome raw sequence reads__	NA	raw;soil	soil	SRP075781	soil metagenome Raw sequence reads	222.965440356745	-25.0255	152.38
854	SRS4272299	SRR8465031	SRR8465031.SRS4272299	1	SRP180581_plant litter microbial communities from maridalen valley, oslo, norway - nle4 metagenome_plant litter microbial communities from maridalen valley, oslo, norway - nle4_	NA	garbage;maridalen;nle;plant;waste	plant	SRP180581	Plant litter microbial communities from Maridalen valley, Oslo, Norway - NLE4 metagenome	222.816399286988	59.9992	10.7901
855	SRS6768208	SRR11921719	SRR11921719.SRS6768208	1	SRP179754_usda developing computational tools to identify critical control points for mitigating the spread of antibiotic resistance in agro-ecosystems__	NA	aerobic;agricultural;agro;antibiotic;antibiotics (resistance);spread	soil;agricultural	SRP179754	USDA Developing Computational Tools To Identify Critical Control Points For Mitigating The Spread Of Antibiotic Resistance In Agro-Ecosystems	222.333388916681	36.6626	-76.734
856	SRS2618008	SRR6201908	SRR6201908.SRS2618008	1	SRP120843_grasslands soil microbial communities from kansas, usa, that are nitrogen fertilized - nn575 metagenome_grasslands soil microbial communities from kansas, usa, that are nitrogen fertilized - nn575_	NA	fertilization;grassland;nitrogen;soil	soil;field	SRP120843	Grasslands soil microbial communities from Kansas, USA, that are Nitrogen fertilized - NN575 metagenome	222.222222222222	39.0709	-96.5828
857	ERS1594131	ERR1879324	ERR1879324.ERS1594131	1	ERP022014_minimum concentration of antibiotics in inducing antibiotic resistance in a biofilm type wastewater treatment system_stm0.2_	NA	aerobic;antibiotic;antibiotics (resistance);association;biofilm;concentration;host;induction;sludge;stm;treatment;waste water	aquatic;waste water	ERP022014	Minimum concentration of antibiotics in inducing antibiotic resistance in a biofilm type wastewater treatment system	221.713103244402	116.3	39.9
858	SRS2500555	SRR6019399	SRR6019399.SRS2500555	1	SRP117128_bacteria in formica exsecta nest material raw sequence reads__	NA	exsecta;formica;nest;raw		SRP117128	Bacteria in Formica exsecta nest material Raw sequence reads	221.572276876717	59.5	23.15
859	SRS3325695	SRR7193672	SRR7193672.SRS3325695	1	SRP148625_chronosequence opencast mine inden, germany, raw sequence reads_chronosequence open-cast mine inden, reclaimed in year 2014_	NA	agricultural;arable soil;cultivation;farm;farmsoil;fresh;lignite;mine;mix;open-cast;portal;raw;re-cultivation;resilience;rock;sedimentary rock;soil;stem;uncontaminated	soil;agricultural|plant;stem|soil;farm	SRP148625	Chronosequence opencast mine Inden, Germany, Raw sequence reads	220.848056537102	50.8751	6.323
860	SRS1414284	SRR3455493	SRR3455493.SRS1414284	4	SRP074055_soil metagenome raw sequence reads__	NA	raw;soil	soil	SRP074055	soil metagenome Raw sequence reads	219.98435666797	-66.3695	110.586
861	SRS3288952	SRR7151719	SRR7151719.SRS3288952	1	SRP145414_peat metagenome metagenome_20110600_p3s_	NA	activity;peat;permafrost;soil	soil	SRP145414	peat metagenome Metagenome	219.732	68.3535	19.0474
862	SRS3243921	SRR7094831	SRR7094831.SRS3243921	1	SRP144374_forest soil microbial communities from barre woods harvard forest lter site, petersham, massachusetts, united states - inc-bw-c-27-o metagenome_forest soil microbial communities from barre woods harvard forest lter site, petersham, massachusetts, united states - inc-bw-c-27-o_	NA	barre;forest;forest soil;inc-bw-c;petersham;soil;wood	soil;forest|plant;wood	SRP144374	Forest soil microbial communities from Barre Woods Harvard Forest LTER site, Petersham, Massachusetts, United States - Inc-BW-C-27-O metagenome	218.874256739503	42.481	-72.1783
863	SRS858023	SRR1820009	SRR1820009.SRS858023	1	SRP055539_olive rhizosphere targeted loci environmental__	NA	crop;olive;plant;rhizosphere;soil;tree	plant|soil	SRP055539	Olive rhizosphere Targeted loci environmental	218.770509735288	37.556	-4.11679
864	SRS5791922	SRR10619533	SRR10619533.SRS5791922	1	SRP235532_competition and community succession link n transformation and greenhouse gas emissions in urine patches__	NA	competition;emission;gas;greenhouse;transformation;urinary system;urine		SRP235532	Competition and community succession link N transformation and greenhouse gas emissions in urine patches	218.213558335758	-43.64	172.46
865	SRS1588561	SRR3956942	SRR3956942.SRS1588561	1	SRP079990_new orleans dwtp and dwds microbiome 2012__	NA	orleans		SRP079990	New Orleans DWTP and DWDS Microbiome 2012	217.855431135898	30	-90
866	SRS3548681	SRR7524601	SRR7524601.SRS3548681	1	SRP153790_soil microbial communities from shasta-trinity national forest, california, united states - geon-sfm-ms metagenome_soil microbial communities from shasta-trinity national forest, california, united states - geon-sfm-ms_	NA	forest;geon;geon-sfm-ms;sfm;shasta;shasta-trinity;soil	soil;forest	SRP153790	Soil microbial communities from Shasta-Trinity National Forest, California, United States - GEON-SFM-MS metagenome	217.249619813165	40.282	-123.287
867	SRS6151733	SRR11092505	SRR11092505.SRS6151733	1	SRP249622_soil and rhizospheric whole shotgun metagenomes_rhizospheric metagenome of poaceae ruderal plant in slp1 site_	NA	plant;rhizosphere;ruderal;slp;soil	plant|soil	SRP249622	Soil and rhizospheric whole shotgun metagenomes	217.249619813165	21.9878	-101.277
868	SRS1096864	SRR2546424	SRR2546424.SRS1096864	1	SRP064390_meadow soil samples from angelo, ca genome sequencing and assembly__	NA	meadow;soil	soil	SRP064390	Meadow Soil samples from Angelo, CA Genome sequencing and assembly	217.174130217608	34.09	-118.43
869	SRS1609124	SRR4004383	SRR4004383.SRS1609124	4	SRP081003_plant conditioning of the rhizopshere bacteriome__	NA	conditioning;plant;rhizopshere;soil	plant|soil	SRP081003	Plant conditioning of the rhizopshere bacteriome	217.078866998024	47.69	9.18
870	SRS2422251	SRR5923059	SRR5923059.SRS2422251	5	SRP074055_soil metagenome raw sequence reads__	NA	raw;soil	soil	SRP074055	soil metagenome Raw sequence reads	216.684723726977	-33.609	150.725
871	SRS4347517	SRR8554889	SRR8554889.SRS4347517	1	SRP185324_peat permafrost microbial communities from stordalen mire near abisko, sweden - ii_fen_n3_4 metagenome_peat permafrost microbial communities from stordalen mire near abisko, sweden - ii_fen_n3_4_	NA	abisko;fen;peat;peatland;permafrost;stordalen	soil;peatland	SRP185324	Peat permafrost microbial communities from Stordalen Mire near Abisko, Sweden - II_Fen_N3_4 metagenome	216.614318206433	68.3532	19.0469
872	SRS3325700	SRR7193667	SRR7193667.SRS3325700	1	SRP148625_chronosequence opencast mine inden, germany, raw sequence reads_chronosequence open-cast mine inden, reclaimed in year 2013_	NA	agricultural;arable soil;cultivation;farm;farmsoil;fresh;lignite;mine;mix;open-cast;portal;raw;re-cultivation;resilience;rock;sedimentary rock;soil;stem;uncontaminated	soil;agricultural|plant;stem|soil;farm	SRP148625	Chronosequence opencast mine Inden, Germany, Raw sequence reads	216.493327675641	50.8734	6.3177
873	SRS2140746	SRR5471221	SRR5471221.SRS2140746	1	SRP105099_permafrost soil microbial communities from the arctic, to analyse light accelerated degradation of dissolved organic matter (dom) - organic soil dna_2013-061 metagenome_permafrost soil microbial communities from the arctic, to analyse light accelerated degradation of dissolved organic matter (dom) - organic soil dna_2013-061_	NA	arctic;degradation;dissolution;light;organic;permafrost;soil	soil	SRP105099	Permafrost soil microbial communities from the Arctic, to analyse light accelerated degradation of dissolved organic matter (DOM) - Organic soil DNA_2013-061 metagenome	215.901117288282	68.6137	-149.314
874	SRS3241728	SRR7091756	SRR7091756.SRS3241728	1	SRP144289_barbacenia macrantha exposed rock microbial communities from rupestrian grasslands, the national park of serra do cipo, brazil - er_r07 metagenome_barbacenia macrantha exposed rock microbial communities from rupestrian grasslands, the national park of serra do cipo, brazil - er_r07_	NA	barbacenia;cipo;exposure;grassland;macrantha;rock;rupestrian;serra	soil;field	SRP144289	Barbacenia macrantha exposed rock microbial communities from rupestrian grasslands, the National Park of Serra do Cipo, Brazil - ER_R07 metagenome	215.796288303841	-19.28	-43.5919
875	SRS737150	SRR1654533	SRR1654533.SRS737150	20	SRP049550_microbial community of apple replant soils treated with fumigation or seed meal_environmental/metagenome sample from m9 control soil microbial community_	NA	agricultural;food;forest;fumigation;meal;no-treatment;pesticide;plantation;replant;rhizosphere;rootstocks;seed;soil;treatment	soil|plant;rhizosphere|plant;seed	SRP049550	Microbial community of apple replant soils treated with fumigation or seed meal	215.586935431713	47.25	-119.54
876	SRS604116	SRR1284286	SRR1284286.SRS604116	3	SRP041798_description of otus diversity in and among metagenomes in the grapevine endosphere. targeted locus (loci)_specimen sample for bacteria_	NA	association;endobiont;endophyte;plant;vine;viticulture	plant	SRP041798	Description of OTUs diversity in and among metagenomes in the grapevine endosphere. Targeted Locus (Loci)	215.285252960172	45.8879	11.0018
877	SRS7136459	SRR12377066	SRR12377066.SRS7136459	1	SRP275690_high temperatures promote the microbial genetic potential to recycle c and n from necromass in alpine soils__	NA	alpine;high;incubation;necromass;recycling;soil;temperature	soil	SRP275690	High temperatures promote the microbial genetic potential to recycle C and N from necromass in alpine soils	214.868929952729	46.7088	10.3885
878	SRS1588574	SRR3956955	SRR3956955.SRS1588574	1	SRP079990_new orleans dwtp and dwds microbiome 2012__	NA	orleans		SRP079990	New Orleans DWTP and DWDS Microbiome 2012	214.461879400936	30	-90
879	ERS5137993	ERR4660999	ERR4660999.ERS5137993	1	ERP121142_functional genes on mount kilimanjaro_functional genes on mount kilimanjaro_	NA	forest;forest soil;kilimanjaro;mount;soil	soil;forest	ERP121142	Functional genes on Mount Kilimanjaro	214.224507283633	3	37
880	SRS560245	SRR1174108	SRR1174108.SRS560245	2	SRP038712_arable soil targeted locus (loci)_ m/s0/66/1_	NA	arable soil;soil	soil	SRP038712	Arable soil Targeted Locus (Loci)	214.178624973228	50.9345	6.29188
881	SRS6694150	SRR11829119	SRR11829119.SRS6694150	1	SRP262743_soil metagenome__	NA	soil	soil	SRP262743	soil metagenome	214.006741212348	36.13	120.73
882	SRS1413577	SRR5919249	SRR5919249.SRS1413577	9	SRP074055_soil metagenome raw sequence reads__	NA	raw;soil	soil	SRP074055	soil metagenome Raw sequence reads	213.995292103574	-33.6528	150.268
883	SRS2237775	SRR5626835	SRR5626835.SRS2237775	2	SRP108238_wastewater bioreactor microbial communities from cape town, south africa - thiocy_cont_1000_biof metagenome_wastewater bioreactor microbial communities from cape town, south africa - thiocy_cont_1000_biof_	NA	biof;bioreactor;city;thiocy;waste water	aquatic;waste water	SRP108238	Wastewater bioreactor microbial communities from Cape Town, South Africa - Thiocy_cont_1000_biof metagenome	213.431986340353	-33.927	18.4527
884	SRS1590319	SRR3977090	SRR3977090.SRS1590319	2	SRP080129_forest soil microbial communities from el dorado national forest, california, usa - mediterranean blodgett ca om1_o3 metagenome_forest soil microbial communities from el dorado national forest, california, usa - mediterranean blodgett ca om1_o3_	NA	blodgett;dorado;forest;forest soil;soil	soil;forest	SRP080129	Forest soil microbial communities from El Dorado National Forest, California, USA - Mediterranean Blodgett CA OM1_O3 metagenome	213.371266002845	38.88	-120.64
885	ERS2620079	ERR2709774	ERR2709774.ERS2620079	1	ERP110007_rm_csulb_9b_1 taxonomy id:410658_	NA	association;garden;plant;soil;terrestrial	plant|soil	ERP110007	RM_CSULB	213.340918788224	34.1843333333333	118.191166666667
886	SRS1590341	SRR3977125	SRR3977125.SRS1590341	3	SRP080132_forest soil microbial communities from el dorado national forest, california, usa - mediterranean blodgett ca om1_o2 metagenome_forest soil microbial communities from el dorado national forest, california, usa - mediterranean blodgett ca om1_o2_	NA	blodgett;dorado;forest;forest soil;soil	soil;forest	SRP080132	Forest soil microbial communities from El Dorado National Forest, California, USA - Mediterranean Blodgett CA OM1_O2 metagenome	213.106020245072	38.88	-120.64
887	SRS2417884	SRR5916371	SRR5916371.SRS2417884	4	SRP074055_soil metagenome raw sequence reads__	NA	raw;soil	soil	SRP074055	soil metagenome Raw sequence reads	212.982824456513	-42.2794	147.614
888	SRS2422390	SRR5923543	SRR5923543.SRS2422390	8	SRP074055_soil metagenome raw sequence reads__	NA	raw;soil	soil	SRP074055	soil metagenome Raw sequence reads	212.874265352399	-35.6356	138.121
889	SRS6853677	SRR12030763	SRR12030763.SRS6853677	1	SRP266870_needle-decomposing microbiomes of two pine species along altitudinal gradients__	NA	conifer;degradation;gradient;needle;pine;plant;tree	plant	SRP266870	Needle-decomposing microbiomes of two pine species along altitudinal gradients	212.734621741478	24.088	121.029
890	SRS5543994	SRR10310192	SRR10310192.SRS5543994	1	SRP226219_bacterial communities of soil and earthworm casts of native palouse prairie remnants and no-till wheat cropping systems._16m-b_75_	NA	cereal;crop;grassland;m-b;native;no-till;plant;prairie;remnants;soil;wheat	plant|soil;field	SRP226219	Bacterial communities of soil and earthworm casts of native Palouse Prairie remnants and no-till wheat cropping systems.	212.703460989172	46.7298	-117.182
891	ERS1581802	ERR1872231	ERR1872231.ERS1581802	2	ERP021921_18s metabarcoding data of global soil samples_soil sample_	NA	soil	soil	ERP021922;ERP021921	16S metabarcoding data of global soil samples;18S metabarcoding data of global soil samples	212.314225053079	-16.2413	145.437
892	SRS1672939	SRR4176455	SRR4176455.SRS1672939	1	SRP086804_new orleans dwtp and dwds microbiome 2014__	NA	orleans		SRP086804	New Orleans DWTP and DWDS Microbiome 2014	211.860666301796	30	-90
893	SRS5822518	SRR10686920	SRR10686920.SRS5822518	1	SRP237458_in essence, these results are instructive for developing novel aflatoxin-control technology, selecting for better peanut species, and predicting aflatoxin contamination, therefore are of great interest for improving peanut quality and safety. 16s rrn_hh1 (metagenome)_	NA	aflatoxin;contaminated;high;high-risk		SRP237458	In essence, these results are instructive for developing novel aflatoxin-control technology, selecting for better peanut species, and predicting aflatoxin contamination, therefore are of great interest for improving peanut quality and safety. 16S rRN	211.673810657776	30.9612	114.645
894	SRS7918630	SRR13296335	SRR13296335.SRS7918630	33	SRP299127_soil organic matter, soil structure, and bacterial community structure in a post-agricultural landscape__	NA	agricultural;organic;soil	soil;agricultural	SRP299127	Soil Organic Matter, Soil Structure, and Bacterial Community Structure in a Post-Agricultural Landscape	211.550666384599	42.3847	-76.3036
895	ERS2640831	ERR2729858	ERR2729858.ERS2640831	1	ERP024418_the influence of sludge retention time on the expressed functional diversity of and biotransformation rates of micropollutants performed by a community originating from wastewater activated sludge_b1gr2-1_exp2_r1_	NA	activated sludge;biotransformation;micropollutants;plant;sewage;sludge;treatment;waste water;water	aquatic|plant	ERP024418	The influence of sludge retention time on the expressed functional diversity of and biotransformation rates of micropollutants performed by a community originating from wastewater activated sludge	211.182091758619	47.4055	8.59763
896	ERS1581797	ERR1872226	ERR1872226.ERS1581797	2	ERP021921_18s metabarcoding data of global soil samples_soil sample_	NA	soil	soil	ERP021922;ERP021921	16S metabarcoding data of global soil samples;18S metabarcoding data of global soil samples	211.059518784297	-44.7164	168.276
897	SRS2716394	SRR6325004	SRR6325004.SRS2716394	1	SRP117128_bacteria in formica exsecta nest material raw sequence reads__	NA	exsecta;formica;nest;raw		SRP117128	Bacteria in Formica exsecta nest material Raw sequence reads	210.66789826361	59.5	23.15
898	SRS1591646	SRR3985369	SRR3985369.SRS1591646	1	SRP080234_arctic peat soil from barrow, alaska - ngee surface sample 415-1 shallow-072012 metagenome_arctic peat soil from barrow, alaska - ngee surface sample 415-1 shallow-072012_	NA	arctic;barrow;peat;shallow;soil;surface	soil	SRP080234	Arctic peat soil from Barrow, Alaska - NGEE Surface sample 415-1 shallow-072012 metagenome	210.37130535395	71.2999	-156.61
899	ERS1420588	ERR1700759	ERR1700759.ERS1420588	1	ERP009498_forest harvesting reduces the soil metagenomic potential for biomass decomposition_kurth sample, organic layer, om3c0 treatment, replicate 1_	NA	degradation;forest;forest soil;harvest;organic;reduction;soil;treatment	soil;forest	ERP009498	Forest harvesting reduces the soil metagenomic potential for biomass decomposition	210.319685922602	31.11	-95.15
900	SRS3548679	SRR7524600	SRR7524600.SRS3548679	1	SRP153788_soil microbial communities from shasta-trinity national forest, california, united states - geon-p30 metagenome_soil microbial communities from shasta-trinity national forest, california, united states - geon-p30_	NA	forest;geon;geon-p;shasta;shasta-trinity;soil	soil;forest	SRP153788	Soil microbial communities from Shasta-Trinity National Forest, California, United States - GEON-P30 metagenome	209.995800083998	40.5253	-123.503
901	SRS3321896	SRR7189371	SRR7189371.SRS3321896	1	SRP148561_microbial communities in peatlands treating mining-affected waters_1.2_	NA	mine;mining-affected;peat;peatland;soil;tpa;treatment;water	soil|aquatic	SRP148561	Microbial communities in peatlands treating mining-affected waters	209.852578563559	67.9	25.4
902	ERS3792294	ERR3573495	ERR3573495.ERS3792294	2002	ERP117568_detailed study at the genetic level at bacteria in farm animals, human/animal sewage, sewage treatment works and rivers, to work out the complex network of transmission of important antibiotic-resistant bacteria and antibiotic resistance genes_rehab_	NA	animal;antibiotic;antibiotics (resistance);farm;human;rehab;river;sediment;sewage;stream;transmission;treatment;waste water;watercourse	animal|soil;farm|aquatic;river|aquatic;sediment|aquatic;waste water	ERP117568	Detailed study at the genetic level at bacteria in farm animals, human/animal sewage, sewage treatment works and rivers, to work out the complex network of transmission of important antibiotic-resistant bacteria and antibiotic resistance genes	209.687565527364	51.6194	-1.25172
903	SRS1996223	SRR5278348	SRR5278348.SRS1996223	1	SRP099787_management practices of legume crop residues_soybean no tillage 1_	NA	aerobic;crop;legume;plant;tillage	plant	SRP099787	Management practices of legume crop residues	209.467951403435	-24.867	152.351
904	SRS1413955	SRR3453612	SRR3453612.SRS1413955	5	SRP074055_soil metagenome raw sequence reads__	NA	raw;soil	soil	SRP074055	soil metagenome Raw sequence reads	209.464136097046	-35.4226	148.796
905	SRS3325709	SRR7193659	SRR7193659.SRS3325709	1	SRP148625_chronosequence opencast mine inden, germany, raw sequence reads_chronosequence open-cast mine inden, reclaimed in year 2014_	NA	agricultural;arable soil;cultivation;farm;farmsoil;fresh;lignite;mine;mix;open-cast;portal;raw;re-cultivation;resilience;rock;sedimentary rock;soil;stem;uncontaminated	soil;agricultural|plant;stem|soil;farm	SRP148625	Chronosequence opencast mine Inden, Germany, Raw sequence reads	209.440953761882	50.8746	6.3222
906	ERS3792294	ERR3572870	ERR3572870.ERS3792294	2002	ERP117568_detailed study at the genetic level at bacteria in farm animals, human/animal sewage, sewage treatment works and rivers, to work out the complex network of transmission of important antibiotic-resistant bacteria and antibiotic resistance genes_rehab_	NA	animal;antibiotic;antibiotics (resistance);farm;human;rehab;river;sediment;sewage;stream;transmission;treatment;waste water;watercourse	animal|soil;farm|aquatic;river|aquatic;sediment|aquatic;waste water	ERP117568	Detailed study at the genetic level at bacteria in farm animals, human/animal sewage, sewage treatment works and rivers, to work out the complex network of transmission of important antibiotic-resistant bacteria and antibiotic resistance genes	209.292591042277	51.6194	-1.25172
907	SRS5760724	SRR10585497	SRR10585497.SRS5760724	1	SRP234668_leaf and root-associated microbiomes of three south-east asian green leafy vegetables grown in an urban farm in singapore (2018)_brassica alboglabra seedling phyllosphere_	NA	brassica;city;farm;leaf;phyllosphere;root;seedling;vegetable	soil|plant;leaf|plant;rhizosphere	SRP234668	Leaf and root-associated microbiomes of three south-east Asian green leafy vegetables grown in an urban farm in Singapore (2018)	209.248796819418	1.42	103.7
908	SRS4247597	SRR8437771	SRR8437771.SRS4247597	1	SRP178822_freshwater microbial communities from st. lawrence river, new york, united states - law_cont_repb_8d metagenome_freshwater microbial communities from st. lawrence river, new york, united states - law_cont_repb_8d_	NA	lawrence;limnic;repb;river;stream;watercourse;york	aquatic;river	SRP178822	Freshwater microbial communities from St. Lawrence River, New York, United States - Law_Cont_RepB_8d metagenome	209.248796819418	45.0061	-74.7949
909	SRS3325773	SRR7193692	SRR7193692.SRS3325773	1	SRP148625_chronosequence opencast mine inden, germany, raw sequence reads_chronosequence open-cast mine inden, fresh soil mixture_	NA	agricultural;arable soil;cultivation;farm;farmsoil;fresh;lignite;mine;mix;open-cast;portal;raw;re-cultivation;resilience;rock;sedimentary rock;soil;stem;uncontaminated	soil;agricultural|plant;stem|soil;farm	SRP148625	Chronosequence opencast mine Inden, Germany, Raw sequence reads	209.122668897308	50.8846	6.3448
910	ERS1581681	ERR1872157	ERR1872157.ERS1581681	4	ERP021921_18s metabarcoding data of global soil samples_soil sample_	NA	boreal;forest;soil	soil;forest	ERP021922;ERP021921;ERP020652	16S metabarcoding data of global soil samples;18S metabarcoding data of global soil samples;Global analysis of soil microbiomes	209.117524048515	42.0602	128.261
911	SRS2529682	SRR6056496	SRR6056496.SRS2529682	2	SRP118433_corn rhizosphere microbial communities from kellogg biological station, michigan, usa - kbs c4-4 metag metagenome_corn rhizosphere microbial communities from kellogg biological station, michigan, usa - kbs c4-4 metag_	NA	crop;kellogg;maize;plant;rhizosphere;soil	plant|soil	SRP118433	Corn rhizosphere microbial communities from Kellogg Biological Station, Michigan, USA - KBS C4-4 metaG metagenome	208.831241153677	42.3948	-85.3738
912	SRS2814322	SRR6448457	SRR6448457.SRS2814322	1	SRP128303_groundwater sediment microbial communities from an aquifer in colorado, usa - east metag ermgt800_2 metagenome_groundwater sediment microbial communities from an aquifer in colorado, usa - east metag ermgt800_2_	NA	aquifer;ermgt;groundwater;sediment;water	aquatic;groundwater|aquatic;sediment	SRP128303	Groundwater sediment microbial communities from an aquifer in Colorado, USA - East MetaG ERMGT800_2 metagenome	208.615833941796	38.9776	-107.002
913	ERS1581640	ERR1872079	ERR1872079.ERS1581640	4	ERP021921_18s metabarcoding data of global soil samples_soil sample_	NA	savanna;soil	soil	ERP021922;ERP021921;ERP020652	16S metabarcoding data of global soil samples;18S metabarcoding data of global soil samples;Global analysis of soil microbiomes	208.521581983735	-13.5322	131.318
914	SRS2418016	SRR5915997	SRR5915997.SRS2418016	5	SRP074055_soil metagenome raw sequence reads__	NA	raw;soil	soil	SRP074055	soil metagenome Raw sequence reads	208.485353903888	-42.6174	147.423
915	SRS6695573	SRR11830857	SRR11830857.SRS6695573	1	SRP262948_the mobility and bacterial hosts of antibiotic resistance genes under high antibiotic selection pressure_ck2-2_	NA	aerobic;antibiotic;antibiotics (resistance);high;host;mobility;pressure		SRP262948	The mobility and bacterial hosts of antibiotic resistance genes under high antibiotic selection pressure	207.565772404131	22.59	113.97
916	SRS1482950	SRR3624175	SRR3624175.SRS1482950	1	SRP076109_rhizosphere metagenome raw sequence reads__	NA	raw;rhizosphere;soil	plant|soil	SRP076109	rhizosphere metagenome Raw sequence reads	207.511931936086	28.11	-81.79
917	SRS3121511	SRR6944717	SRR6944717.SRS3121511	2	SRP137065_convergence between the microcosms of southeast asian and north american pitcher plants__	NA	microcosm;pitcher;plant	plant	SRP137065	Convergence between the microcosms of Southeast Asian and North American pitcher plants	207.350577989736	1.35	103.78
918	ERS3792294	ERR3574183	ERR3574183.ERS3792294	2002	ERP117568_detailed study at the genetic level at bacteria in farm animals, human/animal sewage, sewage treatment works and rivers, to work out the complex network of transmission of important antibiotic-resistant bacteria and antibiotic resistance genes_rehab_	NA	animal;antibiotic;antibiotics (resistance);farm;human;rehab;river;sediment;sewage;stream;transmission;treatment;waste water;watercourse	animal|soil;farm|aquatic;river|aquatic;sediment|aquatic;waste water	ERP117568	Detailed study at the genetic level at bacteria in farm animals, human/animal sewage, sewage treatment works and rivers, to work out the complex network of transmission of important antibiotic-resistant bacteria and antibiotic resistance genes	206.739714699194	51.6194	-1.25172
919	ERS1420518	ERR1700689	ERR1700689.ERS1420518	1	ERP009498_forest harvesting reduces the soil metagenomic potential for biomass decomposition_fensom sample, organic layer, om2c0 treatment, replicate 1_	NA	degradation;forest;forest soil;harvest;organic;reduction;soil;treatment	soil;forest	ERP009498	Forest harvesting reduces the soil metagenomic potential for biomass decomposition	206.590228282202	49.08	-89.38
920	ERS2607164	ERR2697157	ERR2697157.ERS2607164	1	ERP109781_effects of long-term mineral fertilization on soil microbial functional community_effects of long-term mineral fertilization on soil microbial functional community_	NA	fertilization;mineral;soil	soil	ERP109781	Effects of long-term mineral fertilization on soil microbial functional community	206.462269020337	0	0
921	ERS3955576	ERR3641484	ERR3641484.ERS3955576	1	ERP118212_effects of long-term mineral fertilization on soil microbial functional community_effects of long-term mineral fertilization on soil microbial functional community_	NA	fertilization;mineral;soil	soil	ERP118212	Effects of long-term mineral fertilization on soil microbial functional community	206.334468172908	0	0
922	SRS5586026	SRR10360641	SRR10360641.SRS5586026	1	SRP227374_soil and saprolite samples from the eel river critical zone observatory 2013-2016__	NA	river;rock;saprolite;soil;stream;watercourse;zone	aquatic|soil	SRP227374	Soil and Saprolite samples from the Eel River Critical Zone Observatory 2013-2016	206.281264504151	39.7292	-123.642
923	SRS737154	SRR1654609	SRR1654609.SRS737154	19	SRP049550_microbial community of apple replant soils treated with fumigation or seed meal_mims environmental/metagenome sample from g11 fumigated soil microbial community_	NA	agricultural;food;forest;fumigation;meal;pesticide;plantation;replant;rhizosphere;rootstock;seed;soil;treatment	soil|plant;rhizosphere|plant;seed	SRP049550	Microbial community of apple replant soils treated with fumigation or seed meal	206.206825445922	47.25	-119.54
924	SRS6964246	SRR12170509	SRR12170509.SRS6964246	1	SRP270860_cogongrass water and nutrient stress__	NA	cogongrass;nutrition;stress;water	aquatic	SRP270860	Cogongrass water and nutrient stress	205.941409668949	29.64	-82.34
925	SRS7078292	SRR12313477	SRR12313477.SRS7078292	1	SRP273308_rock metagenome metagenomic assembly__	NA	mineral;quartz;rock;sand;silicate mineral;weathering	soil	SRP273308	rock metagenome Metagenomic assembly	205.761316872428	18.27	-65.78
926	SRS2618113	SRR6201996	SRR6201996.SRS2618113	1	SRP120888_forest soil microbial communities from davy crockett national forest, groveton, texas, usa - texas a ecozone_om3h0_o3 metagenome_forest soil microbial communities from davy crockett national forest, groveton, texas, usa - texas a ecozone_om3h0_o3_	NA	crockett;davy;ecozone;forest;forest soil;groveton;soil	soil;forest	SRP120888	Forest soil microbial communities from Davy Crockett National Forest, Groveton, Texas, USA - Texas A ecozone_OM3H0_O3 metagenome	205.676676264912	31.11	-95.15
927	SRS559857	SRR1173114	SRR1173114.SRS559857	1	SRP021556_chitinase and 16s rrna genes from diverse lake habitats_mimarks survey related sample from aquatic metagenome_	NA	aquatic;chitin;lake;water	aquatic;lake	SRP021556	Chitinase and 16S rRNA genes from diverse lake habitats	205.296653664545	7.96667	46.7167
928	SRS1272705	SRR3139163	SRR3139163.SRS1272705	4	SRP069133_metagenomic assembly of eurytemora affinis & water column microbiomes_not applicable_	NA	algae;eurytemora;filtration;liter;rid;sediment;water	aquatic;sediment	SRP069133	Metagenomic assembly of Eurytemora affinis & water column microbiomes	205.184323917653	29.883	-94.051
929	ERS1420575	ERR1700746	ERR1700746.ERS1420575	1	ERP009498_forest harvesting reduces the soil metagenomic potential for biomass decomposition_kurth sample, mineral layer, om1c0 treatment, replicate 2_	NA	degradation;forest;forest soil;harvest;mineral;reduction;soil;treatment	soil;forest	ERP009498	Forest harvesting reduces the soil metagenomic potential for biomass decomposition	205.086136177194	31.11	-95.15
930	ERS2620023	ERR2709718	ERR2709718.ERS2620023	1	ERP110007_rm_csulb_14a_1 taxonomy id:410658_	NA	association;garden;plant;soil;terrestrial	plant|soil	ERP110007	RM_CSULB	204.988042364195	34.1843333333333	118.191166666667
931	ERS1225609	ERR1476232	ERR1476232.ERS1225609	1	ERP016280_patterns in the skin microbiota differ in children and teenagers between rural and urban environments_human skin microbiome_	NA	association;child;city;hand;human;human-associated;rural;skin;teenagers	animal;human	ERP016280	Patterns in the skin microbiota differ in children and teenagers between rural and urban environments	204.909192873474	60.1733	24.941
932	SRS5256125	SRR9952761	SRR9952761.SRS5256125	1	SRP218127_avena rhizosphere community metagenome__	NA	avena;rhizosphere;soil	plant|soil	SRP218127	Avena rhizosphere community Metagenome	204.715275171449	38.973	-123.116
933	SRS3174986	SRR7011999	SRR7011999.SRS3174986	2	SRP140572_soil microbial communities from a riparian zone of the east river system, colorado, united states h3m1 metagenome_soil microbial communities from a riparian zone of the east river system, colorado, united states h3m1_	NA	riparian zone;river;soil;stream;watercourse;zone	aquatic|soil	SRP140572	Soil microbial communities from a riparian zone of the East river system, Colorado, United States 鈥?H3m1 metagenome	204.708290685773	38.9825	-107.01
934	SRS6064643	SRR10968158	SRR10968158.SRS6064643	1	SRP245298_peat soil microbial communities from wetlands in alaska, united states - frozen_pond_05d_16 metagenome_peat soil microbial communities from wetlands in alaska, united states - frozen_pond_05d_16_	NA	frozen;peat;pond;soil;wetland	soil	SRP245298	Peat soil microbial communities from wetlands in Alaska, United States - Frozen_pond_05D_16 metagenome	204.549173621339	64.9142	-147.835
935	ERS1581617	ERR1872056	ERR1872056.ERS1581617	2	ERP021921_18s metabarcoding data of global soil samples_soil sample_	NA	mediterrean;soil	soil	ERP021921;ERP020652	18S metabarcoding data of global soil samples;Global analysis of soil microbiomes	204.498977505112	-35.0023	116.652
936	ERS1581709	ERR1872182	ERR1872182.ERS1581709	3	ERP021921_18s metabarcoding data of global soil samples_soil sample_	NA	forest;soil;temperate	soil;forest	ERP021922;ERP021921;ERP020652	16S metabarcoding data of global soil samples;18S metabarcoding data of global soil samples;Global analysis of soil microbiomes	204.331834899877	-42.7642	171.687
937	SRS2618102	SRR6201985	SRR6201985.SRS2618102	1	SRP120877_forest soil microbial communities from davy crockett national forest, groveton, texas, usa - texas a ecozone_om1h0_o1 metagenome_forest soil microbial communities from davy crockett national forest, groveton, texas, usa - texas a ecozone_om1h0_o1_	NA	crockett;davy;ecozone;forest;forest soil;groveton;soil	soil;forest	SRP120877	Forest soil microbial communities from Davy Crockett National Forest, Groveton, Texas, USA - Texas A ecozone_OM1H0_O1 metagenome	203.998368013056	31.11	-95.15
938	SRS1594057	SRR3989547	SRR3989547.SRS1594057	1	SRP080598_soil microbial communities from arlington agricultural research station in wisconsin, usa - nitrogen cycling uwrj-g05a4-12 metagenome_soil microbial communities from arlington agricultural research station in wisconsin, usa - nitrogen cycling uwrj-g05a4-12_	NA	agricultural;nitrogen;soil	soil;agricultural	SRP080598	Soil microbial communities from Arlington Agricultural Research Station in Wisconsin, USA - Nitrogen cycling UWRJ-G05A4-12 metagenome	203.873598369011	43.3	-89.38
939	SRS2500602	SRR6019353	SRR6019353.SRS2500602	1	SRP117128_bacteria in formica exsecta nest material raw sequence reads__	NA	exsecta;formica;nest;raw		SRP117128	Bacteria in Formica exsecta nest material Raw sequence reads	203.529541464904	59.5	23.15
940	SRS2137405	SRR5466256	SRR5466256.SRS2137405	1	SRP104715_aqueous microbial communities from the delaware river and bay under freshwater to marine salinity gradient to study organic matter cycling in a time-series - debay_fall_0.3_<0.8_dna metagenome_aqueous microbial communities from the delaware river and bay under freshwater to marine salinity gradient to study organic matter cycling in a time-series - debay_fall_0.3_<0.8_dna_	NA	aqueous;bay;debay;gradient;limnic;marine;organic;river;salinity;stream;watercourse	aquatic;marine|aquatic;river	SRP104715	Aqueous microbial communities from the Delaware River and Bay under freshwater to marine salinity gradient to study organic matter cycling in a time-series - DEBay_Fall_0.3_<0.8_DNA metagenome	203.362255965293	39.283	-75.3633
941	ERS1581632	ERR1872071	ERR1872071.ERS1581632	6	ERP021921_18s metabarcoding data of global soil samples_soil sample_	NA	grassland;shrub;shrubland;soil	soil;field|soil;shrub	ERP021922;ERP021921;ERP020652	16S metabarcoding data of global soil samples;18S metabarcoding data of global soil samples;Global analysis of soil microbiomes	203.190084323885	-5.79035	145.058
942	SRS3880638	SRR7968240	SRR7968240.SRS3880638	1	SRP163612_soil microbial communities from h.j. andrews experimental forest, oregon, united states - co-08-a metagenome_soil microbial communities from h.j. andrews experimental forest, oregon, united states - co-08-a_	NA	andrews;forest;oregon;soil	soil;forest	SRP163612	Soil microbial communities from H.J. Andrews Experimental Forest, Oregon, United States - CO-08-A metagenome	203.100670232212	44.23	-122.22
943	SRS2024910	SRR5314451	SRR5314451.SRS2024910	1	SRP101445_depth-resolved patterns of bacteria utilising plant-derived carbon in the rhizosphere of triticum aestivum in an arable soil_subi_control_1.6961_	NA	agricultural;arable soil;buoyant;carbon;depth-resolved;field;gradient;plant;plant-derived;rhizosphere;soil;subsoil	soil;agricultural|plant;rhizosphere|soil;field	SRP101445	Depth-resolved patterns of bacteria utilising plant-derived carbon in the rhizosphere of Triticum aestivum in an arable soil	202.963263649279	50.37	6.59
944	SRS3136883	SRR6956670	SRR6956670.SRS3136883	2	SRP137910_soil microbial communities from arlington agricultural research station in wisconsin, usa - nitrogen cycling uwrj-s073-202c-2 metagenome_soil microbial communities from arlington agricultural research station in wisconsin, usa - nitrogen cycling uwrj-s073-202c-2_	NA	agricultural;nitrogen;soil;uwrj-s	soil;agricultural	SRP137910	Soil microbial communities from Arlington Agricultural Research Station in Wisconsin, USA - Nitrogen cycling UWRJ-S073-202C-2 metagenome	202.901491325961	43.3	-89.38
945	SRS6709852	SRR11846667	SRR11846667.SRS6709852	1	SRP264520_peat permafrost microbial communities from stordalen mire near abisko, sweden - i_fen_c3 metagenome_peat permafrost microbial communities from stordalen mire near abisko, sweden - i_fen_c3_	NA	fen;peat;peatland;permafrost	soil;peatland	SRP264520	Peat permafrost microbial communities from Stordalen Mire near Abisko, Sweden - I_Fen_C3 metagenome	202.49063480814	68.3532	19.0477
946	SRS1588585	SRR3956966	SRR3956966.SRS1588585	1	SRP079990_new orleans dwtp and dwds microbiome 2012__	NA	orleans		SRP079990	New Orleans DWTP and DWDS Microbiome 2012	202.35746446097	30	-90
947	SRS709333	SRR1586283	SRR1586283.SRS709333	1	SRP047512_canadian high artic metagenomes__	NA	arctic;high;permafrost;saturation;soil;tundra	soil;tundra	SRP047512	Canadian High Artic Metagenomes	202.183582693085	79.4161	-90.763
948	SRS3321164	SRR7188606	SRR7188606.SRS3321164	1	SRP127030_strong effects of plant holobiont on the stability and inheritance of soil microbiomes in farmland_strong effects of plant holobiont on the stability and inheritance of soil microbiomes in farmland_	NA	farm;greenhouse;holobiont;inheritance;plant;rhizosphere;soil	soil;farm|plant;rhizosphere	SRP127030	Strong effects of plant holobiont on the stability and inheritance of soil microbiomes in farmland	201.911428186835	40.03	116.28
949	ERS1594141	ERR1879331	ERR1879331.ERS1594141	1	ERP022014_minimum concentration of antibiotics in inducing antibiotic resistance in a biofilm type wastewater treatment system_stm5.3_	NA	aerobic;antibiotic;antibiotics (resistance);association;biofilm;concentration;host;induction;sludge;stm;treatment;waste water	aquatic;waste water	ERP022014	Minimum concentration of antibiotics in inducing antibiotic resistance in a biofilm type wastewater treatment system	201.897839693115	116.3	39.9
950	SRS1590630	SRR4030096	SRR4030096.SRS1590630	3	SRP080154_forest soil microbial communities from el dorado national forest, california, usa - mediterranean blodgett ca ref_o3 metagenome_forest soil microbial communities from el dorado national forest, california, usa - mediterranean blodgett ca ref_o3_	NA	blodgett;dorado;forest;forest soil;soil	soil;forest	SRP080154	Forest soil microbial communities from El Dorado National Forest, California, USA - Mediterranean Blodgett CA Ref_O3 metagenome	201.67389331451	38.88	-120.64
951	ERS1594138	ERR1879329	ERR1879329.ERS1594138	1	ERP022014_minimum concentration of antibiotics in inducing antibiotic resistance in a biofilm type wastewater treatment system_stm1.3_	NA	aerobic;antibiotic;antibiotics (resistance);association;biofilm;concentration;host;induction;sludge;stm;treatment;waste water	aquatic;waste water	ERP022014	Minimum concentration of antibiotics in inducing antibiotic resistance in a biofilm type wastewater treatment system	201.409869083585	116.3	39.9
952	SRS4655547	SRR8936449	SRR8936449.SRS4655547	49	SRP189906_mikania micrantha isolate:nld-2019 genome sequencing and assembly__	NA	None		SRP189906	Mikania micrantha isolate:NLD-2019 Genome sequencing and assembly	201.349038558341	23.14	113.34
953	ERS1420589	ERR1700760	ERR1700760.ERS1420589	1	ERP009498_forest harvesting reduces the soil metagenomic potential for biomass decomposition_kurth sample, organic layer, om3c0 treatment, replicate 2_	NA	degradation;forest;forest soil;harvest;organic;reduction;soil;treatment	soil;forest	ERP009498	Forest harvesting reduces the soil metagenomic potential for biomass decomposition	201.288244766506	31.11	-95.15
954	SRS1672957	SRR4176473	SRR4176473.SRS1672957	1	SRP086804_new orleans dwtp and dwds microbiome 2014__	NA	orleans		SRP086804	New Orleans DWTP and DWDS Microbiome 2014	200.79970665782	30	-90
955	ERS1420535	ERR1700706	ERR1700706.ERS1420535	1	ERP009498_forest harvesting reduces the soil metagenomic potential for biomass decomposition_blodgett sample, organic layer, om1c0 treatment, replicate 2_	NA	degradation;forest;forest soil;harvest;organic;reduction;soil;treatment	soil;forest	ERP009498	Forest harvesting reduces the soil metagenomic potential for biomass decomposition	200.762899016262	38.88	-120.64
956	SRS5656479	SRR10454257	SRR10454257.SRS5656479	1	SRP230129_wheat core bacterial and fungal microbiome and response to glyphosate exposure_rhizo_ritzville_crp_none_0_2_2015_	NA	crp;exposure;fungus;glyphosate;herbicide;rhizosphere;root;soil	plant|soil	SRP230129	Wheat core bacterial and fungal microbiome and response to glyphosate exposure	200.722601364914	46.7298	-117.182
957	SRS7078288	SRR12313481	SRR12313481.SRS7078288	1	SRP273308_rock metagenome metagenomic assembly__	NA	diorite;ground;rock;weathering	soil	SRP273308	rock metagenome Metagenomic assembly	200.440970134295	18.27	-65.78
958	SRS1776492	SRR4833084	SRR4833084.SRS1776492	1	SRP039390_amazon continuum metagenomes__	NA	water	aquatic	SRP039390	Amazon Continuum Metagenomes	200.400801603206	-2.29063	-55.0045
959	SRS6697125	SRR11832711	SRR11832711.SRS6697125	1	SRP263004_soil fungal communities from native pine forests in california, united states - cas_10 metagenome_soil fungal communities from native pine forests in california, united states - cas_10_	NA	conifer;forest;fungus;native;pine;plant;soil;tree	soil|plant	SRP263004	Soil fungal communities from native Pine forests in California, United States - CAS_10 metagenome	200.248307901798	37	-122.2
960	SRS1609121	SRR4004379	SRR4004379.SRS1609121	4	SRP081003_plant conditioning of the rhizopshere bacteriome__	NA	conditioning;plant;rhizopshere;soil	plant|soil	SRP081003	Plant conditioning of the rhizopshere bacteriome	199.894561110623	47.69	9.18
961	ERS715654	ERR868326	ERR868326.ERS715654	1	ERP010382_benefactor and allelopathic shrub species have different effects on soil microbial community along an environmental severity gradient_soil under thymus hyemalis shrubs_	NA	arid;gradient;grassland;plant;shrub;soil;steppe	soil|plant	ERP010382	Benefactor and allelopathic shrub species have different effects on soil microbial community along an environmental severity gradient	199.720391451967	37.0167	2.3833
962	SRS4302104	SRR8500493	SRR8500493.SRS4302104	1	SRP182757_soil metagenome metagenome__	NA	soil	soil	SRP182757	Soil metagenome Metagenome	199.262727906745	52.0126	125.733
963	SRS2127287	SRR5451700	SRR5451700.SRS2127287	1	SRP104065_corn, switchgrass and miscanthus rhizosphere microbial communities from kellogg biological station, michigan, usa - kbs c6-3b metag metagenome_corn, switchgrass and miscanthus rhizosphere microbial communities from kellogg biological station, michigan, usa - kbs c6-3b metag_	NA	crop;grass;kellogg;maize;miscanthus;plant;rhizosphere;soil;switchgrass	plant|soil	SRP104065	Corn, switchgrass and miscanthus rhizosphere microbial communities from Kellogg Biological Station, Michigan, USA - KBS C6-3B metaG metagenome	199.231201950122	42.3948	-85.3738
964	SRS5656511	SRR10454225	SRR10454225.SRS5656511	1	SRP230129_wheat core bacterial and fungal microbiome and response to glyphosate exposure_na_genesee_crp_na_4wk_3_2015_	NA	crp;exposure;fungus;glyphosate;herbicide;soil	soil	SRP230129	Wheat core bacterial and fungal microbiome and response to glyphosate exposure	199.119890085821	46.7298	-117.182
965	ERS4415179	ERR4011873	ERR4011873.ERS4415179	1	ERP120989_bacterioplankton dynamics during phytoplankton spring blooms in the baltic sea_baltic sea bacterioplankton_	NA	bacterioplankton;baltic;bloom;estuary;phytoplankton;plankton;sea;sea water;spring;water	aquatic;estuary|aquatic;sea|aquatic;river	ERP120989	Bacterioplankton dynamics during phytoplankton spring blooms in the Baltic Sea	199.102049755602	65.5337	24.4128
966	ERS2620058	ERR2709753	ERR2709753.ERS2620058	1	ERP110007_rm_csulb_13a_1 taxonomy id:410658_	NA	association;garden;plant;soil;terrestrial	plant|soil	ERP110007	RM_CSULB	198.965380023876	34.1843333333333	118.191166666667
967	SRS6700254	SRR11836037	SRR11836037.SRS6700254	1	SRP263101_soil fungal communities from native pine forests in california, united states - cac_5 metagenome_soil fungal communities from native pine forests in california, united states - cac_5_	NA	conifer;forest;fungus;native;pine;plant;soil;tree	soil|plant	SRP263101	Soil fungal communities from native Pine forests in California, United States - CAC_5 metagenome	198.855476258866	35.5	-121
968	SRS2396267	SRR5883491	SRR5883491.SRS2396267	1	SRP114392_microplastics from municipal wastewater treatment_activated_slduge_	NA	activation;microplastics;slduge;treatment;waste water	aquatic;waste water	SRP114392	MICROPLASTICS FROM MUNICIPAL WASTEWATER TREATMENT	198.728139904611	38.58	-95.13
969	SRS7443786	SRR12736052	SRR12736052.SRS7443786	1	SRP285691_spruce viral 2018_spr4 virome_	NA	conifer;plant;spruce;tree;virome;virus	plant	SRP285691	SPRUCE viral 2018	198.452073824171	47.5079	-93.4529
970	SRS1672971	SRR4176487	SRR4176487.SRS1672971	1	SRP086804_new orleans dwtp and dwds microbiome 2014__	NA	orleans		SRP086804	New Orleans DWTP and DWDS Microbiome 2014	198.323843644041	30	-90
971	SRS3546408	SRR7521499	SRR7521499.SRS3546408	1	SRP153411_a metagenomic survey of soil microbial communities along a revegetation chronosequence after iron ore mining__	NA	iron;metal;mine;ore;revegetation;rock;soil	soil	SRP153411	A metagenomic survey of soil microbial communities along a revegetation chronosequence after iron ore mining	197.550375345713	-19.191	-57.6016
972	SRS2617373	SRR6201049	SRR6201049.SRS2617373	1	SRP120674_freshwater microbial communities from lake mendota, wi - 25sep2008 deep hole epilimnion metagenome_freshwater microbial communities from lake mendota, wi - 25sep2008 deep hole epilimnion_	NA	deep;epilimnion;hole;lake;limnic	aquatic;lake	SRP120674	Freshwater microbial communities from Lake Mendota, WI - 25SEP2008 deep hole epilimnion metagenome	197.472353870458	43.0994	-89.4044
973	SRS3325737	SRR7193630	SRR7193630.SRS3325737	1	SRP148625_chronosequence opencast mine inden, germany, raw sequence reads_chronosequence open-cast mine inden, reclaimed in year 2015_	NA	agricultural;arable soil;cultivation;farm;farmsoil;fresh;lignite;mine;mix;open-cast;portal;raw;re-cultivation;resilience;rock;sedimentary rock;soil;stem;uncontaminated	soil;agricultural|plant;stem|soil;farm	SRP148625	Chronosequence opencast mine Inden, Germany, Raw sequence reads	196.993388409401	50.8774	6.3295
974	SRS3176676	SRR7013926	SRR7013926.SRS3176676	1	SRP140628_aafc phosphore nitrogen study__	NA	aafc;nitrogen		SRP140628	AAFC Phosphore Nitrogen study	196.831020568842	50.28	-107.8
975	SRS2127085	SRR5451422	SRR5451422.SRS2127085	1	SRP104039_corn, switchgrass and miscanthus rhizosphere microbial communities from kellogg biological station, michigan, usa - kbs c3-3 metag metagenome_corn, switchgrass and miscanthus rhizosphere microbial communities from kellogg biological station, michigan, usa - kbs c3-3 metag_	NA	crop;grass;kellogg;maize;miscanthus;plant;rhizosphere;soil;switchgrass	plant|soil	SRP104039	Corn, switchgrass and miscanthus rhizosphere microbial communities from Kellogg Biological Station, Michigan, USA - KBS C3-3 metaG metagenome	196.531791907514	42.3948	-85.3738
976	SRS3325699	SRR7193668	SRR7193668.SRS3325699	1	SRP148625_chronosequence opencast mine inden, germany, raw sequence reads_chronosequence open-cast mine inden, reclaimed in year 2013_	NA	agricultural;arable soil;cultivation;farm;farmsoil;fresh;lignite;mine;mix;open-cast;portal;raw;re-cultivation;resilience;rock;sedimentary rock;soil;stem;uncontaminated	soil;agricultural|plant;stem|soil;farm	SRP148625	Chronosequence opencast mine Inden, Germany, Raw sequence reads	196.340218330323	50.8741	6.3157
977	SRS1414080	SRR5919166	SRR5919166.SRS1414080	5	SRP074055_soil metagenome raw sequence reads__	NA	raw;soil	soil	SRP074055	soil metagenome Raw sequence reads	196.29011679262	-35.1573	150.614
978	SRS3321928	SRR7189359	SRR7189359.SRS3321928	1	SRP148561_microbial communities in peatlands treating mining-affected waters_5.1_	NA	mine;mining-affected;peat;peatland;soil;tpa;treatment;water	soil|aquatic	SRP148561	Microbial communities in peatlands treating mining-affected waters	196.270853778214	67.9	25.4
979	DRS163695	DRR160704	DRR160704.DRS163695	1	DRP006733_metagenomic analysis of soil microbial consortia in the japanese agricultural fields_kmc2; shotgun metagenomic sequence_	NA	agricultural;arable soil;consortium;field;kmc;soil	soil;agricultural|soil;field	DRP006733	Metagenomic analysis of soil microbial consortia in the Japanese agricultural fields	195.924764890282	32.889	130.766
980	SRS5544071	SRR10310115	SRR10310115.SRS5544071	1	SRP226219_bacterial communities of soil and earthworm casts of native palouse prairie remnants and no-till wheat cropping systems._16m-a_0_	NA	cereal;crop;earthworm;grassland;m-a;native;no-till;plant;prairie;remnants;soil;wheat	plant|soil;field	SRP226219	Bacterial communities of soil and earthworm casts of native Palouse Prairie remnants and no-till wheat cropping systems.	195.861560440573	46.7298	-117.182
981	ERS3863821	ERR3588759	ERR3588759.ERS3863821	1	ERP117688_metagenomic sequencing of faecal extracts from a commercial pig farm with high antimicrobial usage_metagenome - pig farm_	NA	antimicrobial;association;farm;farmsoil;feces;field;high;host;soil	soil|animal	ERP117688	Metagenomic sequencing of faecal extracts from a commercial pig farm with high antimicrobial usage	195.848021934978	55.9533	-3.18827
982	SRS7730654	SRR13076525	SRR13076525.SRS7730654	1	SRP292972_simulated reclaimed water distribution system__	NA	water	aquatic	SRP292972	Simulated reclaimed water distribution system	195.752177742977	37.23	-80.41
983	SRS7410376	SRR12692786	SRR12692786.SRS7410376	1	SRP284927_soil microbial communities from duke university greenhouse, north carolina, united states - ys_c_2 wsuillus control metagenome_soil microbial communities from duke university greenhouse, north carolina, united states - ys_c_2 wsuillus control_	NA	cothurnatus;ectomycorrhiza;greenhouse;nitrogen;soil;wsuillus	soil	SRP284927	Soil microbial communities from Duke University greenhouse, North Carolina, United States - YS_C_2 wSuillus Control metagenome	195.421915916464	36	-78
984	SRS1588589	SRR3956970	SRR3956970.SRS1588589	1	SRP079990_new orleans dwtp and dwds microbiome 2012__	NA	orleans		SRP079990	New Orleans DWTP and DWDS Microbiome 2012	195.325216485448	30	-90
985	SRS6920383	SRR12109639	SRR12109639.SRS6920383	1	SRP269242_grasslands fairy rings of leucocalocybe mongolica represent the center of a rich soil microbial community__	NA	grassland;mongolica;rich;soil	soil;field	SRP269242	Grasslands fairy rings of Leucocalocybe mongolica represent the center of a rich soil microbial community	195.318858035743	48.06	119.03
986	ERS1360486	ERR1654125	ERR1654125.ERS1360486	1	ERP017180_the influence of chitin addition on the lettuce rhizosphere microbiome_lettuce_	NA	association;chitin;crop;lettuce;plant;rhizosphere;soil;terrestrial	plant|soil	ERP017180	The influence of chitin addition on the lettuce rhizosphere microbiome	195.312	51	3.75
987	SRS6700655	SRR11836440	SRR11836440.SRS6700655	1	SRP263112_soil fungal communities from native pine forests in california, united states - cam_5 metagenome_soil fungal communities from native pine forests in california, united states - cam_5_	NA	conifer;forest;fungus;native;pine;plant;soil;tree	soil|plant	SRP263112	Soil fungal communities from native Pine forests in California, United States - CAM_5 metagenome	195.291694776835	36.5	-121.8
988	SRS6694133	SRR11829136	SRR11829136.SRS6694133	1	SRP262743_soil metagenome__	NA	soil	soil	SRP262743	soil metagenome	195.236235845373	36.13	120.57
989	ERS1594132	ERR1879325	ERR1879325.ERS1594132	1	ERP022014_minimum concentration of antibiotics in inducing antibiotic resistance in a biofilm type wastewater treatment system_stm0.3_	NA	aerobic;antibiotic;antibiotics (resistance);association;biofilm;concentration;host;induction;sludge;stm;treatment;waste water	aquatic;waste water	ERP022014	Minimum concentration of antibiotics in inducing antibiotic resistance in a biofilm type wastewater treatment system	195.22353094293	116.3	39.9
990	ERS1040387	ERR1226512	ERR1226512.ERS1040387	1	ERP013987_comprehensive amplicon-based metagenome analyses reveal long-term impacts of timber harvesting on soil microbial communities at reforested sites across north america._bll045_	NA	bll;forest;forest soil;harvest;soil;wood	soil;forest|plant;wood	ERP013987	Comprehensive amplicon-based metagenome analyses reveal long-term impacts of timber harvesting on soil microbial communities at reforested sites across North America.	195.198126097989	54.35	-122.61
991	SRS5771564	SRR10598106	SRR10598106.SRS5771564	16	SRP234911_strawberry metagenome raw sequence reads_metagenome or environmental sample from metagenome_	NA	raw;strawberry		SRP234911	Strawberry metagenome Raw sequence reads	194.969779684149	30.6	120.98
992	ERS656889	ERR753921	ERR753921.ERS656889	1	ERP009498_forest harvesting reduces the soil metagenomic potential for biomass decomposition_o' connor lake sample, organic layer, om1c0 treatment, replicate 3_	NA	conifer;degradation;forest;harvest;lake;organic;plant;reduction;soil;temperate;treatment	soil|aquatic;lake|plant	ERP009498	Forest harvesting reduces the soil metagenomic potential for biomass decomposition	194.469293298588	50.88	-120.35
993	SRS3121458	SRR6944907	SRR6944907.SRS3121458	2	SRP137065_convergence between the microcosms of southeast asian and north american pitcher plants__	NA	microcosm;pitcher;plant	plant	SRP137065	Convergence between the microcosms of Southeast Asian and North American pitcher plants	194.376052870286	1.28	103.78
994	SRS3991287	SRR8127898	SRR8127898.SRS3991287	1	SRP167115_stream periphyton community responses to nutrient amendments using 16s and 18s rrna gene sequencing__	NA	nutrition;periphyton;stream;watercourse	aquatic;river	SRP167115	Stream Periphyton Community Responses to Nutrient Amendments using 16S and 18S rRNA gene sequencing	194.351655025812	30.6185	-87.7846
995	SRS6853683	SRR12030757	SRR12030757.SRS6853683	1	SRP266870_needle-decomposing microbiomes of two pine species along altitudinal gradients__	NA	conifer;degradation;gradient;needle;pine;plant;tree	plant	SRP266870	Needle-decomposing microbiomes of two pine species along altitudinal gradients	194.083233981202	24.0949	121.034
996	SRS2165081	SRR5507178	SRR5507178.SRS2165081	1	SRP106441_corn rhizosphere microbial communities from kellogg biological station, michigan, usa - kbs corn c3-2 metagenome_corn rhizosphere microbial communities from kellogg biological station, michigan, usa - kbs corn c3-2_	NA	crop;kellogg;maize;plant;rhizosphere;soil	plant|soil	SRP106441	Corn rhizosphere microbial communities from Kellogg Biological Station, Michigan, USA - KBS Corn C3-2 metagenome	194.057004244997	42.3948	-85.3738
997	SRS2422214	SRR5923187	SRR5923187.SRS2422214	5	SRP074055_soil metagenome raw sequence reads__	NA	raw;soil	soil	SRP074055	soil metagenome Raw sequence reads	193.986420950533	-33.6208	150.734
998	SRS576883	SRR1197943	SRR1197943.SRS576883	1	SRP040262_rice endophyte amplicon-based metagenome__	NA	association;crop;endobiont;endophyte;plant;rice;stem	plant;stem	SRP040262	Rice endophyte amplicon-based metagenome	193.977013723874	42.55	22.25
999	SRS2166983	SRR5511004	SRR5511004.SRS2166983	1	SRP106483_switchgrass rhizosphere microbial communities from kellogg biological station, michigan, usa - kbs switchgrass s1-2 metagenome_switchgrass rhizosphere microbial communities from kellogg biological station, michigan, usa - kbs switchgrass s1-2_	NA	grass;kellogg;plant;rhizosphere;soil;switchgrass	plant|soil	SRP106483	Switchgrass rhizosphere microbial communities from Kellogg Biological Station, Michigan, USA - KBS Switchgrass S1-2 metagenome	193.85715151148	42.3948	-85.3738
1000	SRS2422364	SRR5923623	SRR5923623.SRS2422364	8	SRP074055_soil metagenome raw sequence reads__	NA	raw;soil	soil	SRP074055	soil metagenome Raw sequence reads	193.811706227056	-35.6352	138.119
1001	ERS2620065	ERR2709760	ERR2709760.ERS2620065	1	ERP110007_rm_csulb_6b_2 taxonomy id:410658_	NA	association;garden;plant;soil;terrestrial	plant|soil	ERP110007	RM_CSULB	193.723363037582	34.1843333333333	118.191166666667
1002	ERS1101989	ERR1346868	ERR1346868.ERS1101989	1	ERP013988_comprehensive stable-isotope probing reveal diversity of soil decomposer communities across north america._bro2_13c_	NA	degradation;forest;forest soil;soil;stability	soil;forest	ERP013988	Comprehensive stable-isotope probing reveal diversity of soil decomposer communities across North America.	193.693344696676	39.55	-121.04
1003	SRS6064729	SRR10968227	SRR10968227.SRS6064729	1	SRP245308_metagenomic and metatranscriptomic profiling of deadwood associated microbial community_1493_1_	NA	association;deadwood		SRP245308	Metagenomic and metatranscriptomic profiling of deadwood associated microbial community	193.592101442261	48.6659698091461	14.7066255646424
1004	SRS3176681	SRR7013922	SRR7013922.SRS3176681	1	SRP140628_aafc phosphore nitrogen study__	NA	aafc;nitrogen		SRP140628	AAFC Phosphore Nitrogen study	193.573364305072	50.28	-107.8
1005	ERS4600451	ERR4195883	ERR4195883.ERS4600451	1	ERP122124_comprehensive dataset of shotgun metagenomes from stratified freshwater lakes and ponds_lake lillsjon sample linl4_	NA	lake;lentic;limnic;pond;stratification;water;waterbody	aquatic;lake	ERP122124	Comprehensive dataset of shotgun metagenomes from stratified freshwater lakes and ponds	193.554630794542	16.14361111111111	59.64222222222222
1006	SRS1311777	SRR3569832	SRR3569832.SRS1311777	4	SRP070807_bacterial communities on biochar particles targeted loci environmental_kao_nf_particle_	NA	biochar;kao		SRP070807	Bacterial communities on biochar particles Targeted loci environmental	193.454779945188	-33.9179	151.235
1007	SRS1588557	SRR3956938	SRR3956938.SRS1588557	1	SRP079990_new orleans dwtp and dwds microbiome 2012__	NA	orleans		SRP079990	New Orleans DWTP and DWDS Microbiome 2012	193.395542232752	30	-90
1008	SRS3138861	SRR6958704	SRR6958704.SRS3138861	1	SRP138347_miracle-growth compost microbial communities from emeryville, california, usa - original compost - miracle growth compost (mg) metagenome_miracle-growth compost microbial communities from emeryville, california, usa - original compost - miracle growth compost (mg)_	NA	compost;emeryville;miracle;miracle-growth		SRP138347	Miracle-Growth compost microbial communities from Emeryville, California, USA - Original compost - Miracle growth compost (MG) metagenome	193.148072140805	37.83	-122.29
1009	SRS2500605	SRR6019349	SRR6019349.SRS2500605	1	SRP117128_bacteria in formica exsecta nest material raw sequence reads__	NA	exsecta;formica;nest;raw		SRP117128	Bacteria in Formica exsecta nest material Raw sequence reads	192.952634722286	59.5	23.15
1010	SRS3325750	SRR7193618	SRR7193618.SRS3325750	1	SRP148625_chronosequence opencast mine inden, germany, raw sequence reads_chronosequence open-cast mine inden, reclaimed in year 2013_	NA	agricultural;arable soil;cultivation;farm;farmsoil;fresh;lignite;mine;mix;open-cast;portal;raw;re-cultivation;resilience;rock;sedimentary rock;soil;stem;uncontaminated	soil;agricultural|plant;stem|soil;farm	SRP148625	Chronosequence opencast mine Inden, Germany, Raw sequence reads	192.873330440233	50.873	6.3163
1011	DRS163705	DRR160714	DRR160714.DRS163705	1	DRP006733_metagenomic analysis of soil microbial consortia in the japanese agricultural fields_tnp3; shotgun metagenomic sequence_	NA	agricultural;consortium;field;paddy;soil;tnp	soil;agricultural|soil;field|soil;paddy	DRP006733	Metagenomic analysis of soil microbial consortia in the Japanese agricultural fields	192.715359414145	35.735	139.539
1012	SRS5656464	SRR10454272	SRR10454272.SRS5656464	2	SRP230129_wheat core bacterial and fungal microbiome and response to glyphosate exposure_bulk_ritzville_crp_glyph_0_2_2015_	NA	crp;exposure;fungus;glyphosate;herbicide;soil	soil	SRP230129	Wheat core bacterial and fungal microbiome and response to glyphosate exposure	192.346628872241	46.7298	-117.182
1013	SRS2618205	SRR6202042	SRR6202042.SRS2618205	1	SRP120913_forest soil microbial communities from algoma, ontario, canada - jack pine, ontario site 1_jw_om1h0_o3 metagenome_forest soil microbial communities from algoma, ontario, canada - jack pine, ontario site 1_jw_om1h0_o3_	NA	algoma;conifer;forest;forest soil;pine;plant;soil;tree	soil|plant	SRP120913	Forest soil microbial communities from Algoma, Ontario, Canada - Jack Pine, Ontario site 1_JW_OM1H0_O3 metagenome	191.53418885271	46.42	-83.37
1014	SRS3664800	SRR7687002	SRR7687002.SRS3664800	1	SRP157319_soil microbial communities from purdue university martell research forest, indiana, united states - cnk17 metagenome_soil microbial communities from purdue university martell research forest, indiana, united states - cnk17_	NA	cnk;forest;indiana;martell;soil	soil;forest	SRP157319	Soil microbial communities from Purdue University Martell Research Forest, Indiana, United States - CNK17 metagenome	191.497510532363	40.4449	-87.0297
1015	SRS3471486	SRR7441924	SRR7441924.SRS3471486	1	SRP151447_protist communities in bulk soil and rhizosphere of soybean fields__	NA	crop;field;legume;protist;rhizosphere;soil;soy	plant;rhizosphere|soil;field	SRP151447	Protist communities in bulk soil and rhizosphere of soybean fields	191.494176836168	42.3	118.92
1016	SRS6879870	SRR12060221	SRR12060221.SRS6879870	1	SRP268134_soil metagenome__	NA	soil	soil	SRP268134	soil metagenome	191.204588910134	36.13	120.6
1017	SRS3246317	SRR7098092	SRR7098092.SRS3246317	1	SRP144413_forest soil microbial communities from barre woods harvard forest lter site, petersham, massachusetts, united states - inc-bw-h-28-m metagenome_forest soil microbial communities from barre woods harvard forest lter site, petersham, massachusetts, united states - inc-bw-h-28-m_	NA	barre;forest;forest soil;inc-bw-h;petersham;soil;wood	soil;forest|plant;wood	SRP144413	Forest soil microbial communities from Barre Woods Harvard Forest LTER site, Petersham, Massachusetts, United States - Inc-BW-H-28-M metagenome	191.194143996504	42.481	-72.1783
1018	SRS5256123	SRR9952763	SRR9952763.SRS5256123	1	SRP218127_avena rhizosphere community metagenome__	NA	avena;rhizosphere;soil	plant|soil	SRP218127	Avena rhizosphere community Metagenome	190.897984117288	38.973	-123.116
1019	SRS6700653	SRR11836438	SRR11836438.SRS6700653	1	SRP263110_soil fungal communities from native pine forests in new south wales, australia - pe_5 metagenome_soil fungal communities from native pine forests in new south wales, australia - pe_5_	NA	conifer;forest;fungus;native;pine;plant;soil;tree	soil|plant	SRP263110	Soil fungal communities from native Pine forests in New South Wales, Australia - Pe_5 metagenome	190.810563272783	-33.6	150
1020	SRS1979104	SRR5256706	SRR5256706.SRS1979104	1	SRP099649_arabidopsis root microbial communities from the university of north carolina, usa - plate scrape mf_col_mmf metagenome_arabidopsis root microbial communities from the university of north carolina, usa - plate scrape mf_col_mmf_	NA	arabidopsis;mmf;plant;plate;root;scrape	plant;rhizosphere	SRP099649	Arabidopsis root microbial communities from the University of North Carolina, USA - plate scrape MF_Col_mMF metagenome	190.43266301036	35.9082	-79.0499
1021	SRS2127037	SRR5451374	SRR5451374.SRS2127037	1	SRP104035_corn, switchgrass and miscanthus rhizosphere microbial communities from kellogg biological station, michigan, usa - kbs c1-3 metag metagenome_corn, switchgrass and miscanthus rhizosphere microbial communities from kellogg biological station, michigan, usa - kbs c1-3 metag_	NA	crop;grass;kellogg;maize;miscanthus;plant;rhizosphere;soil;switchgrass	plant|soil	SRP104035	Corn, switchgrass and miscanthus rhizosphere microbial communities from Kellogg Biological Station, Michigan, USA - KBS C1-3 metaG metagenome	190.38754442376	42.3948	-85.3738
1022	SRS6768204	SRR11921722	SRR11921722.SRS6768204	1	SRP179754_usda developing computational tools to identify critical control points for mitigating the spread of antibiotic resistance in agro-ecosystems__	NA	aerobic;agricultural;agro;antibiotic;antibiotics (resistance);spread	soil;agricultural	SRP179754	USDA Developing Computational Tools To Identify Critical Control Points For Mitigating The Spread Of Antibiotic Resistance In Agro-Ecosystems	190.270818798757	36.6626	-76.734
1023	ERS2620022	ERR2709717	ERR2709717.ERS2620022	1	ERP110007_rm_csulb_9a_1 taxonomy id:410658_	NA	association;garden;plant;soil;terrestrial	plant|soil	ERP110007	RM_CSULB	190.258751902588	34.1843333333333	118.191166666667
1024	ERS3955575	ERR3641483	ERR3641483.ERS3955575	1	ERP118212_effects of long-term mineral fertilization on soil microbial functional community_effects of long-term mineral fertilization on soil microbial functional community_	NA	fertilization;mineral;soil	soil	ERP118212	Effects of long-term mineral fertilization on soil microbial functional community	190.20446980504	0	0
1025	ERS2607199	ERR2697192	ERR2697192.ERS2607199	1	ERP109781_effects of long-term mineral fertilization on soil microbial functional community_effects of long-term mineral fertilization on soil microbial functional community_	NA	fertilization;mineral;soil	soil	ERP109781	Effects of long-term mineral fertilization on soil microbial functional community	190.186382655002	0	0
1026	SRS5256122	SRR9952764	SRR9952764.SRS5256122	1	SRP218127_avena rhizosphere community metagenome__	NA	avena;rhizosphere;soil	plant|soil	SRP218127	Avena rhizosphere community Metagenome	190.089975921936	38.973	-123.116
1027	ERS1420573	ERR1700744	ERR1700744.ERS1420573	1	ERP009498_forest harvesting reduces the soil metagenomic potential for biomass decomposition_kurth sample, organic layer, om0c0 treatment, replicate 3_	NA	degradation;forest;forest soil;harvest;organic;reduction;soil;treatment	soil;forest	ERP009498	Forest harvesting reduces the soil metagenomic potential for biomass decomposition	190.078	31.11	-95.15
1028	SRS5656115	SRR10454080	SRR10454080.SRS5656115	2	SRP230129_wheat core bacterial and fungal microbiome and response to glyphosate exposure_bulk_ritzville_nt_glyph_3_1_2016_	NA	exposure;fungus;glyphosate;herbicide;soil	soil	SRP230129	Wheat core bacterial and fungal microbiome and response to glyphosate exposure	189.961277124279	46.7298	-117.182
1029	ERS2620105	ERR2709800	ERR2709800.ERS2620105	1	ERP110007_rm_csulb_18a_2 taxonomy id:410658_	NA	association;garden;plant;soil;terrestrial	plant|soil	ERP110007	RM_CSULB	189.873417721519	34.1843333333333	118.191166666667
1030	ERS3955577	ERR3641485	ERR3641485.ERS3955577	1	ERP118212_effects of long-term mineral fertilization on soil microbial functional community_effects of long-term mineral fertilization on soil microbial functional community_	NA	fertilization;mineral;soil	soil	ERP118212	Effects of long-term mineral fertilization on soil microbial functional community	189.591430467343	0	0
1031	ERS2607165	ERR2697158	ERR2697158.ERS2607165	1	ERP109781_effects of long-term mineral fertilization on soil microbial functional community_effects of long-term mineral fertilization on soil microbial functional community_	NA	fertilization;mineral;soil	soil	ERP109781	Effects of long-term mineral fertilization on soil microbial functional community	189.537528430629	0	0
1032	SRS6853681	SRR12030759	SRR12030759.SRS6853681	1	SRP266870_needle-decomposing microbiomes of two pine species along altitudinal gradients__	NA	conifer;degradation;gradient;needle;pine;plant;tree	plant	SRP266870	Needle-decomposing microbiomes of two pine species along altitudinal gradients	189.334174818555	24.088	121.029
1033	SRS3176693	SRR7013910	SRR7013910.SRS3176693	1	SRP140628_aafc phosphore nitrogen study__	NA	aafc;nitrogen		SRP140628	AAFC Phosphore Nitrogen study	189.304306672977	50.28	-107.8
1034	SRS3325706	SRR7193661	SRR7193661.SRS3325706	1	SRP148625_chronosequence opencast mine inden, germany, raw sequence reads_chronosequence open-cast mine inden, reclaimed in year 2014_	NA	agricultural;arable soil;cultivation;farm;farmsoil;fresh;lignite;mine;mix;open-cast;portal;raw;re-cultivation;resilience;rock;sedimentary rock;soil;stem;uncontaminated	soil;agricultural|plant;stem|soil;farm	SRP148625	Chronosequence opencast mine Inden, Germany, Raw sequence reads	189.295348066821	50.8758	6.3223
1035	SRS7223494	SRR12473541	SRR12473541.SRS7223494	1	SRP277989_reciprocal activities of chemosynthetic and photosynthetic bacteria across a steep desert aridity gradient_sc2244_	NA	activity;aridity;chemosynthetic;desert;gradient;photosynthesis (oxygenic);reciprocal;steep	soil;desert	SRP277989	Reciprocal activities of chemosynthetic and photosynthetic bacteria across a steep desert aridity gradient	189.178963299281	31.6424	34.935
1036	SRS1414359	SRR3455561	SRR3455561.SRS1414359	5	SRP074055_soil metagenome raw sequence reads__	NA	raw;soil	soil	SRP074055	soil metagenome Raw sequence reads	189.024750428259	-39.8644	143.891
1037	ERS1360487	ERR1654126	ERR1654126.ERS1360487	1	ERP017180_the influence of chitin addition on the lettuce rhizosphere microbiome_lettuce_	NA	association;chitin;crop;lettuce;plant;rhizosphere;soil;terrestrial	plant|soil	ERP017180	The influence of chitin addition on the lettuce rhizosphere microbiome	188.893086513034	51	3.75
1038	SRS1594028	SRR3989526	SRR3989526.SRS1594028	1	SRP080593_soil microbial communities from arlington agricultural research station in wisconsin, usa - nitrogen cycling uwrj-g08a2-12 metagenome_soil microbial communities from arlington agricultural research station in wisconsin, usa - nitrogen cycling uwrj-g08a2-12_	NA	agricultural;nitrogen;soil	soil;agricultural	SRP080593	Soil microbial communities from Arlington Agricultural Research Station in Wisconsin, USA - Nitrogen cycling UWRJ-G08A2-12 metagenome	188.679245283019	43.3	-89.38
1039	SRS2418018	SRR5916020	SRR5916020.SRS2418018	4	SRP074055_soil metagenome raw sequence reads__	NA	raw;soil	soil	SRP074055	soil metagenome Raw sequence reads	187.979347335706	-41.7582	147.172
1040	SRS5621199	SRR10411971	SRR10411971.SRS5621199	1	SRP228878_bacteria from european freshwater lakes_n131ra_	NA	lake;limnic	aquatic;lake	SRP228878	Bacteria from european freshwater lakes	187.970093063098	53.7717	10.7406
1041	SRS5587767	SRR10363845	SRR10363845.SRS5587767	1	SRP227457_soil metagenome raw sequence reads__	NA	raw;soil	soil	SRP227457	Soil metagenome Raw sequence reads	187.811062071556	22.48	113.57
1042	SRS2131490	SRR5456985	SRR5456985.SRS2131490	1	SRP104214_corn, switchgrass and miscanthus rhizosphere microbial communities from kellogg biological station, michigan, usa - lar l8-2 metag metagenome_corn, switchgrass and miscanthus rhizosphere microbial communities from kellogg biological station, michigan, usa - lar l8-2 metag_	NA	crop;grass;kellogg;lar;maize;miscanthus;plant;rhizosphere;soil;switchgrass	plant|soil	SRP104214	Corn, switchgrass and miscanthus rhizosphere microbial communities from Kellogg Biological Station, Michigan, USA - LAR L8-2 metaG metagenome	187.78380962136	42.4774	-85.451
1043	SRS1609130	SRR4004446	SRR4004446.SRS1609130	4	SRP081003_plant conditioning of the rhizopshere bacteriome__	NA	conditioning;plant;rhizopshere;soil	plant|soil	SRP081003	Plant conditioning of the rhizopshere bacteriome	187.626705229294	47.69	9.18
1044	SRS4247675	SRR8437849	SRR8437849.SRS4247675	1	SRP178844_freshwater microbial communities from st. lawrence river, new york, united states - law_colum_repc_8d metagenome_freshwater microbial communities from st. lawrence river, new york, united states - law_colum_repc_8d_	NA	colum;lawrence;limnic;repc;river;stream;watercourse;york	aquatic;river	SRP178844	Freshwater microbial communities from St. Lawrence River, New York, United States - Law_Colum_RepC_8d metagenome	187.590864324907	45.0061	-74.7949
1045	SRS3325716	SRR7193651	SRR7193651.SRS3325716	1	SRP148625_chronosequence opencast mine inden, germany, raw sequence reads_chronosequence open-cast mine inden, reclaimed in year 2006_	NA	agricultural;arable soil;cultivation;farm;farmsoil;fresh;lignite;mine;mix;open-cast;portal;raw;re-cultivation;resilience;rock;sedimentary rock;soil;stem;uncontaminated	soil;agricultural|plant;stem|soil;farm	SRP148625	Chronosequence opencast mine Inden, Germany, Raw sequence reads	187.430884861207	50.8845	6.3156
1046	SRS6525468	SRR11597345	SRR11597345.SRS6525468	1	SRP258110_peatland microbial communities from stordalen mire, sweden - 713 cpon1-2-d metagenome_peatland microbial communities from stordalen mire, sweden - 713 cpon1-2-d_	NA	cpon;peat;peatland;soil	soil;peatland	SRP258110	Peatland microbial communities from Stordalen Mire, Sweden - 713 CPON1-2-D metagenome	187.23085564501	68.3569	19.0502
1047	SRS1588596	SRR3956977	SRR3956977.SRS1588596	1	SRP079990_new orleans dwtp and dwds microbiome 2012__	NA	orleans		SRP079990	New Orleans DWTP and DWDS Microbiome 2012	187.204567791454	30	-90
1048	SRS3325732	SRR7193635	SRR7193635.SRS3325732	1	SRP148625_chronosequence opencast mine inden, germany, raw sequence reads_chronosequence open-cast mine inden, original soil site_	NA	agricultural;arable soil;cultivation;farm;farmsoil;fresh;lignite;mine;mix;open-cast;portal;raw;re-cultivation;resilience;rock;sedimentary rock;soil;stem;uncontaminated	soil;agricultural|plant;stem|soil;farm	SRP148625	Chronosequence opencast mine Inden, Germany, Raw sequence reads	187.179048967667	50.8476	6.3995
1049	ERS1420538	ERR1700709	ERR1700709.ERS1420538	1	ERP009498_forest harvesting reduces the soil metagenomic potential for biomass decomposition_blodgett sample, mineral layer, om2c0 treatment, replicate 2, first time sequenced_	NA	degradation;forest;forest soil;harvest;mineral;reduction;soil;treatment	soil;forest	ERP009498	Forest harvesting reduces the soil metagenomic potential for biomass decomposition	186.837311411089	38.88	-120.64
1050	SRS6064731	SRR10968225	SRR10968225.SRS6064731	1	SRP245308_metagenomic and metatranscriptomic profiling of deadwood associated microbial community_15630_1_	NA	association;deadwood		SRP245308	Metagenomic and metatranscriptomic profiling of deadwood associated microbial community	186.82858477347	48.6669590125769	14.7048268583387
1051	SRS3816614	SRR7897068	SRR7897068.SRS3816614	1	SRP162493_crude oil contaminated soil sample metagenome_soil metagenome for bongaigaon_	NA	oil;oil contamination;soil	soil	SRP162493	Crude oil contaminated soil sample Metagenome	186.793686373401	26.48	90.56
1052	SRS469307	SRR950724	SRR950724.SRS469307	1	SRP028737_maritime antarctic soils targeted locus (loci)_generic sample from metagenome_	NA	marine;soil	aquatic|soil	SRP028737	Maritime Antarctic soils Targeted Locus (Loci)	186.77624206201	-62.63	-59.66
1053	SRS4650778	SRR8931242	SRR8931242.SRS4650778	1	SRP193066_soil column study of manure treated soils and effluent__	NA	effluent;manure;soil;treatment	soil	SRP193066	Soil column study of manure treated soils and effluent	186.77624206201	43	-92.5
1054	SRS3188880	SRR7026313	SRR7026313.SRS3188880	2	SRP140723_soil microbial communities from a riparian zone of the east river system, colorado, united states u1s1 metagenome_soil microbial communities from a riparian zone of the east river system, colorado, united states u1s1_	NA	riparian zone;river;soil;stream;watercourse;zone	aquatic|soil	SRP140723	Soil microbial communities from a riparian zone of the East river system, Colorado, United States 鈥?U1s1 metagenome	186.306474149977	38.9223	-106.954
1055	SRS6501356	SRR11569305	SRR11569305.SRS6501356	2	SRP257400_peat soil microbial communities from stordalen mire, sweden - 714 e1 1-5 metagenome_peat soil microbial communities from stordalen mire, sweden - 714 e1 1-5_	NA	peat;soil	soil	SRP257400	Peat soil microbial communities from Stordalen Mire, Sweden - 714 E1 1-5 metagenome	186.271770513179	68.3533	19.0467
1056	SRS3325689	SRR7193678	SRR7193678.SRS3325689	1	SRP148625_chronosequence opencast mine inden, germany, raw sequence reads_chronosequence open-cast mine inden, reclaimed in year 1979_	NA	agricultural;arable soil;cultivation;farm;farmsoil;fresh;lignite;mine;mix;open-cast;portal;raw;re-cultivation;resilience;rock;sedimentary rock;soil;stem;uncontaminated	soil;agricultural|plant;stem|soil;farm	SRP148625	Chronosequence opencast mine Inden, Germany, Raw sequence reads	186.108836447555	50.8685	6.2488
1057	SRS7136463	SRR12377063	SRR12377063.SRS7136463	1	SRP275690_high temperatures promote the microbial genetic potential to recycle c and n from necromass in alpine soils__	NA	alpine;high;incubation;necromass;recycling;soil;temperature	soil	SRP275690	High temperatures promote the microbial genetic potential to recycle C and N from necromass in alpine soils	186.063819890222	46.7088	10.3885
1058	SRS3715933	SRR7755956	SRR7755956.SRS3715933	1	SRP158857_day variation time series experiments (dve) metagenome__	NA	air;tropical		SRP158857	Day Variation time series Experiments (DVE) Metagenome	185.701021355617	1.3453	103.68
1059	ERS1581660	ERR1872096	ERR1872096.ERS1581660	3	ERP021921_18s metabarcoding data of global soil samples_soil sample_	NA	forest;montane;soil;tropical	soil;forest	ERP021922;ERP021921;ERP020652	16S metabarcoding data of global soil samples;18S metabarcoding data of global soil samples;Global analysis of soil microbiomes	185.626334189277	22.3217	103.787
1060	SRS6879880	SRR12060211	SRR12060211.SRS6879880	1	SRP268134_soil metagenome__	NA	soil	soil	SRP268134	soil metagenome	185.609107220194	36.13	120.52
1061	SRS1941390	SRR5204862	SRR5204862.SRS1941390	2	SRP097871_grasslands soil microbial communities from the angelo coastal reserve, california, usa - angelo_100 metagenome_grasslands soil microbial communities from the angelo coastal reserve, california, usa - angelo_100_	NA	coast;grassland;reservoir;soil	soil;field|aquatic;reservoir	SRP097871	Grasslands soil microbial communities from the Angelo Coastal Reserve, California, USA - Angelo_100 metagenome	185.58614290133	39.7392	-123.631
1062	ERS715634	ERR868306	ERR868306.ERS715634	1	ERP010382_benefactor and allelopathic shrub species have different effects on soil microbial community along an environmental severity gradient_soil under thymus hyemalis shrubs_	NA	arid;gradient;grassland;plant;shrub;soil;steppe	soil|plant	ERP010382	Benefactor and allelopathic shrub species have different effects on soil microbial community along an environmental severity gradient	185.563184264242	37.0167	2.3833
1063	SRS3121470	SRR6944709	SRR6944709.SRS3121470	2	SRP137065_convergence between the microcosms of southeast asian and north american pitcher plants__	NA	microcosm;pitcher;plant	plant	SRP137065	Convergence between the microcosms of Southeast Asian and North American pitcher plants	185.433192541465	1.35	103.78
1064	ERS1581697	ERR1872170	ERR1872170.ERS1581697	4	ERP021921_18s metabarcoding data of global soil samples_soil sample_	NA	mediterrean;soil	soil	ERP021922;ERP021921;ERP020652	16S metabarcoding data of global soil samples;18S metabarcoding data of global soil samples;Global analysis of soil microbiomes	185.373992028918	38.4697	-9.00062
1065	DRS163696	DRR160705	DRR160705.DRS163696	1	DRP006733_metagenomic analysis of soil microbial consortia in the japanese agricultural fields_kmc3; shotgun metagenomic sequence_	NA	agricultural;arable soil;consortium;field;kmc;soil	soil;agricultural|soil;field	DRP006733	Metagenomic analysis of soil microbial consortia in the Japanese agricultural fields	185.322461082283	32.889	130.766
1066	SRS3137354	SRR6957160	SRR6957160.SRS3137354	1	SRP137995_miscanthus rhizosphere microbial communities from kellogg biological station, michigan, usa - m6-5 metag metagenome_miscanthus rhizosphere microbial communities from kellogg biological station, michigan, usa - m6-5 metag_	NA	kellogg;miscanthus;rhizosphere;soil	plant|soil	SRP137995	Miscanthus rhizosphere microbial communities from Kellogg Biological Station, Michigan, USA - M6-5 metaG metagenome	185.268813469043	42.3948	-85.3738
1067	ERS2607169	ERR2697162	ERR2697162.ERS2607169	1	ERP109781_effects of long-term mineral fertilization on soil microbial functional community_effects of long-term mineral fertilization on soil microbial functional community_	NA	fertilization;mineral;soil	soil	ERP109781	Effects of long-term mineral fertilization on soil microbial functional community	184.928340268146	0	0
1068	ERS3955581	ERR3641489	ERR3641489.ERS3955581	1	ERP118212_effects of long-term mineral fertilization on soil microbial functional community_effects of long-term mineral fertilization on soil microbial functional community_	NA	fertilization;mineral;soil	soil	ERP118212	Effects of long-term mineral fertilization on soil microbial functional community	184.928340268146	0	0
1069	SRS3188786	SRR7026202	SRR7026202.SRS3188786	2	SRP140714_soil microbial communities from a riparian zone of the east river system, colorado, united states u1c2 metagenome_soil microbial communities from a riparian zone of the east river system, colorado, united states u1c2_	NA	riparian zone;river;soil;stream;watercourse;zone	aquatic|soil	SRP140714	Soil microbial communities from a riparian zone of the East river system, Colorado, United States 鈥?U1c2 metagenome	184.621065263547	38.9225	-106.954
1070	SRS3249918	SRR7102015	SRR7102015.SRS3249918	1	SRP144450_forest soil microbial communities from barre woods harvard forest lter site, petersham, massachusetts, united states - inc-bw-c-4-m metagenome_forest soil microbial communities from barre woods harvard forest lter site, petersham, massachusetts, united states - inc-bw-c-4-m_	NA	barre;forest;forest soil;inc-bw-c;petersham;soil;wood	soil;forest|plant;wood	SRP144450	Forest soil microbial communities from Barre Woods Harvard Forest LTER site, Petersham, Massachusetts, United States - Inc-BW-C-4-M metagenome	184.505249174339	42.481	-72.1783
1071	ERS1581790	ERR1877960	ERR1877960.ERS1581790	2	ERP021921_18s metabarcoding data of global soil samples_soil sample_	NA	soil	soil	ERP021922;ERP021921	16S metabarcoding data of global soil samples;18S metabarcoding data of global soil samples	184.484826123051	36.7673	11.9965
1072	SRS1609124	SRR4004406	SRR4004406.SRS1609124	4	SRP081003_plant conditioning of the rhizopshere bacteriome__	NA	conditioning;plant;rhizopshere;soil	plant|soil	SRP081003	Plant conditioning of the rhizopshere bacteriome	184.151423021094	47.69	9.18
1073	SRS6528248	SRR11600280	SRR11600280.SRS6528248	1	SRP258141_peatland microbial communities from stordalen mire, sweden - 713 cpn2-1-x1 metagenome_peatland microbial communities from stordalen mire, sweden - 713 cpn2-1-x1_	NA	peat;peatland;soil	soil;peatland	SRP258141	Peatland microbial communities from Stordalen Mire, Sweden - 713 CPN2-1-X1 metagenome	184.145106343799	68.3628	19.0528
1074	ERS1257673	ERR1538952	ERR1538952.ERS1257673	1	ERP016497_system-level response to long-term irrigation in a drought-stressed pine forest_b14_	NA	conifer;drought;drought-stressed;dry;forest;forest soil;horizon;irrigation;mineral;pine;plant;soil;stress;tree	soil|plant	ERP016497	System-level response to long-term irrigation in a drought-stressed pine forest	183.924958616884	46.3	7.617
1075	SRS3176722	SRR7013880	SRR7013880.SRS3176722	1	SRP140628_aafc phosphore nitrogen study__	NA	aafc;nitrogen		SRP140628	AAFC Phosphore Nitrogen study	183.318056828598	50.28	-107.8
1076	SRS6612405	SRR11731666	SRR11731666.SRS6612405	1	SRP260592_soil microbial communities from oregon, united states - field_oregon_2 metagenome_soil microbial communities from oregon, united states - field_oregon_2_	NA	field;soil	soil;field	SRP260592	Soil microbial communities from Oregon, United States - Field_Oregon_2 metagenome	183.108262760357	46.1125	-122.987
1077	SRS7918630	SRR13296328	SRR13296328.SRS7918630	33	SRP299127_soil organic matter, soil structure, and bacterial community structure in a post-agricultural landscape__	NA	agricultural;organic;soil	soil;agricultural	SRP299127	Soil Organic Matter, Soil Structure, and Bacterial Community Structure in a Post-Agricultural Landscape	182.965876863965	42.3847	-76.3036
1078	SRS5587768	SRR10363844	SRR10363844.SRS5587768	1	SRP227457_soil metagenome raw sequence reads__	NA	raw;soil	soil	SRP227457	Soil metagenome Raw sequence reads	182.960297615417	22.48	113.57
1079	SRS1590803	SRR3981190	SRR3981190.SRS1590803	3	SRP080159_forest soil microbial communities from el dorado national forest, california, usa - mediterranean blodgett ca ref_m3 metagenome_forest soil microbial communities from el dorado national forest, california, usa - mediterranean blodgett ca ref_m3_	NA	blodgett;dorado;forest;forest soil;soil	soil;forest	SRP080159	Forest soil microbial communities from El Dorado National Forest, California, USA - Mediterranean Blodgett CA Ref_M3 metagenome	182.882223847842	38.88	-120.64
1080	SRS1588588	SRR3956969	SRR3956969.SRS1588588	1	SRP079990_new orleans dwtp and dwds microbiome 2012__	NA	orleans		SRP079990	New Orleans DWTP and DWDS Microbiome 2012	182.87553491094	30	-90
1081	SRS3325746	SRR7193621	SRR7193621.SRS3325746	1	SRP148625_chronosequence opencast mine inden, germany, raw sequence reads_chronosequence open-cast mine inden, reclaimed in year 2013_	NA	agricultural;arable soil;cultivation;farm;farmsoil;fresh;lignite;mine;mix;open-cast;portal;raw;re-cultivation;resilience;rock;sedimentary rock;soil;stem;uncontaminated	soil;agricultural|plant;stem|soil;farm	SRP148625	Chronosequence opencast mine Inden, Germany, Raw sequence reads	182.871075891496	50.8743	6.3171
1082	SRS4348293	SRR8555694	SRR8555694.SRS4348293	1	SRP185378_peat permafrost microbial communities from stordalen mire near abisko, sweden - iii_fen_n2_4 metagenome_peat permafrost microbial communities from stordalen mire near abisko, sweden - iii_fen_n2_4_	NA	abisko;fen;peat;peatland;permafrost;stordalen	soil;peatland	SRP185378	Peat permafrost microbial communities from Stordalen Mire near Abisko, Sweden - III_Fen_N2_4 metagenome	182.832068744858	68.3532	19.0469
1083	SRS6596370	SRR11688302	SRR11688302.SRS6596370	9	SRP260086_validation of pna clamp for 18s rhizosphere microbiome of maize__	NA	clamp;crop;maize;plant;rhizosphere;soil	plant|soil	SRP260086	Validation of PNA clamp for 18S rhizosphere microbiome of maize	182.755429721835	41.38	-72.9
1084	SRS2280555	SRR5678809	SRR5678809.SRS2280555	2	SRP109083_metagenome studies of arg on manure and soil sample__	NA	manure;soil	soil	SRP109083	Metagenome studies of ARG on manure and soil sample	182.465103548946	43	-92.5
1085	SRS2417826	SRR5916420	SRR5916420.SRS2417826	5	SRP074055_soil metagenome raw sequence reads__	NA	raw;soil	soil	SRP074055	soil metagenome Raw sequence reads	182.348650619985	-42.4042	147.408
1086	SRS1996220	SRR5278347	SRR5278347.SRS1996220	1	SRP099787_management practices of legume crop residues_bare fallow 4_	NA	aerobic;crop;fallow;legume;plant	plant	SRP099787	Management practices of legume crop residues	182.315405651778	-24.867	152.351
1087	SRS3667372	SRR7690570	SRR7690570.SRS3667372	1	SRP157817_peat soil microbial communities from stordalen mire, sweden - p.f.s.t50 metagenome_peat soil microbial communities from stordalen mire, sweden - p.f.s.t50_	NA	peat;peatland;soil;stordalen	soil;peatland	SRP157817	Peat soil microbial communities from Stordalen Mire, Sweden - P.F.S.T50 metagenome	181.867782122397	68.3533	19.0466
1088	SRS6695581	SRR11830849	SRR11830849.SRS6695581	1	SRP262948_the mobility and bacterial hosts of antibiotic resistance genes under high antibiotic selection pressure_tet50-2_	NA	aerobic;antibiotic;antibiotics (resistance);high;host;mobility;pressure		SRP262948	The mobility and bacterial hosts of antibiotic resistance genes under high antibiotic selection pressure	181.818181818182	22.59	113.97
1089	SRS1609128	SRR4004427	SRR4004427.SRS1609128	4	SRP081003_plant conditioning of the rhizopshere bacteriome__	NA	conditioning;plant;rhizopshere;soil	plant|soil	SRP081003	Plant conditioning of the rhizopshere bacteriome	181.768828827082	47.69	9.18
1090	ERS1594117	ERR1879311	ERR1879311.ERS1594117	1	ERP022014_minimum concentration of antibiotics in inducing antibiotic resistance in a biofilm type wastewater treatment system_otc0.2_	NA	aerobic;antibiotic;antibiotics (resistance);association;biofilm;concentration;host;induction;otc;sludge;treatment;waste water	aquatic;waste water	ERP022014	Minimum concentration of antibiotics in inducing antibiotic resistance in a biofilm type wastewater treatment system	181.752090149037	116.3	39.9
1091	SRS1590341	SRR3977124	SRR3977124.SRS1590341	3	SRP080132_forest soil microbial communities from el dorado national forest, california, usa - mediterranean blodgett ca om1_o2 metagenome_forest soil microbial communities from el dorado national forest, california, usa - mediterranean blodgett ca om1_o2_	NA	blodgett;dorado;forest;forest soil;soil	soil;forest	SRP080132	Forest soil microbial communities from El Dorado National Forest, California, USA - Mediterranean Blodgett CA OM1_O2 metagenome	181.735574738755	38.88	-120.64
1092	SRS1996230	SRR5278356	SRR5278356.SRS1996230	1	SRP099787_management practices of legume crop residues_soybean + dmpp 1_	NA	aerobic;crop;dmpp;legume;plant	plant	SRP099787	Management practices of legume crop residues	181.208661774033	-24.867	152.351
1093	SRS4331765	SRR8536155	SRR8536155.SRS4331765	2	SRP184149_soil microbial communities from arlington agricultural research station in wisconsin, united states - uwrj-s125-311r-5 metagenome_soil microbial communities from arlington agricultural research station in wisconsin, united states - uwrj-s125-311r-5_	NA	agricultural;soil;uwrj-s	soil;agricultural	SRP184149	Soil microbial communities from Arlington Agricultural Research Station in Wisconsin, United States - UWRJ-S125-311R-5 metagenome	181.028240405503	43.3	-89.38
1094	SRS6587319	SRR11674055	SRR11674055.SRS6587319	1	SRP259712_soil microbial communities from sruc craibstone estate, aberdeen, scotland, united kingdom - 25_4.5_m_1 metagenome_soil microbial communities from sruc craibstone estate, aberdeen, scotland, united kingdom - 25_4.5_m_1_	NA	soil;sruc	soil	SRP259712	Soil microbial communities from SRUC Craibstone Estate, Aberdeen, Scotland, United Kingdom - 25_4.5_M_1 metagenome	180.87543711564	57.1866	-2.2146
1095	SRS1996237	SRR5278363	SRR5278363.SRS1996237	1	SRP099787_management practices of legume crop residues_peanut no tillage 4_	NA	aerobic;crop;legume;plant;tillage	plant	SRP099787	Management practices of legume crop residues	180.603214737222	-24.867	152.351
1096	SRS3244866	SRR7096127	SRR7096127.SRS3244866	1	SRP144393_forest soil microbial communities from barre woods harvard forest lter site, petersham, massachusetts, united states - inc-bw-h-2-o metagenome_forest soil microbial communities from barre woods harvard forest lter site, petersham, massachusetts, united states - inc-bw-h-2-o_	NA	barre;forest;forest soil;inc-bw-h;petersham;soil;wood	soil;forest|plant;wood	SRP144393	Forest soil microbial communities from Barre Woods Harvard Forest LTER site, Petersham, Massachusetts, United States - Inc-BW-H-2-O metagenome	180.306882313698	42.481	-72.1783
1097	DRS062396	DRR207398	DRR207398.DRS062396	3	DRP004199_microbially mediated phosphorus cycling in arable andisols_sap-1_	NA	arable soil;phosphorous;sap;soil	soil	DRP004199;DRP005850	Microbially mediated phosphorus cycling in arable Andisols;Eukaryotic microbial communities in Japanese arable soils	180.194094782094	43	141.4
1098	SRS3288972	SRR7151625	SRR7151625.SRS3288972	1	SRP145414_peat metagenome metagenome_20110800_p1d_	NA	activity;peat;permafrost;soil	soil	SRP145414	peat metagenome Metagenome	179.920834832674	68.3534	19.0472
1099	SRS1413617	SRR5919293	SRR5919293.SRS1413617	5	SRP074055_soil metagenome raw sequence reads__	NA	raw;soil	soil	SRP074055	soil metagenome Raw sequence reads	179.759122775481	-35.1771	150.594
1100	SRS1609116	SRR4004415	SRR4004415.SRS1609116	4	SRP081003_plant conditioning of the rhizopshere bacteriome__	NA	conditioning;plant;rhizopshere;soil	plant|soil	SRP081003	Plant conditioning of the rhizopshere bacteriome	179.695117284341	47.69	9.18
1101	SRS5748316	SRR10568503	SRR10568503.SRS5748316	4	SRP234259_microbial communities from a oil-well bore taken in wietze, germany__	NA	bore;borehole;hydrocarbon;oil		SRP234259	Microbial communities from a oil-well bore taken in Wietze, Germany	179.597701149425	52.6594	9.83248
1102	SRS1699880	SRR4252258	SRR4252258.SRS1699880	1	SRP090000_soil metagenome targeted locus (loci)_mf0.replicate2_	NA	grassland;manure;meadow;soil;temperate	soil;field	SRP090000	soil metagenome Targeted Locus (Loci)	179.243592041584	48.88	14.19
1103	SRS1482949	SRR3624174	SRR3624174.SRS1482949	1	SRP076109_rhizosphere metagenome raw sequence reads__	NA	raw;rhizosphere;soil	plant|soil	SRP076109	rhizosphere metagenome Raw sequence reads	178.986933953821	28.11	-81.79
1104	SRS5822629	SRR10686807	SRR10686807.SRS5822629	1	SRP237458_in essence, these results are instructive for developing novel aflatoxin-control technology, selecting for better peanut species, and predicting aflatoxin contamination, therefore are of great interest for improving peanut quality and safety. 16s rrn_zj2 (metagenome)_	NA	aflatoxin;contaminated;high;high-risk		SRP237458	In essence, these results are instructive for developing novel aflatoxin-control technology, selecting for better peanut species, and predicting aflatoxin contamination, therefore are of great interest for improving peanut quality and safety. 16S rRN	178.866878325806	21.1131	110.226
1105	SRS2211637	SRR5579275	SRR5579275.SRS2211637	1	SRP107557_corn, switchgrass and miscanthus rhizosphere microbial communities from kellogg biological station, michigan, usa - kbs s2-3 metag metagenome_corn, switchgrass and miscanthus rhizosphere microbial communities from kellogg biological station, michigan, usa - kbs s2-3 metag_	NA	crop;grass;kellogg;maize;miscanthus;plant;rhizosphere;soil;switchgrass	plant|soil	SRP107557	Corn, switchgrass and miscanthus rhizosphere microbial communities from Kellogg Biological Station, Michigan, USA - KBS S2-3 metaG metagenome	178.808086332751	42.3948	-85.3738
1106	SRS1736464	SRR4409217	SRR4409217.SRS1736464	1	SRP091324_soil metagenome targeted loci__	NA	soil	soil	SRP091324	soil metagenome Targeted loci	178.60332202179	36.56	127.46
1107	SRS5317626	SRR10034935	SRR10034935.SRS5317626	4	SRP219625_effects on resistant bacteria, resistance genes and taxonomic composition after long-term application of sewage sludge on farmland__	NA	farm;resistance;sewage;sludge;waste water	soil;farm|aquatic;waste water	SRP219625	Effects on resistant bacteria, resistance genes and taxonomic composition after long-term application of sewage sludge on farmland	178.073247462456	55.38	13.4
1108	ERS1594160	ERR1879356	ERR1879356.ERS1594160	1	ERP022014_minimum concentration of antibiotics in inducing antibiotic resistance in a biofilm type wastewater treatment system_tg1.1_	NA	aerobic;antibiotic;antibiotics (resistance);association;biofilm;concentration;host;induction;sludge;treatment;waste water	aquatic;waste water	ERP022014	Minimum concentration of antibiotics in inducing antibiotic resistance in a biofilm type wastewater treatment system	177.983447539379	116.3	39.9
1109	SRS3882650	SRR7970555	SRR7970555.SRS3882650	1	SRP163686_soil microbial communities from h.j. andrews experimental forest, oregon, united states - dw-05-b metagenome_soil microbial communities from h.j. andrews experimental forest, oregon, united states - dw-05-b_	NA	andrews;forest;oregon;soil	soil;forest	SRP163686	Soil microbial communities from H.J. Andrews Experimental Forest, Oregon, United States - DW-05-B metagenome	177.951775068956	44.23	-122.22
1110	SRS2417841	SRR5916217	SRR5916217.SRS2417841	5	SRP074055_soil metagenome raw sequence reads__	NA	raw;soil	soil	SRP074055	soil metagenome Raw sequence reads	177.825197830533	-42.279	147.615
1111	SRS3174577	SRR7011570	SRR7011570.SRS3174577	2	SRP140553_soil microbial communities from a riparian zone of the east river system, colorado, united states l3c1 metagenome_soil microbial communities from a riparian zone of the east river system, colorado, united states l3c1_	NA	riparian zone;river;soil;stream;watercourse;zone	aquatic|soil	SRP140553	Soil microbial communities from a riparian zone of the East river system, Colorado, United States 鈥?L3c1 metagenome	177.825197830533	38.9134	-106.896
1112	SRS2618115	SRR6201998	SRR6201998.SRS2618115	1	SRP120890_forest soil microbial communities from davy crockett national forest, groveton, texas, usa - texas a ecozone_refh0_m1 metagenome_forest soil microbial communities from davy crockett national forest, groveton, texas, usa - texas a ecozone_refh0_m1_	NA	crockett;davy;ecozone;forest;forest soil;groveton;refh;soil	soil;forest	SRP120890	Forest soil microbial communities from Davy Crockett National Forest, Groveton, Texas, USA - Texas A ecozone_RefH0_M1 metagenome	177.704063499585	31.11	-95.15
1113	SRS6064714	SRR10968265	SRR10968265.SRS6064714	1	SRP245308_metagenomic and metatranscriptomic profiling of deadwood associated microbial community_1604_1_	NA	association;deadwood		SRP245308	Metagenomic and metatranscriptomic profiling of deadwood associated microbial community	177.630410326248	48.6659752657267	14.709224545905
1114	ERS4600563	ERR4194712	ERR4194712.ERS4600563	1	ERP122124_comprehensive dataset of shotgun metagenomes from stratified freshwater lakes and ponds_lake bjrntjrnan (711632-164487) sample umea2p1_	NA	lake;lentic;limnic;pond;stratification;umea;water;waterbody	aquatic;lake	ERP122124	Comprehensive dataset of shotgun metagenomes from stratified freshwater lakes and ponds	177.388836329234	18.7805	64.1231111111111
1115	ERS506110	ERR565092	ERR565092.ERS506110	1	ERP006366_bacterial and fungal communities in depths of the damma soil chronosequence_damma_depth_	NA	fungus;soil	soil	ERP006366	Bacterial and fungal communities in depths of the Damma soil chronosequence	177.116542685087	46.64	8.46
1116	SRS2422396	SRR5923511	SRR5923511.SRS2422396	8	SRP074055_soil metagenome raw sequence reads__	NA	raw;soil	soil	SRP074055	soil metagenome Raw sequence reads	177.081693688021	-35.0916	138.676
1117	SRS3189031	SRR7026476	SRR7026476.SRS3189031	2	SRP140744_soil microbial communities from a riparian zone of the east river system, colorado, united states l2c1 metagenome_soil microbial communities from a riparian zone of the east river system, colorado, united states l2c1_	NA	riparian zone;river;soil;stream;watercourse;zone	aquatic|soil	SRP140744	Soil microbial communities from a riparian zone of the East river system, Colorado, United States 鈥?L2c1 metagenome	176.647235470765	38.883	-106.911
1118	SRS1468723	SRR3591800	SRR3591800.SRS1468723	1	SRP075781_soil metagenome raw sequence reads__	NA	raw;soil	soil	SRP075781	soil metagenome Raw sequence reads	176.335743255158	-25.0255	152.38
1119	SRS3880710	SRR7968333	SRR7968333.SRS3880710	1	SRP163623_soil microbial communities from h.j. andrews experimental forest, oregon, united states - dl-13-a metagenome_soil microbial communities from h.j. andrews experimental forest, oregon, united states - dl-13-a_	NA	andrews;forest;oregon;soil	soil;forest	SRP163623	Soil microbial communities from H.J. Andrews Experimental Forest, Oregon, United States - DL-13-A metagenome	176.242509693338	44.23	-122.22
1120	SRS6831349	SRR12003138	SRR12003138.SRS6831349	1	SRP267043_metagenome under fertilization management_soil9_	NA	fertilization;soil	soil	SRP267043	Metagenome under fertilization management	176.11835153223	33.22	116.66
1121	SRS5299942	SRR10011777	SRR10011777.SRS5299942	1	SRP217374_soil raw sequence reads_kellogg (kbs)_	NA	kellogg;raw;soil	soil	SRP217374	Soil Raw sequence reads	175.932441942294	42.4	-85.4
1122	ERS2620050	ERR2709745	ERR2709745.ERS2620050	1	ERP110007_rm_csulb_25b_2 taxonomy id:410658_	NA	association;garden;plant;soil;terrestrial	plant|soil	ERP110007	RM_CSULB	175.746924428822	34.1843333333333	118.191166666667
1123	SRS2618108	SRR6201991	SRR6201991.SRS2618108	1	SRP120883_forest soil microbial communities from davy crockett national forest, groveton, texas, usa - texas a ecozone_om2h0_o2 metagenome_forest soil microbial communities from davy crockett national forest, groveton, texas, usa - texas a ecozone_om2h0_o2_	NA	crockett;davy;ecozone;forest;forest soil;groveton;soil	soil;forest	SRP120883	Forest soil microbial communities from Davy Crockett National Forest, Groveton, Texas, USA - Texas A ecozone_OM2H0_O2 metagenome	175.446291504013	31.11	-95.15
1124	SRS4337838	SRR8543994	SRR8543994.SRS4337838	1	SRP184469_rhizosphere microbial communities from carex aquatilis grown in university of washington, seatle, wa, united states - 4-cb2-19 metag metagenome_rhizosphere microbial communities from carex aquatilis grown in university of washington, seatle, wa, united states - 4-cb2-19 metag_	NA	aquatilis;carex;rhizosphere;seatle;soil	plant|soil	SRP184469	Rhizosphere microbial communities from Carex aquatilis grown in University of Washington, Seatle, WA, United States - 4-CB2-19 metaG metagenome	175.403427884134	47.6516	-122.305
1125	SRS6694140	SRR11829129	SRR11829129.SRS6694140	1	SRP262743_soil metagenome__	NA	soil	soil	SRP262743	soil metagenome	175.243881067819	36.13	120.46
1126	SRS3174726	SRR7011726	SRR7011726.SRS3174726	2	SRP140556_soil microbial communities from a riparian zone of the east river system, colorado, united states u3s1 metagenome_soil microbial communities from a riparian zone of the east river system, colorado, united states u3s1_	NA	riparian zone;river;soil;stream;watercourse;zone	aquatic|soil	SRP140556	Soil microbial communities from a riparian zone of the East river system, Colorado, United States 鈥?U3s1 metagenome	175.192711983181	38.9203	-106.949
1127	ERS2620091	ERR2709786	ERR2709786.ERS2620091	1	ERP110007_rm_csulb_17a_1 taxonomy id:410658_	NA	association;garden;plant;soil;terrestrial	plant|soil	ERP110007	RM_CSULB	175.024065809049	34.1843333333333	118.191166666667
1128	ERS950674	ERR1104481	ERR1104481.ERS950674	1	ERP013031_soil metagenome sampled from a chitin-amended agricultural field_agricultral soil metageome_	NA	agricultural;amendment;chitin;field;metageome;soil;terrestrial	soil;agricultural|soil;field	ERP013031	Soil metagenome sampled from a chitin-amended agricultural field	174.916914465629	54.0773	-6.00342
1129	SRS1593752	SRR3988230	SRR3988230.SRS1593752	1	SRP080388_switchgrass rhizosphere microbial communities from kellogg biological station, michigan, usa, with spike-in - s2 metagenome_switchgrass rhizosphere microbial communities from kellogg biological station, michigan, usa, with spike-in - s2_	NA	grass;kellogg;plant;rhizosphere;soil;switchgrass	plant|soil	SRP080388	Switchgrass rhizosphere microbial communities from Kellogg Biological Station, Michigan, USA, with spike-in - S2 metagenome	174.779341081884	42.3948	-85.3738
1130	ERS4415178	ERR4011872	ERR4011872.ERS4415178	1	ERP120989_bacterioplankton dynamics during phytoplankton spring blooms in the baltic sea_baltic sea bacterioplankton_	NA	bacterioplankton;baltic;bloom;estuary;phytoplankton;plankton;sea;sea water;spring;water	aquatic;estuary|aquatic;sea|aquatic;river	ERP120989	Bacterioplankton dynamics during phytoplankton spring blooms in the Baltic Sea	174.69410334612	65.0503	23.9128
1131	SRS5655992	SRR10454203	SRR10454203.SRS5655992	2	SRP230129_wheat core bacterial and fungal microbiome and response to glyphosate exposure_rhizo_genesee_crp_glyph_0_2_2016_	NA	crp;exposure;fungus;glyphosate;herbicide;rhizosphere;root;soil	plant|soil	SRP230129	Wheat core bacterial and fungal microbiome and response to glyphosate exposure	174.670455074759	46.7298	-117.182
1132	ERS1420558	ERR1700729	ERR1700729.ERS1420558	1	ERP009498_forest harvesting reduces the soil metagenomic potential for biomass decomposition_wells sample, organic layer, om1c0 treatment, replicate 3_	NA	degradation;forest;forest soil;harvest;organic;reduction;soil;treatment	soil;forest	ERP009498	Forest harvesting reduces the soil metagenomic potential for biomass decomposition	174.581005586592	46.42	-83.37
1133	SRS6596370	SRR11688308	SRR11688308.SRS6596370	9	SRP260086_validation of pna clamp for 18s rhizosphere microbiome of maize__	NA	clamp;crop;maize;plant;rhizosphere;soil	plant|soil	SRP260086	Validation of PNA clamp for 18S rhizosphere microbiome of maize	174.327011647627	41.38	-72.9
1134	SRS2280555	SRR5678810	SRR5678810.SRS2280555	2	SRP109083_metagenome studies of arg on manure and soil sample__	NA	manure;soil	soil	SRP109083	Metagenome studies of ARG on manure and soil sample	174.253975168809	43	-92.5
1135	ERS1420556	ERR1700727	ERR1700727.ERS1420556	1	ERP009498_forest harvesting reduces the soil metagenomic potential for biomass decomposition_wells sample, organic layer, om1c0 treatment, replicate 1_	NA	degradation;forest;forest soil;harvest;organic;reduction;soil;treatment	soil;forest	ERP009498	Forest harvesting reduces the soil metagenomic potential for biomass decomposition	174.074503887664	46.42	-83.37
1136	SRS1697666	SRR4249922	SRR4249922.SRS1697666	1	SRP089968_impact of h2 exposure on soil microbial community structure and function using metagenomics__	NA	exposure;soil	soil	SRP089968	Impact of H2 exposure on soil microbial community structure and function using metagenomics	173.882802990784	45.68	-72
1137	SRS1942833	SRR5207565	SRR5207565.SRS1942833	1	SRP097926_soil and rhizosphere microbial communities from laval, canada - mghpc metagenome_soil and rhizosphere microbial communities from laval, canada - mghpc_	NA	laval;rhizosphere;soil	plant|soil	SRP097926	Soil and rhizosphere microbial communities from Laval, Canada - mgHPC metagenome	173.580975525082	45.54	-73.72
1138	ERS3792294	ERR3572865	ERR3572865.ERS3792294	2002	ERP117568_detailed study at the genetic level at bacteria in farm animals, human/animal sewage, sewage treatment works and rivers, to work out the complex network of transmission of important antibiotic-resistant bacteria and antibiotic resistance genes_rehab_	NA	animal;antibiotic;antibiotics (resistance);farm;human;rehab;river;sediment;sewage;stream;transmission;treatment;waste water;watercourse	animal|soil;farm|aquatic;river|aquatic;sediment|aquatic;waste water	ERP117568	Detailed study at the genetic level at bacteria in farm animals, human/animal sewage, sewage treatment works and rivers, to work out the complex network of transmission of important antibiotic-resistant bacteria and antibiotic resistance genes	173.43045438779	51.6194	-1.25172
1139	SRS2289047	SRR5689334	SRR5689334.SRS2289047	1	SRP109309_agricultural soil microbial communities from georgia to study nitrogen management - ga control metagenome_agricultural soil microbial communities from georgia to study nitrogen management - ga control_	NA	agricultural;nitrogen;soil	soil;agricultural	SRP109309	Agricultural soil microbial communities from Georgia to study Nitrogen management - GA Control metagenome	173.407898729787	33.8834	-83.4195
1140	SRS3546376	SRR7521520	SRR7521520.SRS3546376	1	SRP153411_a metagenomic survey of soil microbial communities along a revegetation chronosequence after iron ore mining__	NA	iron;metal;mine;ore;revegetation;rock;soil	soil	SRP153411	A metagenomic survey of soil microbial communities along a revegetation chronosequence after iron ore mining	173.265182361604	-19.2168	-57.5817
1141	ERS1420571	ERR1700742	ERR1700742.ERS1420571	1	ERP009498_forest harvesting reduces the soil metagenomic potential for biomass decomposition_kurth sample, organic layer, om0c0 treatment, replicate 1_	NA	degradation;forest;forest soil;harvest;organic;reduction;soil;treatment	soil;forest	ERP009498	Forest harvesting reduces the soil metagenomic potential for biomass decomposition	173.124199300578	31.11	-95.15
1142	SRS6506490	SRR11575655	SRR11575655.SRS6506490	1	SRP257549_peatland microbial communities from stordalen mire, sweden - 716 e2 10-14 metagenome_peatland microbial communities from stordalen mire, sweden - 716 e2 10-14_	NA	peat;peatland;soil	soil;peatland	SRP257549	Peatland microbial communities from Stordalen Mire, Sweden - 716 E2 10-14 metagenome	172.801105927078	68.3533	19.0467
1143	SRS1672975	SRR4176491	SRR4176491.SRS1672975	1	SRP086804_new orleans dwtp and dwds microbiome 2014__	NA	orleans		SRP086804	New Orleans DWTP and DWDS Microbiome 2014	172.70535746411	30	-90
1144	SRS6701248	SRR11837301	SRR11837301.SRS6701248	1	SRP263164_soil microbial communities from coastal freshwater wetland in north carolina, united states - 10pre metagenome_soil microbial communities from coastal freshwater wetland in north carolina, united states - 10pre_	NA	coast;dry;limnic;soil;treatment;wet;wetland	aquatic|soil	SRP263164	Soil microbial communities from coastal freshwater wetland in North Carolina, United States - 10Pre metagenome	172.689202607607	35.8956	-76.1655
1145	ERS1581785	ERR1872152	ERR1872152.ERS1581785	3	ERP021921_18s metabarcoding data of global soil samples_soil sample_	NA	forest;soil;temperate	soil;forest	ERP021922;ERP021921;ERP020652	16S metabarcoding data of global soil samples;18S metabarcoding data of global soil samples;Global analysis of soil microbiomes	172.640011048961	-44.8325	-71.7265
1146	SRS4558500	SRR8822262	SRR8822262.SRS4558500	4	SRP074055_soil metagenome raw sequence reads__	NA	raw;soil	soil	SRP074055	soil metagenome Raw sequence reads	172.47326664367	-37.5	145.519
1147	ERS3215783	ERR3210228	ERR3210228.ERS3215783	1	ERP114160_oil exposed bacterial, archaeal and fungal communities in water and sediment of baltic sea coastal area._bacteria_	NA	baltic;coast;exposure;fungus;hydrocarbon;oil;sea;sea water;sediment;water	aquatic;sea|aquatic;sediment	ERP114160	Oil exposed bacterial, archaeal and fungal communities in water and sediment of Baltic Sea coastal area.	172.384071711774	60.2641	25.5557
1148	SRS3242931	SRR7093795	SRR7093795.SRS3242931	1	SRP144351_forest soil microbial communities from barre woods harvard forest lter site, petersham, massachusetts, united states - inc-bw-c-7-o metagenome_forest soil microbial communities from barre woods harvard forest lter site, petersham, massachusetts, united states - inc-bw-c-7-o_	NA	barre;forest;forest soil;inc-bw-c;petersham;soil;wood	soil;forest|plant;wood	SRP144351	Forest soil microbial communities from Barre Woods Harvard Forest LTER site, Petersham, Massachusetts, United States - Inc-BW-C-7-O metagenome	171.948346716646	42.481	-72.1783
1149	SRS3471495	SRR7441915	SRR7441915.SRS3471495	1	SRP151447_protist communities in bulk soil and rhizosphere of soybean fields__	NA	crop;field;legume;protist;rhizosphere;soil;soy	plant;rhizosphere|soil;field	SRP151447	Protist communities in bulk soil and rhizosphere of soybean fields	171.821305841924	28.21	116.49
1150	SRS2131487	SRR5456975	SRR5456975.SRS2131487	1	SRP104211_corn, switchgrass and miscanthus rhizosphere microbial communities from kellogg biological station, michigan, usa - lar l5-2 metag metagenome_corn, switchgrass and miscanthus rhizosphere microbial communities from kellogg biological station, michigan, usa - lar l5-2 metag_	NA	crop;grass;kellogg;lar;maize;miscanthus;plant;rhizosphere;soil;switchgrass	plant|soil	SRP104211	Corn, switchgrass and miscanthus rhizosphere microbial communities from Kellogg Biological Station, Michigan, USA - LAR L5-2 metaG metagenome	171.812449530093	42.4774	-85.451
1151	SRS2618109	SRR6201992	SRR6201992.SRS2618109	1	SRP120884_forest soil microbial communities from davy crockett national forest, groveton, texas, usa - texas a ecozone_om2h0_o1 metagenome_forest soil microbial communities from davy crockett national forest, groveton, texas, usa - texas a ecozone_om2h0_o1_	NA	crockett;davy;ecozone;forest;forest soil;groveton;soil	soil;forest	SRP120884	Forest soil microbial communities from Davy Crockett National Forest, Groveton, Texas, USA - Texas A ecozone_OM2H0_O1 metagenome	171.725411067703	31.11	-95.15
1152	SRS2131488	SRR5456976	SRR5456976.SRS2131488	1	SRP104212_corn, switchgrass and miscanthus rhizosphere microbial communities from kellogg biological station, michigan, usa - lar l5-3 metag metagenome_corn, switchgrass and miscanthus rhizosphere microbial communities from kellogg biological station, michigan, usa - lar l5-3 metag_	NA	crop;grass;kellogg;lar;maize;miscanthus;plant;rhizosphere;soil;switchgrass	plant|soil	SRP104212	Corn, switchgrass and miscanthus rhizosphere microbial communities from Kellogg Biological Station, Michigan, USA - LAR L5-3 metaG metagenome	171.720987739121	42.4774	-85.451
1153	SRS3880500	SRR7967953	SRR7967953.SRS3880500	1	SRP163546_soil microbial communities from arlington agricultural research station in wisconsin, united states - uwrj-s076-202r-6 metagenome_soil microbial communities from arlington agricultural research station in wisconsin, united states - uwrj-s076-202r-6_	NA	agricultural;soil;uwrj-s	soil;agricultural	SRP163546	Soil microbial communities from Arlington Agricultural Research Station in Wisconsin, United States - UWRJ-S076-202R-6 metagenome	171.71066752522	43.3	-89.38
[truncated: 5,896 more rows]
