# Supplementary material for: Metagenome-Assembled Genomes Support the Proposal of Candidatus Flavobacterium genomatis from the Northeast Black Soil Ecosystem
Source: Microorganisms. 2026 Jun 8;14(6):1292. doi: 10.3390/microorganisms14061292 (PMC13304339; doi:10.3390/microorganisms14061292)
Supplement: Supplementary file 1 [file microorganisms-14-01292-s001.zip › Table S5. KEGG Orthology (KO) distribution matrix of the compared genomes.xlsx]

## Sheet: Sheet 1
KEGG_ko	SRR24124297_bin.1	SRR24124298_bin.7	SRR24124299_bin.22
K00008	1	1	1
K00012	1	1	1
K00014	1	1	1
K00024	1	1	1
K00027	1	1	1
K00029	1	1	1
K00031	1	1	1
K00034	1	1	1
K00054	1	1	1
K00057	1	1	1
K00058	2	2	2
K00059	2	2	2
K00067	1	1	1
K00074	2	2	2
K00075	1	1	1
K00088	1	1	1
K00091	1	1	1
K00097	1	1	1
K00102	1	1	1
K00104	1	1	1
K00116	2	1	1
K00128	3	3	3
K00133	1	1	1
K00134	3	3	3
K00135	1	1	1
K00161	1	1	1
K00162	1	1	1
K00164	1	1	1
K00184	2	1	1
K00185	1	1	1
K00209	1	1	1
K00215	1	1	1
K00219	1	1	1
K00226	1	1	1
K00228	2	1	1
K00239	2	1	1
K00240	1	1	1
K00241	1	1	1
K00243	1	1	1
K00252	1	1	1
K00254	1	1	1
K00259	1	1	1
K00261	1	1	1
K00262	1	1	1
K00263	1	1	1
K00275	1	1	1
K00278	1	1	0
K00281	1	1	1
K00283	1	1	1
K00287	3	3	3
K00290	1	1	1
K00293	1	1	1
K00294	1	1	1
K00297	1	1	1
K00318	1	1	1
K00330	1	1	1
K00331	1	1	1
K00332	1	1	1
K00333	1	1	1
K00334	1	1	1
K00335	1	1	1
K00336	1	1	1
K00337	1	1	1
K00338	1	1	1
K00339	1	1	1
K00340	1	1	1
K00341	1	1	1
K00342	1	1	1
K00343	1	1	1
K00368	1	1	1
K00376	1	1	0
K00382	2	2	2
K00384	2	2	2
K00389	1	1	1
K00432	1	1	1
K00450	1	1	1
K00451	1	1	1
K00452	1	1	1
K00453	1	1	1
K00457	1	1	1
K00486	1	1	1
K00508	1	1	1
K00525	1	1	1
K00526	1	1	1
K00537	2	2	2
K00548	2	2	2
K00554	1	1	1
K00556	1	1	1
K00560	1	1	1
K00566	1	1	1
K00567	2	2	2
K00573	1	1	1
K00575	1	1	1
K00588	1	1	1
K00590	1	1	0
K00600	1	1	1
K00602	1	1	1
K00604	1	1	1
K00605	1	1	1
K00606	1	1	1
K00609	1	1	1
K00615	3	3	3
K00616	1	1	1
K00626	1	1	1
K00627	1	1	1
K00632	1	1	1
K00639	3	3	3
K00640	2	2	2
K00645	1	1	1
K00648	3	3	3
K00652	1	1	1
K00655	3	3	3
K00657	1	1	1
K00658	3	3	3
K00661	1	1	1
K00674	1	1	1
K00677	1	1	1
K00681	1	1	1
K00683	1	1	1
K00684	1	1	1
K00691	1	1	1
K00703	1	1	1
K00721	1	1	1
K00748	1	1	1
K00754	1	1	1
K00757	1	1	1
K00760	1	1	1
K00761	1	1	1
K00762	1	1	1
K00764	2	2	2
K00767	1	1	1
K00773	1	1	1
K00782	1	1	1
K00783	1	1	1
K00784	1	1	1
K00789	1	1	1
K00790	1	1	1
K00791	1	1	1
K00793	1	1	1
K00794	1	1	1
K00796	1	1	1
K00797	1	1	1
K00798	1	1	1
K00800	1	1	1
K00806	0	1	1
K00809	1	1	1
K00812	2	2	2
K00819	1	1	1
K00820	1	1	1
K00821	1	1	1
K00826	3	3	3
K00831	1	1	1
K00833	1	1	1
K00850	1	1	1
K00857	1	1	1
K00858	0	1	1
K00859	1	1	1
K00869	1	1	1
K00873	1	1	1
K00876	1	1	1
K00887	1	1	1
K00891	1	2	1
K00901	1	1	1
K00912	1	1	1
K00927	1	1	1
K00928	1	1	1
K00937	1	1	1
K00939	1	1	1
K00940	1	1	1
K00942	1	1	1
K00945	1	1	1
K00946	1	1	1
K00948	1	1	1
K00950	1	1	1
K00951	1	1	1
K00954	1	1	1
K00962	1	1	1
K00969	1	1	1
K00970	1	1	1
K00971	1	1	1
K00973	2	2	2
K00974	1	1	1
K00979	1	1	1
K00981	1	1	1
K00983	1	1	1
K01000	1	1	1
K01012	1	1	1
K01027	1	1	1
K01028	1	1	1
K01029	1	1	1
K01031	1	1	1
K01032	1	1	1
K01034	1	1	1
K01056	1	1	1
K01075	1	1	1
K01077	1	1	1
K01081	2	2	2
K01104	2	2	2
K01126	1	1	1
K01129	1	1	1
K01142	2	2	2
K01144	1	1	1
K01153	1	1	1
K01159	1	1	1
K01176	1	1	1
K01178	1	1	1
K01186	1	1	1
K01187	2	2	2
K01246	1	1	1
K01247	1	1	1
K01251	1	1	1
K01256	2	2	2
K01258	1	1	1
K01259	1	1	1
K01262	1	1	1
K01265	1	1	1
K01270	1	1	1
K01277	1	1	1
K01278	2	2	2
K01283	1	1	1
K01284	1	1	1
K01297	1	1	1
K01338	1	1	1
K01354	1	1	1
K01358	1	1	1
K01372	1	1	1
K01409	1	1	1
K01414	1	1	1
K01415	1	1	1
K01424	2	2	2
K01447	1	1	1
K01448	1	1	1
K01462	1	1	1
K01463	1	1	1
K01465	2	2	2
K01468	1	1	1
K01479	1	1	1
K01480	1	1	1
K01486	1	1	1
K01489	1	1	1
K01491	1	1	1
K01493	1	1	1
K01495	1	1	1
K01502	1	1	1
K01505	1	1	1
K01520	1	1	1
K01524	1	1	1
K01533	1	1	0
K01534	1	1	0
K01555	1	1	1
K01556	1	1	1
K01579	1	1	1
K01585	1	1	1
K01586	1	1	1
K01588	1	1	1
K01589	1	1	1
K01591	1	1	1
K01595	1	1	1
K01597	1	1	1
K01599	1	1	1
K01610	1	1	1
K01613	1	1	1
K01619	1	1	1
K01620	1	1	1
K01624	1	1	1
K01627	1	1	1
K01633	1	1	1
K01640	1	1	1
K01647	1	1	1
K01654	1	1	1
K01658	1	1	1
K01661	1	1	1
K01662	1	1	1
K01665	1	1	1
K01669	1	1	1
K01673	2	2	2
K01679	1	1	1
K01681	1	1	1
K01689	1	1	1
K01697	2	2	2
K01698	1	1	1
K01710	2	2	2
K01712	1	1	1
K01714	1	1	1
K01715	1	1	1
K01719	2	2	2
K01734	1	1	1
K01735	1	1	1
K01736	1	1	1
K01737	2	2	2
K01738	1	1	1
K01739	1	1	1
K01744	1	1	1
K01745	1	1	1
K01749	1	1	1
K01752	1	1	1
K01756	1	1	1
K01758	1	1	1
K01759	1	1	1
K01760	1	1	1
K01768	1	1	1
K01772	1	1	1
K01775	1	1	1
K01776	1	2	2
K01778	1	1	1
K01783	1	1	1
K01784	2	2	2
K01790	1	1	1
K01791	1	1	1
K01799	1	1	1
K01802	5	4	4
K01803	1	1	1
K01808	1	1	1
K01809	1	1	1
K01810	1	1	1
K01823	1	1	1
K01829	1	1	1
K01835	1	1	1
K01838	1	1	1
K01840	1	1	1
K01845	1	1	1
K01847	2	2	2
K01866	1	1	1
K01867	1	1	1
K01868	1	1	1
K01869	1	1	1
K01870	1	2	2
K01872	1	1	1
K01873	1	1	1
K01874	1	1	1
K01875	1	1	1
K01876	1	1	1
K01880	1	1	1
K01881	1	1	1
K01883	1	1	1
K01884	1	1	1
K01885	1	1	1
K01886	2	1	1
K01887	1	1	1
K01889	1	1	1
K01890	1	1	1
K01892	1	1	1
K01893	1	1	1
K01895	2	2	2
K01897	1	1	1
K01902	1	1	1
K01903	1	1	1
K01911	1	1	1
K01912	1	1	1
K01915	1	1	1
K01916	1	1	1
K01918	1	1	1
K01921	2	2	2
K01923	1	1	1
K01924	2	2	2
K01925	1	1	1
K01928	1	1	1
K01929	2	2	1
K01933	1	1	1
K01934	1	1	1
K01935	1	1	1
K01937	1	1	1
K01939	1	1	1
K01945	1	1	1
K01951	1	1	1
K01952	1	1	1
K01953	1	1	1
K01955	1	1	1
K01956	1	1	1
K01961	1	1	1
K01962	1	1	1
K01963	1	1	1
K01971	2	3	3
K01972	1	1	1
K01990	4	4	4
K01991	2	2	2
K01992	3	3	3
K02003	1	1	1
K02004	2	2	2
K02005	1	1	1
K02010	1	1	1
K02013	1	1	1
K02014	4	4	4
K02015	1	1	1
K02016	1	1	1
K02022	1	1	1
K02040	1	1	1
K02065	1	1	1
K02066	2	2	2
K02067	2	2	2
K02078	2	2	2
K02100	1	1	1
K02108	1	1	1
K02109	1	1	1
K02110	1	1	1
K02111	1	1	1
K02112	1	1	1
K02113	1	1	1
K02114	1	1	1
K02115	1	1	1
K02160	1	1	1
K02238	1	1	1
K02257	1	1	1
K02259	1	1	1
K02274	1	1	1
K02275	1	1	1
K02276	2	2	2
K02313	1	1	1
K02314	1	1	1
K02316	1	1	1
K02335	1	1	1
K02337	1	1	2
K02338	1	1	1
K02340	1	1	1
K02341	1	1	1
K02342	4	4	4
K02343	1	1	1
K02346	1	1	1
K02348	1	1	1
K02355	0	1	1
K02356	1	1	1
K02357	1	1	1
K02358	1	1	1
K02361	1	1	1
K02371	1	1	1
K02372	1	1	1
K02426	1	1	1
K02428	2	2	2
K02429	1	1	1
K02437	1	1	1
K02469	2	1	1
K02470	1	1	1
K02473	1	1	1
K02474	1	1	1
K02477	3	3	3
K02492	1	1	1
K02493	2	2	2
K02503	1	1	1
K02517	1	1	1
K02518	1	1	1
K02519	1	1	1
K02520	1	1	1
K02523	1	1	1
K02527	1	1	1
K02528	1	1	1
K02529	2	2	2
K02536	2	2	2
K02548	1	1	1
K02551	1	1	1
K02552	1	1	1
K02557	2	2	2
K02558	1	1	1
K02563	1	1	1
K02600	1	1	1
K02601	1	1	2
K02609	1	1	1
K02610	1	1	1
K02611	1	1	1
K02612	1	1	1
K02613	2	2	2
K02614	1	1	1
K02617	1	1	1
K02618	1	1	1
K02619	1	1	1
K02621	1	1	1
K02622	1	1	1
K02674	1	1	0
K02687	1	1	1
K02825	2	2	2
K02834	1	1	1
K02835	1	1	1
K02836	1	1	1
K02837	1	1	1
K02838	1	1	1
K02843	1	1	1
K02860	1	1	1
K02863	1	1	2
K02864	1	1	1
K02867	1	1	2
K02871	1	1	1
K02874	1	1	1
K02876	1	1	1
K02878	0	1	1
K02879	1	1	1
K02881	1	1	1
K02884	1	1	1
K02886	0	1	1
K02887	1	1	1
K02888	1	1	1
K02890	0	1	1
K02892	0	1	1
K02895	1	1	1
K02897	1	1	1
K02899	1	1	1
K02902	1	1	1
K02904	0	1	1
K02906	0	1	1
K02907	1	1	1
K02909	1	1	1
K02911	1	1	1
K02913	1	1	1
K02916	1	1	1
K02919	1	0	1
K02926	0	1	1
K02931	1	1	1
K02933	1	1	1
K02935	1	1	1
K02939	1	1	1
K02945	1	1	1
K02946	0	1	1
K02948	1	1	1
K02950	0	1	1
K02952	1	1	1
K02954	1	1	1
K02956	1	1	1
K02959	1	1	1
K02961	0	1	1
K02963	1	1	1
K02965	0	1	1
K02967	1	1	1
K02968	1	1	1
K02970	1	1	1
K02982	0	1	1
K02986	1	1	1
K02988	1	1	1
K02990	1	1	1
K02992	0	1	1
K02994	1	1	1
K02996	1	1	1
K03040	1	1	1
K03043	1	1	1
K03046	1	1	1
K03070	1	1	1
K03072	1	1	1
K03073	1	1	1
K03075	1	1	1
K03076	1	1	1
K03086	1	1	1
K03088	11	11	11
K03092	1	1	1
K03100	1	1	1
K03101	1	1	1
K03106	1	1	1
K03110	1	1	1
K03111	2	2	2
K03113	1	1	1
K03116	2	2	2
K03117	1	1	1
K03118	1	1	1
K03168	2	2	2
K03177	1	1	1
K03179	2	2	2
K03183	1	1	1
K03210	1	1	1
K03215	1	1	1
K03216	1	1	1
K03217	1	1	1
K03218	1	1	1
K03269	1	1	1
K03270	1	1	1
K03281	1	1	1
K03282	1	1	1
K03284	1	1	1
K03286	1	1	1
K03289	1	1	1
K03294	3	3	3
K03296	1	1	1
K03305	2	2	2
K03306	1	1	1
K03313	1	1	1
K03321	1	1	0
K03322	1	1	1
K03327	1	1	1
K03328	2	2	2
K03342	1	1	1
K03386	1	1	1
K03406	2	1	1
K03412	1	1	1
K03413	2	2	2
K03424	2	2	2
K03437	3	3	3
K03438	1	1	1
K03439	1	1	1
K03442	1	1	1
K03444	1	1	1
K03446	1	1	1
K03455	1	1	1
K03466	1	1	1
K03469	1	1	1
K03470	1	1	1
K03474	0	1	1
K03495	1	1	1
K03496	2	2	2
K03497	1	1	1
K03500	1	1	1
K03501	1	1	1
K03517	1	1	0
K03521	1	1	1
K03522	1	1	1
K03524	1	1	1
K03525	1	1	1
K03530	2	2	2
K03531	1	1	1
K03536	1	1	1
K03543	1	1	1
K03544	1	1	1
K03545	1	1	1
K03549	1	1	1
K03550	1	1	1
K03551	1	1	1
K03553	1	1	1
K03555	1	1	2
K03559	1	1	1
K03561	2	2	2
K03564	1	1	1
K03565	1	1	1
K03569	1	1	1
K03570	1	1	1
K03572	1	1	1
K03574	1	1	1
K03575	1	1	1
K03584	1	1	1
K03585	1	1	1
K03587	1	1	1
K03588	1	1	1
K03589	1	1	1
K03590	1	1	1
K03593	1	1	1
K03595	1	1	1
K03596	1	1	1
K03606	1	1	1
K03624	1	1	1
K03625	1	1	1
K03628	1	1	1
K03629	1	1	1
K03630	1	1	1
K03631	1	1	1
K03634	1	1	1
K03640	1	1	1
K03642	1	1	1
K03644	1	1	1
K03648	1	1	1
K03650	1	1	1
K03654	2	2	2
K03655	1	1	1
K03657	1	1	1
K03664	1	1	1
K03665	1	1	1
K03671	2	2	2
K03685	1	1	1
K03686	1	2	1
K03687	1	1	1
K03695	1	1	1
K03696	1	1	1
K03699	1	1	1
K03701	2	2	2
K03702	1	1	1
K03703	1	1	1
K03704	2	2	2
K03709	2	1	1
K03711	1	1	1
K03718	1	1	1
K03723	1	2	1
K03724	1	1	1
K03733	1	1	1
K03741	0	2	0
K03742	1	1	1
K03743	2	2	2
K03744	1	1	1
K03760	1	1	1
K03767	4	3	3
K03770	1	1	1
K03771	2	2	2
K03772	4	3	3
K03782	1	1	1
K03783	2	1	1
K03786	1	1	1
K03787	1	1	1
K03790	1	1	1
K03797	4	4	4
K03798	1	1	1
K03801	1	1	1
K03802	2	2	2
K03811	1	1	1
K03814	1	1	1
K03823	1	1	1
K03828	1	1	1
K03832	4	4	4
K03841	1	1	1
K03885	2	1	1
K03921	1	1	1
K03924	2	2	2
K03925	1	1	1
K03973	1	1	1
K03975	1	1	1
K03977	1	1	1
K03978	1	1	1
K03979	1	1	1
K04043	1	1	1
K04047	1	1	1
K04063	1	1	1
K04066	1	2	1
K04069	1	1	0
K04075	1	1	1
K04077	1	1	1
K04078	1	1	1
K04079	1	1	1
K04084	1	1	1
K04096	1	1	1
K04127	1	1	1
K04485	1	1	1
K04487	1	1	1
K04516	1	1	1
K04561	1	1	0
K04564	3	3	3
K04565	1	1	1
K04567	1	1	1
K04750	1	1	1
K04755	1	1	1
K04758	1	1	1
K04759	1	1	1
K04761	1	1	1
K04762	1	1	1
K04763	1	1	1
K04773	1	1	1
K05366	1	1	1
K05367	1	1	1
K05499	2	2	2
K05515	1	1	1
K05516	0	1	0
K05520	1	1	1
K05522	1	1	1
K05592	1	1	1
K05595	2	2	2
K05606	1	1	1
K05770	1	1	1
K05794	1	1	1
K05807	1	1	1
K05808	1	1	1
K05837	1	1	1
K05994	1	1	1
K05995	1	1	1
K06041	1	1	1
K06142	1	3	3
K06147	1	1	1
K06153	1	1	1
K06158	2	2	2
K06167	1	1	1
K06168	1	1	1
K06169	1	1	1
K06173	1	1	1
K06177	1	1	1
K06178	1	1	1
K06180	2	2	2
K06181	1	1	1
K06182	1	1	1
K06187	1	1	1
K06193	1	1	1
K06195	1	1	1
K06199	1	1	1
K06207	1	1	1
K06213	1	1	1
K06217	1	1	1
K06287	1	1	1
K06373	1	1	1
K06443	1	1	1
K06861	1	1	1
K06872	1	1	1
K06878	1	1	1
K06880	1	1	1
K06881	1	1	1
K06885	1	1	1
K06886	3	3	2
K06888	1	1	1
K06889	2	2	2
K06891	1	1	1
K06894	2	1	1
K06902	1	1	1
K06911	1	2	1
K06915	2	2	1
K06925	1	1	1
K06929	1	1	1
K06940	1	1	1
K06941	1	1	1
K06942	1	1	1
K06949	1	1	1
K06950	1	1	1
K06959	1	1	1
K06966	1	1	1
K06973	1	1	1
K06975	2	2	2
K06997	1	1	1
K06999	1	1	1
K07001	1	1	1
K07003	1	2	1
K07004	1	1	1
K07007	1	1	1
K07011	1	1	1
K07017	2	2	2
K07025	2	2	2
K07027	2	2	2
K07032	3	3	3
K07052	1	1	1
K07054	1	1	1
K07056	2	2	2
K07058	2	2	2
K07071	1	1	1
K07075	1	1	1
K07082	1	1	1
K07090	1	1	1
K07091	1	1	1
K07094	1	1	1
K07095	1	1	1
K07098	1	1	1
K07104	1	1	1
K07106	1	1	1
K07107	1	1	1
K07112	2	2	2
K07114	2	2	2
K07124	1	1	1
K07126	1	1	1
K07137	1	1	1
K07146	1	1	1
K07152	2	2	2
K07164	1	1	1
K07182	1	1	1
K07213	1	1	1
K07218	1	1	0
K07220	1	1	1
K07263	2	2	2
K07273	1	1	1
K07277	0	1	1
K07304	2	2	2
K07305	2	2	2
K07313	1	1	1
K07315	1	1	1
K07322	1	1	0
K07386	2	2	2
K07391	1	1	1
K07404	1	1	1
K07443	1	1	1
K07444	1	1	1
K07447	1	1	1
K07456	1	1	1
K07460	1	1	1
K07461	1	1	1
K07462	1	1	1
K07478	1	1	1
K07501	1	1	1
K07504	1	1	1
K07516	1	1	1
K07560	1	1	1
K07566	1	1	1
K07568	2	1	1
K07577	1	1	1
K07588	1	1	1
K07636	4	3	3
K07658	1	1	1
K07684	1	1	1
K07729	1	1	1
K07734	1	1	1
K07735	1	1	1
K07814	2	2	2
K08068	1	1	1
K08138	1	1	1
K08279	1	1	1
K08295	1	1	1
K08296	1	1	1
K08301	1	1	1
K08307	1	1	1
K08314	1	1	1
K08316	1	1	1
K08325	1	1	1
K08364	1	1	1
K08641	1	1	1
K08715	1	1	1
K08738	1	1	1
K08884	1	1	1
K08968	1	1	1
K08972	1	1	1
K08973	1	1	1
K08976	1	1	1
K08978	1	1	1
K08981	1	1	1
K08995	1	1	1
K08999	1	1	1
K09001	1	1	1
K09003	1	1	1
K09013	1	1	1
K09014	1	1	1
K09015	1	1	1
K09022	1	1	1
K09117	1	1	1
K09125	1	1	1
K09158	1	1	1
K09167	1	1	1
K09458	1	1	1
K09461	1	1	1
K09650	1	1	1
K09690	2	2	2
K09691	2	2	2
K09710	1	1	1
K09747	1	1	1
K09748	1	1	1
K09760	1	1	1
K09761	1	1	1
K09793	1	1	1
K09807	1	1	1
K09808	2	2	2
K09810	1	1	1
K09811	1	1	1
K09812	1	1	1
K09815	1	1	1
K09861	1	1	1
K09888	1	1	1
K09903	1	1	1
K09914	1	1	1
K09922	1	1	1
K09939	1	1	1
K09940	1	1	1
K09954	1	1	1
K09973	1	1	1
K10026	1	1	1
K10027	1	1	1
K10716	1	1	1
K10747	1	1	1
K10773	2	2	2
K10778	1	1	1
K10914	1	1	1
K10947	1	1	1
K10979	1	1	1
K11065	1	1	1
K11085	2	2	2
K11103	1	1	1
K11175	1	1	1
K11381	2	2	2
K11537	1	1	1
K11717	1	1	1
K11720	1	1	1
K11741	1	1	1
K11749	2	1	1
K11752	1	1	1
K11753	1	1	1
K11754	1	1	1
K11927	2	2	2
K11942	1	1	1
K11991	1	1	1
K12132	1	1	1
K12255	1	1	1
K12257	1	1	1
K12340	2	2	2
K12410	1	1	1
K12573	1	1	1
K12585	1	1	1
K12989	1	1	1
K13015	1	1	1
K13038	1	1	1
K13051	1	1	1
K13282	2	2	2
K13421	1	1	1
K13566	1	1	1
K13628	1	1	1
K13653	1	1	1
K13695	1	1	1
K13735	2	2	2
K13766	1	1	1
K13774	1	1	1
K13789	1	1	1
K13821	1	1	1
K13993	1	1	1
K14160	1	1	1
K14161	1	1	1
K14162	1	1	1
K14260	1	1	1
K14441	2	1	1
K14652	1	1	1
K14742	1	1	1
K15034	1	1	1
K15383	1	1	1
K15460	1	1	1
K15532	1	1	1
K15633	1	1	1
K15726	1	1	1
K15727	1	1	1
K15738	1	1	1
K15746	1	1	1
K15866	1	1	1
K15915	1	1	1
K15987	1	1	1
K16052	1	1	0
K16055	1	1	1
K16211	1	1	1
K16264	1	1	1
K16363	1	1	1
K17103	1	1	1
K17248	1	1	1
K17686	1	1	0
K17733	1	1	1
K17758	1	1	1
K17759	1	1	1
K18138	1	1	1
K18331	1	1	1
K18429	1	1	1
K18574	1	1	1
K18682	1	1	1
K18707	1	1	1
K18889	1	1	1
K18890	1	1	1
K18979	1	1	1
K19222	1	1	1
K19271	2	2	2
K19302	1	1	1
K19340	1	1	0
K19341	1	1	0
K19342	1	1	0
K19707	2	2	2
K19714	1	1	1
K19802	1	1	1
K20276	1	1	1
K20344	1	1	1
K20345	1	1	1
K20866	1	1	1
K20885	2	2	2
K20971	1	1	1
K21005	1	1	1
K21006	1	1	1
K21011	1	1	1
K21012	1	1	1
K21065	1	1	1
K21430	1	1	1
K21449	2	2	2
K21470	2	2	2
K21571	1	1	1
K21572	2	4	2
K21573	1	1	1
K21574	1	1	1
K21575	1	1	1
K21636	1	1	0
K22132	1	1	1
K22136	1	1	1
K22441	1	1	1
K22491	1	1	1
