# Supplementary material for: Metagenome-Assembled Genomes Support the Proposal of Candidatus Flavobacterium genomatis from the Northeast Black Soil Ecosystem
Source: Microorganisms. 2026 Jun 8;14(6):1292. doi: 10.3390/microorganisms14061292 (PMC13304339; doi:10.3390/microorganisms14061292)
Supplement: Supplementary file 1 [file microorganisms-14-01292-s001.zip › Table S6. Enrichment analysis of major habitat categories for Candidatus Flavobacterium genomatis in the MicrobeAtlas database.xlsx]

## Sheet: Fisher_results
habitat	positive_in_habitat	positive_not_habitat	nonhit_in_habitat	nonhit_not_habitat	positive_habitat_prop	background_habitat_prop	odds_ratio	conf_low	conf_high	p_value	FDR_BH	significant_FDR_0.05
soil	3660	2795	356240	1763655	0.567002	0.168046	6.48293	6.21686	#NUM!	0	0	Yes
aquatic	1500	4955	340700	1779195	0.232378	0.160716	1.58088	1.50505	#NUM!	3.35064e-50	4.46752e-50	Yes
plant	1187	5268	240041	1879854	0.183888	0.113232	1.76459	1.67228	#NUM!	4.84313e-62	9.68626e-62	Yes
animal	108	6347	1182914	936981	0.0167312	0.558006	0.013483	0.0114535	#NUM!	1	1	No

## Sheet: Contingency_tables
habitat	row_group	col_group	count
soil	Hit	soil	3660
soil	Hit	Other	2795
soil	Non-hit	soil	356240
soil	Non-hit	Other	1763655
aquatic	Hit	aquatic	1500
aquatic	Hit	Other	4955
aquatic	Non-hit	aquatic	340700
aquatic	Non-hit	Other	1779195
plant	Hit	plant	1187
plant	Hit	Other	5268
plant	Non-hit	plant	240041
plant	Non-hit	Other	1879854
animal	Hit	animal	108
animal	Hit	Other	6347
animal	Non-hit	animal	1182914
animal	Non-hit	Other	936981

## Sheet: Summary
item	value
full_metadata_total_unique_samples	2690735
target_hit_total_unique_samples	7049
target_hits_matched_in_full_metadata	7049
target_hits_missing_in_full_metadata	0
full_metadata_samples_with_nonmissing_type1	2126350

## Sheet: Missing_hit_IDs
message
All hit IDs were found in the full metadata.
