# Supplementary material for: Metagenome-Assembled Genomes Support the Proposal of Candidatus Flavobacterium genomatis from the Northeast Black Soil Ecosystem
Source: Microorganisms. 2026 Jun 8;14(6):1292. doi: 10.3390/microorganisms14061292 (PMC13304339; doi:10.3390/microorganisms14061292)
Supplement: Supplementary file 1 [file microorganisms-14-01292-s001.zip › Table S7. BLASTn verification of the recovered 16S rRNA locus in the representative genome SRR24124298_bin.7 and its corresponding contig assembly.xlsx]

## Sheet: SRR24124298_16S_vs_contig
	Query ID	Subject ID	Identity (%)	Alignment length (bp)	Query length (bp)	Subject length (bp)	Query start	Query end	Subject start	Subject end	E-value	Bit score
SRR24124298_16S_vs_contig	SRR24124298_bin7_16S_1	SRR24124298_44586	100	1064	1064	2453	1	1064	2450	1387	0	1965
SRR24124298_bin7_16S_vs_MAG	SRR24124298_bin7_16S_1	SRR24124298_bin.7_44586	100	1064	1064	2453	1	1064	2450	1387	0	1965
